# Supplementary material for: Mediators of the association between educational attainment and type 2 diabetes mellitus: a two-step multivariable Mendelian randomisation study
Source: Diabetologia. 2022 Apr 28;65(8):1364–74. doi: 10.1007/s00125-022-05705-6 (PMC9283137; doi:10.1007/s00125-022-05705-6)
Supplement: Supplementary file 2 — (XLSX 506 kb) [file 125_2022_5705_MOESM2_ESM.xlsx]

## Sheet: Table of Content
List of Supplementary data of SNPs
ESM SNPs data	Description	Note
ESM SNP data 1	Selected SNPs in the association analysis between education and other factors	Education as exposure
ESM SNP data 2	Selected SNPs in the association analysis between BMI and type 2 diabetes after adjusting for education	Effect of Mediators on Type 2 Diabetes after adjusting for Education
ESM SNP data 3	Selected SNPs in the association analysis between SBP and type 2 diabetes after adjusting for education
ESM SNP data 4	Selected SNPs in the association analysis between DBP and type 2 diabetes after adjusting for education
ESM SNPdata 5	Selected SNPs in the association analysis between TV watching and type 2 diabetes after adjusting for education
ESM SNP data 6	Selected SNPs in the analysis between smoking and type 2 diabetes after adjusting for education

## Sheet: Edu to factors
ESM SNP data 1. Selected SNPs in the association analysis between education and other factors
SNP	Chr	Position	ea	beta.education	se.education	beta.T2D	se.T2D	beta.BMI	se.BMI	beta.SBP	se.SBP	beta.DBP	se.DBP	beta.SI	se.SI	beta.TV	se.TV	beta.PA	se.PA
rs10006235	4	130670108	T	-0.0093	0.0016	-0.0038	0.0071	-0.0011	0.0021	-0.0326	0.0338	-0.0365	0.0194	-0.00957997	0.00400909	0.00437308	0.00242939	0.00413563	0.00501552
rs10009513	4	38591860	A	0.0088	0.0014	-0.003	0.0064	-0.0104	0.0019	0.0003	0.0302	-0.0124	0.0173	-0.00364526	0.00355741	-0.00114359	0.00216066	0.000584589	0.00442894
rs10032941	4	15402115	T	-0.008	0.0015	0.008	0.0066	-0.002	0.0018	0.0869	0.0313	0.0319	0.018	-0.015538	0.00370373	0.00179648	0.00225036	0.0032997	0.00461823
rs10041403	5	67805272	T	0.0151	0.0019	-0.033	0.0087	-0.005	0.0023	0.1027	0.0405	0.0368	0.0232	0.0104458	0.00484933	-0.00595799	0.00286453	0.00237426	0.0058938
rs10042828	5	88308777	A	-0.0145	0.0022	0.0069	0.011	0.0033	0.0027	0.2058	0.0478	0.1241	0.0273	-0.00924938	0.00568185	0.00416988	0.00333475	0.0157096	0.00685764
rs10046069	5	89115576	A	0.0127	0.0022	0.022	0.01	0.007	0.003	0.0375	0.0468	0.0488	0.0269	0.00640266	0.00563723	-0.00871027	0.0034215	0.0048559	0.00690587
rs10057590	5	124335247	A	0.0106	0.0014	-0.005	0.0063	-0.0124	0.0017	-0.0208	0.0304	-0.008	0.0175	0.00719668	0.00356289	-0.00906518	0.00218478	-0.000542821	0.00447744
rs10060023	5	124304677	T	0.011	0.0015	-0.0056	0.0068	-0.0073	0.002	-0.0016	0.0323	0.0219	0.0185	0.00315976	0.00379566	-0.0135596	0.00228309	-0.00662824	0.00468093
rs10061420	5	104678079	A	0.0082	0.0014	0.011	0.0063	0.0012	0.0017	0.0274	0.0303	-0.0036	0.0174	-0.00347138	0.00355969	-0.00571099	0.00216425	0.00207972	0.00444562
rs1006749	20	41716653	A	0.0079	0.0014	-0.0038	0.0064	-0.0058	0.0019	0.0245	0.0305	0.009	0.0176	0.00415404	0.00357523	-0.00919223	0.00216288	0.00618159	0.00443833
rs10074178	5	93927705	A	0.0079	0.0014	-0.0048	0.0064	-0.002	0.0019	-0.0909	0.0303	-0.0424	0.0174	-0.0133055	0.00355604	0.00507508	0.00216542	0.0102645	0.00442813
rs1007731	14	37054590	A	-0.0143	0.0022	-0.0053	0.011	-0.0037	0.0028	0.0634	0.0489	0.0624	0.0281	-0.00779163	0.00566757	0.0142837	0.00338387	0.00924521	0.0069851
rs10080647	6	114742335	A	0.0124	0.002	-0.0011	0.0094	0.0017	0.0025	-0.0459	0.0436	-0.0372	0.025	0.0087171	0.00521879	-0.00639495	0.00313269	-0.0109582	0.0064021
rs1008078	1	91189731	T	-0.0182	0.0014	0.0094	0.0065	0.0106	0.0019	0.0021	0.0309	-0.0003	0.0177	-0.0222337	0.00362591	0.00963286	0.00221282	-0.0093608	0.00454556
rs1009470	9	122289187	T	0.0086	0.0014	0.0076	0.0064	0.0025	0.0017	-0.1097	0.0303	-0.0534	0.0175	-0.000240889	0.00358697	-0.003442	0.00217746	-0.00333399	0.00445845
rs10098073	8	143309504	A	-0.0091	0.0014	-0.014	0.0064	-0.0065	0.0017	0.1783	0.0306	0.0907	0.0176	0.0052294	0.00355815	0.00216119	0.00217367	0.00439266	0.00447032
rs10122669	9	116555771	A	-0.0079	0.0014	-0.002	0.0063	0.0001	0.0019	-0.085	0.0304	0.0161	0.0176	0.00373225	0.0036081	0.00159012	0.00219442	-0.000697898	0.00450381
rs10128888	12	97799524	A	-0.0083	0.0015	-0.019	0.0069	0.0058	0.0021	-0.0474	0.0331	0.0081	0.0191	-0.004388	0.00383381	0.00409165	0.00238231	0.000208278	0.00491704
rs10145520	14	21930932	T	-0.0122	0.0018	0.013	0.0081	0.0073	0.0024	-0.0035	0.0377	-0.0071	0.0217	-0.018155	0.00444261	0.00593854	0.00271334	0.00063894	0.00557016
rs10166286	2	101128095	T	0.0151	0.0019	-0.0004	0.009	-0.003	0.0025	-0.108	0.0399	-0.0658	0.0229	-0.00390423	0.00495039	-0.011608	0.00286502	0.000424072	0.00585611
rs10169002	2	140563368	A	-0.008	0.0014	0.0053	0.0063	-0.0019	0.0017	-0.0366	0.0305	-0.0165	0.0175	-0.00490156	0.00356536	0.00269514	0.0021712	-0.00771079	0.00447077
rs10181071	2	142862830	A	0.0102	0.0019	-0.011	0.0084	-0.004	0.0022	-0.0804	0.0401	-0.0289	0.023	0.00665134	0.00466833	-0.00630218	0.00285413	0.00324271	0.00587082
rs10189857	2	60713235	A	0.0158	0.0014	-0.023	0.0064	-0.0071	0.0017	0.0241	0.0305	-0.0282	0.0175	0.00254763	0.00358147	-0.020463	0.00217999	-0.000826436	0.00449168
rs10192369	2	161380888	A	-0.0078	0.0014	0.0058	0.0063	0.0015	0.0017	-0.0046	0.0304	-0.0236	0.0174	-0.00840104	0.00355645	0.00631526	0.00215996	0.00176575	0.00443171
rs10192834	2	207725616	T	0.0083	0.0015	0.013	0.0067	0.001	0.0018	-0.0094	0.0318	0.0035	0.0182	0.00853169	0.003745	-0.00340596	0.0022707	-0.00717748	0.00467906
rs10193498	2	174094345	A	0.0097	0.0016	-0.0012	0.0074	-0.0091	0.0022	0.0883	0.0352	0.0767	0.0202	0.0137825	0.0041746	-0.00715655	0.00255061	-0.00222114	0.005241
rs10204051	2	103775435	T	-0.0101	0.0014	0.01	0.0065	0.0075	0.0018	-0.0378	0.0311	-0.0197	0.0178	-0.00809968	0.00362591	0.0107374	0.00221412	-0.0105331	0.00455203
rs10205057	2	186139826	T	0.009	0.0014	-0.0014	0.0064	-0.002	0.0017	0.0077	0.0303	-0.0046	0.0174	-0.00116547	0.00359673	-0.0102243	0.00217239	-0.00824243	0.00446687
rs10208	17	42300278	T	0.0091	0.0015	-0.0023	0.0068	0.0076	0.0019	0.0074	0.0327	-0.0384	0.0188	0.00094874	0.00385082	0.00101573	0.00233804	0.000931541	0.00477716
rs10215082	7	92657985	A	-0.0149	0.0014	-0.0026	0.0062	-0.0045	0.0019	0.0364	0.0306	0.0274	0.0175	-0.0131812	0.00356117	0.0100871	0.00216651	0.00780485	0.00445382
rs1024268	1	70117404	T	-0.0084	0.0014	0	0.0064	-0.0005	0.0019	-0.0258	0.0308	-0.025	0.0176	-0.00386659	0.00360561	0.000942648	0.00219251	0.00469607	0.00450467
rs10251438	7	137006969	A	0.0078	0.0014	-0.0097	0.0064	-0.0066	0.0017	-0.0952	0.0302	-0.0563	0.0174	-0.000955436	0.00355576	-0.00477335	0.00217722	0.00345469	0.00447037
rs10264573	7	1944591	A	0.0175	0.0032	0.022	0.017	0.0094	0.0043	-0.059	0.0702	0.0043	0.0402	-0.0145124	0.00669409	-0.00261708	0.00500079	0.0079488	0.0103947
rs1035578	16	12531365	A	-0.0094	0.0014	-0.014	0.0064	0.0046	0.0017	-0.0193	0.0301	-0.0275	0.0174	-0.00460013	0.00355969	0.00133691	0.00218021	0.00345233	0.00446803
rs10402747	19	45815248	T	0.0077	0.0014	-0.01	0.0064	-0.0075	0.0019	-0.066	0.0305	-0.048	0.0176	0.00998114	0.00355789	-0.00824856	0.00217402	0.00509786	0.00445816
rs10411759	19	1857297	A	0.0116	0.002	-0.025	0.0093	-0.0177	0.0026	-0.2362	0.0432	-0.0812	0.0249	0.0107632	0.00493848	-0.00749821	0.00305742	0.00764286	0.00621109
rs10444280	11	41155897	T	0.01	0.0018	0.0001	0.008	-0.0015	0.0024	0.0059	0.0381	0.0023	0.0218	0.0129127	0.00438793	-0.00365836	0.00268517	0.00388752	0.00551087
rs10460095	18	22624708	A	-0.0124	0.0014	0.0084	0.0064	0.0089	0.0019	-0.1256	0.0306	-0.051	0.0177	-0.00948184	0.00358893	-0.00490146	0.00219079	0.0063884	0.00448818
rs10480450	7	108283606	A	0.0158	0.0028	-0.0098	0.013	-0.0048	0.0034	-0.0677	0.0614	-0.0643	0.0354	0.0127186	0.00735538	-0.0106287	0.00459597	-0.0243476	0.00942123
rs10496091	2	61482261	A	-0.0131	0.0016	0.0057	0.0071	0.0044	0.0018	0.115	0.0334	0.0421	0.0191	-0.00936278	0.00394244	0.00770671	0.00239989	0.00432222	0.00494455
rs10499535	7	21690606	A	0.008	0.0014	-0.024	0.0063	-0.0038	0.0017	-0.064	0.0301	-0.0206	0.0173	0.00432559	0.00355561	-0.00178359	0.00216045	-0.00583547	0.00444413
rs1050847	16	87443734	T	0.0092	0.0014	0.0066	0.0064	0.0016	0.0017	0.0401	0.0306	0.0638	0.0176	0.0216231	0.00358893	-0.00464391	0.00219835	-0.00186207	0.00451286
rs10509251	10	67828436	T	-0.0093	0.0017	0.014	0.0077	0.0049	0.002	0.0446	0.0362	0.0112	0.0208	-0.00567968	0.00430576	0.00277966	0.00260133	0.00449303	0.00536217
rs10515007	17	50395539	T	0.0143	0.0019	0.0013	0.0088	0.0035	0.0023	-0.1066	0.0408	-0.0607	0.0236	6.23011e-05	0.00492533	-0.0105708	0.0029649	0.00244896	0.00600527
rs1051860	14	58838668	A	-0.0079	0.0014	0.029	0.0064	0.0047	0.0017	-0.0851	0.0308	-0.0565	0.0178	-0.0150126	0.00361986	-0.0020018	0.00219596	-0.000297495	0.004503
rs10519504	4	140640283	T	0.0119	0.0019	0.0056	0.0088	0.0098	0.0026	0.0463	0.0417	0.0235	0.0239	0.00292388	0.00488672	-0.000916775	0.00298547	0.00242914	0.00609452
rs1054442	12	49389320	A	-0.0136	0.0015	-0.0024	0.0064	-0.0108	0.0018	0.0121	0.0313	-0.0197	0.0181	-0.00627841	0.00367416	0.00675139	0.0022351	-0.00500083	0.00458673
rs1061801	6	33282338	A	-0.011	0.0018	0.0072	0.0082	0.0185	0.0024	0.0076	0.0396	0.0011	0.0227	-0.0133836	0.00486113	0.0123512	0.00274808	0.00420094	0.00565452
rs1066769	2	189580148	A	-0.023	0.0041	0.0019	0.019	0.003	0.0045	0.2193	0.0857	0.0429	0.0488	0.00551778	0.0100406	0.0146193	0.00584269	-0.00811032	0.0121994
rs10742591	11	41548956	A	-0.0084	0.0014	0.0032	0.0065	0.0015	0.002	-0.0054	0.0308	0.0022	0.0177	-0.0131479	0.00364658	0.00336659	0.00222299	-0.00837529	0.00455791
rs10750539	11	133548873	A	-0.0095	0.0015	0.0034	0.0067	-0.003	0.0018	-0.0516	0.0318	-0.0482	0.0182	-0.00658988	0.00372482	0.0105623	0.00227007	-0.00660835	0.00466445
rs10752262	10	12395100	T	0.0102	0.0014	-0.0068	0.0064	-0.0028	0.0019	-0.0428	0.0311	-0.0288	0.0178	0.00938377	0.00359851	-0.00696478	0.0021851	-0.00914067	0.00450308
rs1075228	7	104520528	A	-0.0081	0.0014	0.021	0.0069	-0.0006	0.0019	-0.0149	0.0311	0.0119	0.0178	-0.00245651	0.00376811	0.00514746	0.00219046	-0.000944469	0.00450588
rs10761202	9	96019970	T	0.0088	0.0014	0.0008	0.0063	-0.0025	0.0017	0.0675	0.0299	0.0349	0.0173	-0.0103051	0.00355559	0.00333478	0.00216081	-0.00945876	0.00443032
rs10761251	9	96421546	A	0.0113	0.0015	-0.026	0.0066	-0.015	0.002	0.1035	0.0317	0.0199	0.0183	-0.00201734	0.00377221	-0.00556511	0.00230355	0.00147979	0.00470717
rs10772644	12	13417617	C	0.0142	0.0022	-0.0072	0.01	-0.0099	0.0031	-0.2237	0.048	-0.1163	0.0277	0.0175209	0.0055517	-0.0247322	0.00349749	0.0116513	0.00720575
rs10773002	12	123746961	A	0.0185	0.0016	-0.039	0.0073	-0.0013	0.0021	-0.1268	0.0349	-0.1526	0.0201	0.00207195	0.00411113	-0.0134106	0.00251209	-0.00303058	0.00510899
rs10773208	12	122970156	T	-0.011	0.0016	-0.0039	0.0074	-0.0203	0.0022	0.0811	0.0346	0.0362	0.02	0.000862823	0.00409477	0.00557557	0.00247772	0.000670202	0.0051009
rs10782651	1	77934335	T	-0.0082	0.0014	0.0057	0.0063	0.0134	0.0017	-0.1041	0.0303	-0.0921	0.0174	-0.0115471	0.0035806	0.00620151	0.00217954	-0.0153389	0.00446523
rs10783243	12	48653003	A	-0.0092	0.0014	0.019	0.0063	-0.0008	0.0017	0.0483	0.03	0.0258	0.0173	-0.00793023	0.00356078	0.00735102	0.00216595	-0.00220329	0.00444382
rs10789285	1	69788482	T	0.0091	0.0016	0.0062	0.0074	-0.0018	0.002	-0.0564	0.0355	-0.0259	0.0204	0.00935328	0.00410564	0.00286775	0.00257942	-0.00511646	0.00529142
rs10793903	9	134976652	A	0.0126	0.0022	-0.01	0.01	-0.0033	0.0031	0.0365	0.049	0.0401	0.0283	0.0157652	0.00565938	-0.00235084	0.00352327	-0.00805325	0.00716773
rs10795831	10	10943379	T	-0.0099	0.0017	0.0053	0.0077	0.0038	0.0021	-0.0103	0.0369	0.0189	0.0212	-0.00734298	0.00434961	0.00829629	0.00267218	0.00322332	0.00548459
rs10798888	1	32199099	T	-0.014	0.0019	0.027	0.0086	0.013	0.0022	0.0308	0.0402	0.0617	0.023	-0.0214357	0.00470008	0.0131614	0.0028648	-0.00121553	0.00592063
rs10799615	1	20541370	A	-0.0089	0.0016	0.0019	0.0074	0.0069	0.0019	0.0073	0.0347	0.0073	0.0199	0.000573976	0.00408941	0.00760536	0.00248009	-0.00944469	0.00509359
rs10805383	5	63034606	A	-0.0103	0.0014	0.017	0.0063	0.0148	0.0016	0.0242	0.0301	0.0336	0.0173	-0.00937721	0.00355698	0.0144345	0.00216495	-0.0107019	0.00444208
rs10810099	9	14161927	A	-0.0146	0.0016	0.016	0.0071	0.0063	0.0019	0.0098	0.034	-0.0205	0.0196	-0.00523787	0.00395946	0.00921498	0.00241783	-0.0147735	0.00499012
rs10810145	9	14430692	A	0.0078	0.0014	-0.01	0.0064	-0.0077	0.0019	-0.0612	0.0304	-0.0467	0.0175	0.00881637	0.00359627	-0.00263261	0.00219763	-0.0120007	0.00452161
rs10830858	11	91896638	T	0.0092	0.0014	-0.0079	0.0063	-0.0026	0.0019	-0.1337	0.0302	-0.0531	0.0173	0.00045261	0.00355604	-0.00823565	0.00216347	-0.0083773	0.004432
rs10831656	11	11660815	T	0.009	0.0015	-0.0067	0.0069	-0.0012	0.0019	-0.0069	0.0331	0.0139	0.019	0.00983325	0.00383049	-0.00613684	0.00235228	0.000538297	0.00481012
rs10844179	12	32469601	A	0.0104	0.0017	-0.0076	0.0076	-0.0086	0.0023	-0.0569	0.0359	-0.0129	0.0207	-1.40557e-05	0.00425735	-0.002363	0.00261287	0.000471988	0.00537112
rs10845051	12	10291446	A	0.0083	0.0014	-0.0067	0.0064	-0.0026	0.0017	0.0076	0.0306	0.0385	0.0176	0.00758616	0.00355645	-0.00269584	0.00217395	-0.00390726	0.00447329
rs10875121	1	98417446	C	0.0174	0.0019	-0.022	0.0084	-0.0152	0.0023	0.0667	0.0408	0.0353	0.0233	0.00113291	0.00473279	-0.0232206	0.00291223	-0.00325418	0.00601705
rs10877283	12	59837734	T	0.0085	0.0014	0.0046	0.0065	-0.0026	0.0017	0.0529	0.0306	0.0345	0.0176	0.00668047	0.00362299	-0.0049902	0.00220424	0.00374894	0.00452695
rs10879676	12	74152402	T	-0.0083	0.0014	-0.0012	0.0064	0.0023	0.0017	0.097	0.0303	0.0513	0.0175	-0.00356397	0.00360199	0.0116153	0.00219666	-0.00488	0.00448676
rs10886012	10	118550021	C	0.0078	0.0014	-0.016	0.0064	-0.0098	0.0019	0.0909	0.0306	0.0606	0.0175	0.0100004	0.00358993	-0.00128084	0.00219319	0.00275486	0.0045004
rs10892807	11	121998254	T	0.0109	0.0014	-0.028	0.0064	-0.0063	0.0019	-0.0854	0.0311	-0.0719	0.0178	0.0147499	0.00360938	-0.0065423	0.00219016	0.000947885	0.00449324
rs10899282	11	76504698	A	0.014	0.0017	-0.036	0.0077	-0.0146	0.0023	-0.1871	0.0368	-0.0371	0.0211	0.00759267	0.00429163	-0.0110651	0.00263696	-0.00448829	0.00536799
rs10927053	1	243811321	A	-0.0125	0.0022	0.0007	0.01	0.0053	0.0031	0.056	0.0489	0.0476	0.028	-0.0161808	0.00568185	0.0186785	0.00348954	-0.00528191	0.00715795
rs10928190	2	144376033	T	-0.0087	0.0014	-0.0027	0.0064	-0.0008	0.0017	-0.0122	0.0305	0.0045	0.0175	-0.00743105	0.00356702	0.00358045	0.00217607	0.00535856	0.00447911
rs10931821	2	199495830	A	-0.0141	0.0014	0.0019	0.0063	0.0006	0.0019	0.0779	0.0302	0.0289	0.0173	-0.015947	0.00355698	0.0104628	0.00216702	0.00184372	0.00445329
rs10937240	3	185802823	T	-0.0123	0.0018	-0.03	0.0082	-0.0239	0.002	0.0275	0.0388	0.0563	0.0223	0.0105716	0.00454088	0.00864469	0.00275634	-0.00686248	0.00561911
rs10940540	5	56677646	A	0.0078	0.0014	-0.0052	0.0064	-0.0035	0.0019	0.0463	0.0305	0.04	0.0175	0.00401919	0.00356645	-0.00356595	0.00217769	-0.00315162	0.00446873
rs10940921	5	30808645	T	0.0111	0.0014	0	0.0064	0.0001	0.0017	0.0621	0.0308	0.0141	0.0177	0.0088686	0.00359966	-0.00911133	0.00219839	-0.000607425	0.00450279
rs10943588	6	79510994	A	0.0084	0.0015	-0.015	0.0065	-0.0095	0.002	-0.224	0.031	-0.1664	0.0178	-0.00284669	0.00368428	-0.00354042	0.00222828	0.00534712	0.00457573
rs10947439	6	33774948	T	0.009	0.0015	-0.0042	0.0067	-0.0009	0.0018	-0.0555	0.032	-0.0041	0.0184	0.00608	0.00377793	-0.00383189	0.00230588	-0.00648689	0.0047294
rs10949263	6	14886977	A	-0.0091	0.0016	0.0018	0.0074	0.0029	0.0022	0.0067	0.0355	0.011	0.0204	-0.00798532	0.00416264	0.010085	0.00253862	-0.00891823	0.00522909
rs10951590	7	39091043	T	-0.0109	0.0015	0.0057	0.0068	0.001	0.002	0.0871	0.0322	0.0478	0.0184	-0.00416654	0.00377221	0.00425354	0.00229936	-0.0106657	0.00474157
rs10974256	9	3952892	A	-0.0093	0.0015	0.015	0.0067	-0.0014	0.0017	-0.0293	0.0323	-0.0241	0.0186	-0.00853937	0.00375561	0.0093046	0.00229123	0.00232623	0.00470473
rs1097784	16	10249416	T	-0.0083	0.0014	-0.015	0.0063	-0.0035	0.0017	-0.0532	0.03	-0.0655	0.0173	0.0012369	0.00355584	-0.00439472	0.00216812	0.00555019	0.0044545
rs10979613	9	111687584	T	-0.0117	0.0015	0.0055	0.0066	0.0022	0.0018	-0.0128	0.0311	-0.0002	0.018	-0.0130111	0.00369489	0.00852219	0.00224499	0.0032454	0.00461351
rs10983324	9	119485337	A	0.0084	0.0015	-0.019	0.0069	-0.0028	0.0021	0.1427	0.033	0.0413	0.019	0.00632713	0.00386491	-3.11949e-05	0.00237301	-0.00101614	0.00485443
rs10984445	9	121980586	A	0.0115	0.0014	-0.0057	0.0065	-0.0086	0.0019	-0.0668	0.03	-0.0152	0.0174	0.000649008	0.0035781	-0.00482492	0.00217704	-0.00367441	0.00447384
rs10985402	9	124578782	T	0.0089	0.0016	0.004	0.0074	-0.0029	0.002	0.0537	0.0349	0.0381	0.0202	-0.000910694	0.00415673	-0.0101662	0.00252402	-0.00463976	0.00515831
rs10995639	10	65573195	T	0.0078	0.0014	0.0039	0.0064	-0.0023	0.0019	-0.0872	0.0307	-0.011	0.0176	-6.88382e-05	0.0036081	-0.00450249	0.00219283	-0.00439312	0.00448331
rs11003463	10	51801793	T	0.0091	0.0015	-0.003	0.0066	0.0014	0.002	-0.0335	0.0331	-0.0168	0.0188	-0.00457944	0.00364321	-0.00338429	0.0022171	-0.00093741	0.00454065
rs11021432	11	95837674	A	0.0103	0.0015	0.0009	0.0065	-0.0001	0.002	0.0065	0.0315	-0.0028	0.018	-0.00139833	0.00367219	-0.00813283	0.00222944	0.0157097	0.00456531
rs11023764	11	15910939	A	0.0091	0.0015	0.0014	0.0067	0.0037	0.002	-0.0632	0.033	-0.0253	0.0189	-0.00587261	0.00377506	-0.00379981	0.00230761	0.00142874	0.00473176
rs11030084	11	27643725	T	0.0106	0.0018	-0.014	0.0083	-0.0397	0.0022	0.1592	0.0385	0.1379	0.0221	0.0312487	0.00461742	0.00379012	0.00277318	0.00250712	0.00569424
rs11030102	11	27681596	C	0.0101	0.0016	-0.033	0.0072	-0.0295	0.0019	0.1669	0.0347	0.1085	0.0199	0.0225745	0.00404798	-0.00381487	0.00245116	0.00442176	0.00504969
rs1106090	2	58068741	A	0.0094	0.0014	-0.0039	0.0065	-0.0132	0.0017	-0.0867	0.0311	-0.056	0.0178	-0.00442558	0.00366263	-0.00914541	0.00224855	-0.00570323	0.0046046
rs11076962	16	5811367	T	0.0086	0.0016	-0.0081	0.0071	-0.0027	0.0019	0.0297	0.0332	-0.0147	0.0192	0.0188646	0.00395946	-0.00663673	0.00239643	0.00144092	0.00492823
rs1107871	12	132240659	A	-0.0083	0.0014	-0.0061	0.0064	0	0.0019	-0.0207	0.0302	-0.0056	0.0174	-0.00400668	0.00356943	-0.00177853	0.00217927	0.00499072	0.00446806
rs11081529	18	75902735	T	0.0126	0.0015	0.0004	0.007	-0.0009	0.0019	-0.0497	0.0333	-0.0233	0.0192	-0.0110007	0.00388691	-0.00377274	0.00237467	0.00723163	0.00488649
rs11082011	18	35145122	T	0.0194	0.0015	-0.012	0.0067	0.0002	0.0018	-0.0299	0.032	0.0044	0.0185	0.00681598	0.00378083	-0.0170077	0.00230455	-0.0110358	0.00473945
rs11100237	4	160477041	A	-0.0101	0.0014	0.004	0.0063	0.0027	0.0017	0.0645	0.0301	0.0252	0.0173	0.00569853	0.00356158	0.00101375	0.00216218	0.00756506	0.00444542
rs11115056	12	82258775	A	0.0187	0.0023	-0.018	0.011	-0.0142	0.0029	-0.0531	0.0513	-0.0397	0.0296	0.00500087	0.00599864	-0.00725804	0.00365559	0.00427477	0.00743244
rs11121177	1	8445946	A	0.0151	0.0018	0.0003	0.0084	-0.005	0.0025	-0.0968	0.0397	-0.0545	0.0228	0.0184518	0.00473279	-0.00884755	0.00286482	0.0110302	0.00581807
rs111226181	3	49931760	T	-0.0201	0.0018	0.034	0.0085	0.011	0.0025	0.1635	0.0403	0.1697	0.0231	-0.00239704	0.00464767	0.0229248	0.00283314	-0.00262201	0.00586243
rs111235962	1	20871750	T	0.0133	0.0024	-0.021	0.011	-0.0084	0.0032	0.081	0.0508	0.041	0.0291	0.00714217	0.00593125	-0.010923	0.00361753	0.00265041	0.00744323
rs11130380	3	53758950	T	0.009	0.0014	0.0017	0.0066	0.0039	0.0017	0.0652	0.0309	0.047	0.0177	0.0172227	0.00365532	0.00187176	0.00220645	-0.00325065	0.00453284
rs111370527	9	96203756	T	0.0151	0.0027	-0.0058	0.012	0.0017	0.0036	0.0068	0.0604	-0.0329	0.0346	-0.0137223	0.00656428	-0.0114468	0.0039902	-0.0154164	0.00819161
rs11138947	9	72110562	T	0.0105	0.0016	-0.0018	0.0071	0.0041	0.0019	-0.0665	0.0334	-0.0523	0.0193	0.00676021	0.0040044	-0.00157951	0.002418	0.000406784	0.00494009
rs111530150	13	54342123	T	0.0269	0.0048	-0.028	0.024	-0.0109	0.0082	-0.0343	0.1146	-0.0089	0.0665	-0.0271902	0.0130218	-0.0245144	0.00921538	-0.0276044	0.018628
rs11155813	6	152149435	T	-0.0129	0.0023	0.0017	0.01	0.0031	0.0027	0.2859	0.0501	0.0768	0.0287	-0.00430335	0.00582385	0.00304525	0.00362477	-0.00816624	0.00741601
rs11157931	14	23403193	A	-0.0139	0.0014	-0.002	0.0065	0.0002	0.0019	0.1195	0.0306	0.0679	0.0177	0.00174435	0.00363722	0.0097337	0.00221346	-0.00471101	0.00453486
rs11158800	14	69747046	A	-0.0091	0.0014	0.014	0.0063	0.0085	0.0017	-0.0155	0.0302	0.0094	0.0174	-0.00436121	0.00356091	0.0103346	0.00216905	-0.0146847	0.00444208
rs1117152	12	15438032	T	0.0106	0.0015	-0.005	0.0069	-0.008	0.0019	-0.017	0.0329	-0.0138	0.019	0.00179883	0.00387946	-0.00869797	0.00237494	0.002988	0.0048687
rs11174399	12	62646556	A	0.0111	0.0018	0.0053	0.008	-0.0007	0.0021	-0.0172	0.0377	-0.029	0.0217	0.00637434	0.00441981	-0.0042075	0.00267308	0.00751125	0.0054941
rs111821073	9	99084793	T	0.0124	0.0019	-0.005	0.0088	-0.0097	0.0027	0.0816	0.042	0.0605	0.0242	0.00678888	0.00489945	-0.0106623	0.00299546	-0.00370218	0.006124
rs111852224	18	25596884	T	0.0156	0.0022	0.0042	0.0099	-0.0012	0.003	-0.0351	0.0469	0.0222	0.0271	-0.00224235	0.00547078	-0.00639185	0.00329776	-0.00267104	0.00677537
rs11190955	10	103112165	T	-0.0083	0.0015	-0.0059	0.0065	-0.0064	0.0018	0.1761	0.0316	0.0779	0.0181	-0.0117139	0.00372482	0.0104026	0.0022611	0.00519591	0.00464084
rs1120924	4	5228939	T	0.0108	0.0015	-0.0066	0.0067	-0.0049	0.0019	0.046	0.0319	0.0197	0.0183	0.0119945	0.00375561	-0.00850937	0.00227507	0.0101963	0.00468897
rs11209894	1	41798668	A	0.0119	0.0021	-0.017	0.0091	-0.0012	0.0028	0.0761	0.0435	0.0396	0.0249	0.00365853	0.00507835	-0.000242457	0.00313755	0.0016876	0.00640532
rs11210400	1	74490459	A	0.012	0.0014	-0.008	0.0064	0.0032	0.0017	-0.0757	0.0306	-0.0309	0.0175	0.000632789	0.00356536	-0.0111974	0.00217726	0.00312658	0.00445507
rs11211123	1	45957609	A	0.0104	0.0017	-0.019	0.0076	-0.0051	0.0023	-0.0995	0.0362	-0.0407	0.0208	0.0100948	0.00425066	-0.000111031	0.00256325	0.0112597	0.00526327
rs11213482	11	110435636	A	-0.0106	0.0019	0.021	0.0089	0.0038	0.0024	0.0425	0.042	0.0035	0.024	0.00231919	0.00474392	0.0100432	0.00284557	0.00179959	0.00586985
rs112210983	16	14674204	A	0.0105	0.0017	-0.026	0.0075	-0.002	0.0023	-0.075	0.0361	-0.0988	0.0209	-0.00327253	0.00426409	-0.00856661	0.00263042	0.00728268	0.00535699
rs1123285	14	57274519	C	-0.0094	0.0015	0.0084	0.0068	0.0012	0.0018	-0.055	0.032	-0.0382	0.0185	-0.0100095	0.00378053	0.00576579	0.00232696	0.00839146	0.0047745
rs112375785	6	98224217	A	0.0184	0.0021	-0.022	0.0096	-0.0134	0.0028	-0.1717	0.0467	-0.0869	0.0266	0.0144956	0.00509323	-0.0127973	0.0030938	-0.00134165	0.00635062
rs112379405	3	76230061	C	-0.0082	0.0014	-0.0069	0.0068	0.0016	0.0019	-0.0529	0.0305	-0.0115	0.0175	0.000566726	0.00374503	0.0059972	0.00217873	-0.00117208	0.00448608
rs112512729	3	24905460	T	-0.0166	0.0027	0.021	0.013	0.0136	0.0039	0.0983	0.0604	0.0317	0.0346	-0.0270649	0.00676623	0.00628124	0.00428824	-9.63185e-05	0.00885277
rs11265191	1	159400359	T	0.0083	0.0015	-0.011	0.0065	0.0006	0.0018	-0.0286	0.0318	0.0042	0.0182	0.0029805	0.00376105	0.000916106	0.00228234	0.00172484	0.00468661
rs112806496	2	80421805	C	-0.016	0.0025	-0.002	0.011	-0.0039	0.0034	0.0441	0.0543	0.026	0.0311	0.00555854	0.00635106	0.0142741	0.00376237	0.00965137	0.00774591
rs1128956	4	183724005	T	-0.014	0.0019	0.0093	0.0086	0.0001	0.0025	-0.0332	0.0413	-0.0254	0.0236	-0.0103295	0.00470008	0.0102136	0.00282254	0.00948811	0.00575685
rs113205706	7	39246987	A	-0.0135	0.0024	0.013	0.011	0.0012	0.0033	-0.0341	0.0519	-0.0441	0.0297	-0.00174094	0.00597136	0.00387165	0.00364995	-0.00693026	0.00754822
rs113520408	7	128402782	A	0.0155	0.0016	-0.0041	0.0072	-0.0023	0.0021	-0.0982	0.034	-0.037	0.0195	0.00895491	0.00397702	-0.00565055	0.00240432	-0.00457964	0.00494546
rs113552169	5	60644403	C	0.0294	0.0053	0.008	0.026	0.0009	0.0074	0.2028	0.1143	0.0985	0.0655	0.0128379	0.0141685	-0.00997277	0.00812366	-0.0288523	0.0167701
rs113588399	6	157236426	T	-0.0104	0.0017	-0.011	0.0079	0.0002	0.0024	0.0925	0.0373	-0.0145	0.0214	0.0123453	0.00436474	0.00679637	0.00265159	-0.00417891	0.00546728
rs113615161	7	114519339	T	-0.0123	0.0021	0.035	0.0094	0.0109	0.0028	0.0627	0.0451	0.0321	0.0258	-0.0143327	0.00520243	0.0119575	0.00317539	-0.00758297	0.00657088
rs113720505	13	57477706	A	0.0164	0.0029	0.019	0.014	0.0023	0.004	-0.1252	0.0668	-0.0425	0.0383	-0.000903874	0.00719083	-0.00161155	0.00447344	-0.0114354	0.00916491
rs113731629	4	170984229	T	0.0339	0.0061	-0.089	0.03	-0.0103	0.0085	-0.2287	0.1377	-0.0322	0.0783	0.0129607	0.0153492	-0.0349816	0.00931941	-0.0188813	0.019855
rs114192810	4	17969142	T	-0.0279	0.0051	0.046	0.023	-0.0069	0.0069	0.3065	0.1097	0.1222	0.0629	-0.00681261	0.0127612	0.0069793	0.00764948	0.0422882	0.0156783
rs114468556	5	92870246	A	0.0293	0.0036	0.01	0.016	0.0073	0.0047	-0.1895	0.0799	-0.0782	0.0454	0.0164439	0.00863081	-0.019477	0.00518383	-0.00969858	0.0106107
rs114593137	1	241876565	A	-0.0122	0.0017	0.011	0.008	0.0038	0.0024	0.0165	0.038	0.0188	0.0217	-0.00675899	0.00442796	0.0136884	0.00267669	0.00352196	0.00547402
rs1146079	12	62485472	C	-0.0087	0.0016	0.0062	0.0072	0.0041	0.0019	0.0575	0.0342	0.0367	0.0198	-0.0111448	0.00404798	0.00899878	0.0024601	-0.010366	0.0050537
rs114810763	6	30398390	A	-0.0121	0.002	-0.018	0.0088	-0.0002	0.0025	0.0541	0.0444	0.0065	0.0251	-0.0102188	0.00507152	0.00424612	0.00288123	0.0018429	0.00595732
rs114952970	2	161812352	T	0.0265	0.004	0.036	0.019	-0.0069	0.0058	-0.0897	0.0901	-0.007	0.0517	0.0305744	0.0105242	-0.0176348	0.00644332	0.00190681	0.0131102
rs114958262	3	108039298	T	-0.022	0.0039	0.034	0.018	0.0195	0.0054	-0.1508	0.0869	-0.0406	0.0496	-0.00471706	0.00996661	0.00213171	0.00595192	-0.00661413	0.012333
rs115000530	3	69930625	A	-0.025	0.0031	0.012	0.014	-0.0099	0.0043	0.2153	0.0685	0.0542	0.0392	-0.0145044	0.00783163	0.0107328	0.00475767	0.00623283	0.00977673
rs115017135	5	26896955	A	-0.0206	0.0038	0.011	0.018	0.0025	0.0053	NA	NA	NA	NA	-0.000641194	NA	-0.00727363	NA	0.00631402	NA
rs11542663	6	119215402	A	0.0112	0.0015	-0.027	0.0069	-0.004	0.0021	-0.1357	0.033	-0.093	0.0189	0.00633909	0.00387946	-0.00523698	0.00237941	0.00707617	0.00490929
rs115438240	2	185883877	T	-0.0169	0.003	-0.019	0.015	0.0025	0.0044	-0.1649	0.0686	-0.1254	0.0393	-0.00906877	0.0079846	0.00264441	0.00489241	0.0267501	0.00989976
rs115693355	3	108284214	A	0.0309	0.0053	-0.013	0.023	-0.0235	0.0073	-0.0275	0.1147	0.0111	0.0656	0.0105077	0.0127612	-0.0188607	0.00797308	0.00188342	0.0165758
rs115732722	3	180691034	A	-0.0415	0.0072	0.049	0.034	0.0268	0.0112	NA	NA	NA	NA	-0.0180944	NA	0.013016	NA	NA	NA
rs11588857	1	204587047	A	0.0199	0.0017	-0.033	0.0079	-0.0039	0.0021	-0.001	0.037	0.0568	0.0212	0.014446	0.00439579	-0.0115638	0.00265109	0.00464231	0.00543487
rs11591870	10	65494036	T	0.0098	0.0017	-0.017	0.0081	-0.0061	0.0024	-0.0617	0.0372	-0.0138	0.0213	0.00372844	0.00442796	-0.0126347	0.00264723	0.00767997	0.00544193
rs11592299	10	104225941	A	0.0097	0.0018	0.0092	0.0081	-0.0102	0.0024	-0.0179	0.038	0.071	0.0218	-0.0174703	0.00449586	-5.92356e-05	0.00267381	0.00210747	0.00547553
rs11596387	10	103606122	T	0.0258	0.0046	0.014	0.022	-0.0072	0.0066	0.044	0.1041	0.0713	0.0595	0.00761251	0.0116633	-0.0299794	0.00733927	0.0124467	0.0148639
rs11598765	10	23953725	A	-0.0106	0.0018	0.016	0.008	0.0013	0.0024	0.0445	0.0383	-0.0311	0.022	0.00352905	0.00454088	0.0105356	0.00275886	-6.62493e-05	0.00561618
rs11599236	10	106454672	T	-0.0106	0.0014	0.018	0.0064	0.008	0.0017	-0.0331	0.0309	-0.0407	0.0177	-0.0149909	0.00361462	0.00749572	0.00222028	0.00172083	0.0045542
rs11613431	12	26684343	A	-0.0094	0.0016	-0.011	0.0072	0.0041	0.0018	-0.0998	0.034	-0.0598	0.0196	0.0129595	0.00403803	0.00843802	0.00244742	-0.00218878	0.00501196
rs11620355	13	92044587	A	0.0182	0.0025	-0.05	0.011	-0.0072	0.0035	-0.0657	0.0534	-0.0179	0.0309	0.0149407	0.00634771	-0.0116475	0.00388427	0.00548639	0.00787404
rs11623285	14	24557642	T	-0.0135	0.0021	0.017	0.0096	0.0005	0.0025	0.1	0.045	0.0465	0.0258	-0.00997312	0.00517778	0.0125652	0.00314062	-0.0111317	0.00641102
rs116386746	2	61018515	C	0.0249	0.0045	-0.0008	0.021	-0.0169	0.0063	-0.2145	0.1007	-0.1325	0.0576	0.0573842	0.0114768	-0.019155	0.00702196	-0.0036407	0.0144265
rs11640569	16	48791392	A	0.0112	0.002	-0.0051	0.0092	-0.0085	0.0028	0.0172	0.0435	0.005	0.0251	0.00787394	0.00509323	0.00136385	0.00310992	-0.0171046	0.00635827
rs11644446	16	7943552	A	0.0117	0.0019	0.0011	0.009	-0.0037	0.0027	0.0302	0.0427	0.0124	0.0246	-0.00306545	0.00499256	-0.00806982	0.00307568	-0.00260675	0.00626373
rs11647188	16	82648514	A	0.0079	0.0014	-0.01	0.0065	-0.0086	0.0019	0.0095	0.0309	-0.0196	0.0179	0.00476946	0.00363668	-0.00421978	0.00221333	0.0109599	0.00453447
rs11652522	17	43055579	A	-0.0154	0.0023	0.006	0.011	0.0061	0.0029	-0.2133	0.0506	-0.0759	0.0291	0.00241684	0.00594985	0.0177633	0.0036128	0.0128682	0.00742631
rs11657342	17	79355294	A	0.014	0.0019	-0.013	0.0071	-0.0042	0.002	-0.1857	0.0334	-0.1057	0.0192	0.00466827	0.00369059	-0.012089	0.00224334	0.00733818	0.00458201
rs11657979	17	32900837	A	-0.0091	0.0017	0.0007	0.0075	-0.0042	0.0021	0.1057	0.0363	0.0477	0.0209	-0.0107846	0.00410564	0.00867892	0.00255609	-0.00316265	0.00525235
rs11663602	18	77578191	A	-0.013	0.0016	0.012	0.0071	0.0053	0.0019	0.008	0.0337	0.0014	0.0195	-0.0131773	0.00395515	0.00726929	0.00242712	-0.00501653	0.00498764
rs11663678	18	42908726	T	-0.0121	0.0022	0.022	0.01	0.0134	0.0027	0.1951	0.0466	0.1105	0.0269	-0.0222946	0.00575643	0.0113592	0.00332365	-0.00613449	0.00677354
rs116656374	3	49413266	T	-0.0242	0.0038	0.017	0.018	0.0261	0.0051	0.1092	0.0844	0.0446	0.0481	-0.0181467	0.00971371	0.0228616	0.00565953	-0.0244049	0.0116983
rs11675476	2	193853269	T	-0.0127	0.0014	0.012	0.0063	0.0069	0.0017	0.0646	0.0301	0.0282	0.0173	-0.00160416	0.0035604	0.0174272	0.00215956	-0.0028868	0.00441911
rs1167827	7	75163169	A	0.0104	0.0014	-0.01	0.0065	-0.0206	0.0017	-0.1685	0.0309	-0.0752	0.0177	0.00678871	0.00358794	-0.0080796	0.00218069	0.00298302	0.00447926
rs11678980	2	162101261	A	-0.0166	0.0014	0.017	0.0065	0.0084	0.002	0.0826	0.0319	0.0327	0.0183	-0.0203418	0.0035682	0.0152352	0.00223397	-0.00143884	0.00460724
rs11687736	2	225405122	A	-0.0105	0.0015	0.0032	0.0068	-0.0002	0.002	-0.1137	0.0321	-0.0607	0.0184	-0.0177943	0.00381111	-0.00072811	0.00231716	0.00636022	0.0047242
rs11693885	2	60122046	A	-0.0091	0.0014	0.0006	0.0064	0.004	0.0017	0.0146	0.0305	-0.0024	0.0175	-0.0108905	0.00357497	0.00549305	0.00218165	-0.0136837	0.00447979
rs116967397	13	58466434	A	0.0315	0.0056	-0.069	0.026	-0.0129	0.0075	-0.1984	0.1238	-0.1682	0.071	0.0287525	0.0139143	-0.0101411	0.00823937	0.00463718	0.0171226
rs117005905	6	114218608	T	0.015	0.0022	-0.039	0.01	-0.0116	0.0031	0.0213	0.0488	-0.0068	0.0281	-0.0028177	0.00572779	-0.0163044	0.00352455	0.00947576	0.00714623
rs11703948	22	38817047	A	-0.0168	0.0024	-0.0086	0.011	0.0095	0.0032	0.0836	0.0502	-0.012	0.029	-0.000160417	0.00596596	0.00824837	0.00356047	-0.0161692	0.00732545
rs1171040	1	190400984	A	-0.0113	0.0017	0.0064	0.0077	0.006	0.0021	-0.0049	0.0373	-0.0054	0.0214	-0.00852823	0.00431291	-0.000499459	0.0026733	-0.00721771	0.00547433
rs11716398	3	50699715	A	0.0159	0.0021	-0.0094	0.0095	0.012	0.0028	-0.21	0.045	-0.1491	0.0258	0.00677128	0.00530368	-0.0236108	0.00322864	0.0118058	0.00660867
rs11720093	3	50562042	T	0.015	0.0026	0.0099	0.012	-0.0065	0.0035	0.0632	0.0566	0.0149	0.0324	-0.00165935	0.00662155	-0.0189478	0.003947	-0.0170441	0.00808376
rs11720985	3	122214045	T	0.0085	0.0015	-0.012	0.0069	0.0003	0.0021	-0.0266	0.0332	-0.0116	0.0189	0.00373266	0.00386851	-0.00710258	0.00234134	0.00380712	0.0048178
rs11724690	4	186764747	T	0.0093	0.0015	-0.0045	0.0072	-0.0002	0.0019	-0.0382	0.0336	-0.0426	0.0193	0.0032866	0.00395088	-0.00556672	0.00241466	0.00132264	0.00493728
rs117273411	9	23385738	T	-0.0211	0.0034	0.0058	0.017	-0.0137	0.0049	0.1065	0.0786	0.0358	0.0451	-0.00151251	0.00903898	0.0176574	0.00542115	0.00985778	0.0110152
rs11732160	4	67070824	A	0.0105	0.0016	-0.012	0.0071	-0.0095	0.0019	-0.053	0.0339	-0.0309	0.0195	0.00333927	0.00397702	-0.0116309	0.00246851	-0.00125903	0.0050391
rs11732657	4	172427073	A	-0.0126	0.0016	0.017	0.0074	0.0059	0.0021	-0.026	0.0352	-0.0141	0.0202	-0.0075032	0.00406321	0.0115156	0.00247573	-0.00653293	0.00507031
rs11733439	4	30534692	A	-0.0096	0.0017	0.0098	0.0079	-0.0052	0.0024	0.0497	0.0371	0.0146	0.0213	-0.0121408	0.0043724	-0.00827093	0.00268435	0.00903333	0.00547712
rs11736863	4	23729566	A	0.0142	0.0018	-0.0091	0.0083	0.0013	0.0025	0.0385	0.0392	0.0573	0.0225	-0.00137208	0.00461742	-0.00157149	0.00280915	0.00311366	0.00576838
rs117398064	12	26523628	C	-0.0141	0.0025	-0.0052	0.011	0.0073	0.0033	-0.0987	0.052	-0.1093	0.03	-0.00950787	0.00616304	0.00686249	0.00368343	0.00153555	0.00759717
rs117468730	16	10205467	A	-0.031	0.005	-0.0061	0.022	0.0153	0.0068	-0.1283	0.1078	-0.0905	0.0621	-0.00511701	0.0119616	0.00291747	0.00766382	-0.000637984	0.0159261
rs117623407	19	32204489	A	-0.0118	0.002	-0.02	0.0096	-0.0006	0.0027	0.1678	0.0449	0.087	0.0258	0.00366272	0.00513892	-0.00471974	0.00306064	0.0118959	0.00625744
rs11765387	7	32494790	T	0.0086	0.0015	-0.0073	0.0067	-0.0092	0.002	0.0598	0.0323	0.0288	0.0185	0.0109618	0.00397627	-0.00596099	0.00230311	-0.00574729	0.00474219
rs117668569	7	112816099	T	0.0234	0.0042	-0.044	0.019	-0.0098	0.006	-0.0457	0.0921	-0.0254	0.0528	0.00785957	0.0106659	-0.0255085	0.00657749	0.00944082	0.0138468
rs117677995	11	133772904	A	-0.018	0.0032	0.03	0.016	0.0048	0.0044	0.1163	0.074	0.0182	0.0422	-0.0122902	0.00821175	-0.00401587	0.00490469	-0.0122494	0.0100995
rs11772232	7	1856273	T	0.0177	0.0019	-0.023	0.0087	-0.015	0.0026	-0.1113	0.0421	-0.0534	0.0241	0.0146385	0.0048131	-0.0110806	0.002979	-0.00515434	0.00608466
rs11774212	8	145686505	T	0.0128	0.0014	0.031	0.0065	-0.0011	0.0019	0.0268	0.031	0.0096	0.0177	0.00890895	0.00355789	-0.00419345	0.00216879	0.00409476	0.00445568
rs117799466	15	34659517	C	0.0106	0.0016	-0.02	0.007	-0.009	0.0021	-0.0419	0.0354	-0.0176	0.0203	0.000241714	0.00372973	-0.0121604	0.0023674	0.00604396	0.00485335
rs11780023	8	141992778	T	0.0085	0.0014	-0.0017	0.0063	0.0017	0.0017	0.1915	0.0305	0.1032	0.0175	0.0110936	0.00355645	-0.00741368	0.00216395	0.00582914	0.00444877
rs11789013	9	109677417	T	0.0106	0.0016	-0.0062	0.0074	0.0024	0.002	-0.09	0.0353	-0.0173	0.0204	0.00587212	0.00416264	-0.00416132	0.00253833	0.00343279	0.00521033
rs117895796	12	49729637	T	0.0362	0.0064	-0.0071	0.033	0.0036	0.0095	-0.3817	0.1501	-0.2646	0.0861	0.020311	0.0170446	-0.020927	0.0105957	0.0676958	0.021085
rs118040169	19	13109531	A	-0.0248	0.0038	-0.0037	0.018	-0.0069	0.0052	0.237	0.0839	0.262	0.0482	0.00385729	0.00967349	0.0215859	0.00578842	-0.0265555	0.0118052
rs118093058	11	62413673	T	0.0146	0.0021	0.0051	0.0096	0.0042	0.0028	-0.1262	0.0461	-0.0092	0.0264	-0.00961295	0.00525212	-0.00807178	0.00313559	-0.00666538	0.00642177
rs118134876	7	11500372	T	-0.0223	0.003	0.013	0.014	-0.001	0.0041	0.2267	0.0664	0.1483	0.038	-0.00222079	0.00768077	0.00954444	0.00454293	-0.0114588	0.00932257
rs11845781	14	89276431	T	-0.0079	0.0014	0.0072	0.0064	0.0017	0.0017	-0.0214	0.0303	-0.0091	0.0175	-0.00610188	0.00358934	0.00623442	0.00217722	0.00297234	0.00445527
rs11871429	17	42920929	A	0.0128	0.0017	0.0006	0.0075	-0.0039	0.002	0.172	0.0356	0.0733	0.0206	-0.00421886	0.00425735	-0.0064493	0.00258357	-0.00487169	0.00530908
rs11876620	18	52737309	T	0.0143	0.0024	0.031	0.011	0.0113	0.0029	0.2257	0.0502	0.097	0.0289	0.00447908	0.00600691	0.00474088	0.00359301	0.013903	0.00735139
rs11894424	2	80588091	A	0.0209	0.0033	-0.043	0.015	-0.0106	0.0037	0.0891	0.0705	0.0117	0.0406	-0.00432603	0.0084516	-0.00168262	0.00524465	0.01838	0.0106884
rs11917701	3	117174568	A	-0.0087	0.0014	0.0056	0.0065	-0.0011	0.0017	0.0183	0.0307	-0.0048	0.0176	-0.00623166	0.00361598	0.00765567	0.00221372	-0.011444	0.00454441
rs11919835	3	70954273	C	0.0089	0.0015	-0.009	0.0067	0.001	0.0018	-0.1894	0.0319	-0.0909	0.0183	0.0155449	0.00369489	-0.0065226	0.00224559	-0.00396387	0.0046045
rs1196760	12	105606068	C	0.0139	0.0025	-0.015	0.011	-0.0108	0.003	-0.1151	0.0526	-0.0619	0.0303	-0.00490078	0.00612119	-0.00817482	0.00371581	-0.00521578	0.00773778
rs12005151	9	135030649	A	0.0087	0.0015	-0.014	0.0066	-0.0074	0.002	-0.067	0.0318	-0.0158	0.0183	0.00663369	0.00371999	-0.00765338	0.00227977	0.000166427	0.00465941
rs12028010	1	41764471	T	0.0164	0.0017	0.0088	0.0075	-0.0006	0.002	0.1382	0.0358	0.1033	0.0206	-0.00735348	0.00422447	-0.00268535	0.00256367	3.63782e-05	0.00529502
rs12028229	1	72986136	T	0.0099	0.0016	0.024	0.0075	0.0092	0.0022	-0.0563	0.0374	-0.0202	0.0213	-0.0012446	0.00403803	-8.97466e-05	0.00247026	0.00187252	0.00505566
rs12054166	3	150093445	C	0.0096	0.0016	-0.015	0.0072	-0.0045	0.0022	-0.1329	0.0345	-0.0505	0.0198	-0.00205182	0.00406321	0.00379721	0.00247882	-0.0111936	0.00508168
rs12076635	1	44026656	C	0.0207	0.0017	0.012	0.0077	-0.0017	0.0022	0.1048	0.0364	0.0842	0.0209	0.0284276	0.00432012	-0.00853858	0.00261646	-0.00256345	0.00537594
rs12113634	7	111996952	T	0.0088	0.0015	-0.011	0.0066	-0.0021	0.0018	0.0004	0.0316	0.0099	0.0181	0.00432916	0.00373982	-0.00519904	0.00226386	0.00564141	0.00465046
rs12123293	1	210912835	T	0.0086	0.0015	-0.0043	0.0066	-0.0033	0.0018	0.049	0.0314	0.0195	0.018	-0.00136925	0.0037129	-0.0106171	0.00224983	-0.00714747	0.00462784
rs12126231	1	184698816	A	0.0095	0.0014	-0.02	0.0062	-0.01	0.0019	-0.1216	0.0308	-0.0513	0.0176	0.00493087	0.00363509	-0.0107401	0.00219928	0.00526505	0.00452869
rs12127928	1	28708529	T	0.0108	0.0018	-0.023	0.0081	-0.0025	0.0024	0.2267	0.0392	0.0805	0.0224	0.00788817	0.00444448	0.000244938	0.00271017	-0.00170258	0.00558244
rs12145078	1	197822977	A	-0.0127	0.0017	0.0047	0.0079	0.0084	0.0024	-0.0441	0.0376	0.0485	0.0216	-0.00450706	0.00435714	0.000920096	0.00269458	0.00139804	0.00551844
rs12151248	19	13212025	T	-0.0149	0.0023	-0.052	0.01	-0.0041	0.0028	-0.0804	0.0496	-0.0237	0.0284	-0.00826069	0.00547078	0.00336147	0.00336851	0.0147423	0.00700092
rs12170452	22	40019773	A	0.0105	0.0014	-0.012	0.0064	-0.0048	0.0017	-0.0563	0.0303	-0.0229	0.0175	0.00199211	0.00356645	-0.000924842	0.002178	-0.00142488	0.00445417
rs1220779	7	54734673	A	-0.0079	0.0014	0.006	0.0063	0.0014	0.0019	0.0554	0.0303	0.0207	0.0174	0.0101376	0.003562	0.00334711	0.00216355	-0.0075383	0.00445187
rs12234369	7	11893275	A	0.0087	0.0015	-0.0055	0.0069	-0.007	0.0018	-0.0083	0.0327	0.0232	0.0188	-0.0043148	0.00384393	-0.00179897	0.00234327	4.52697e-05	0.00481927
rs12238011	9	14210897	T	-0.0141	0.0026	0.026	0.012	0.0017	0.0031	-0.0355	0.0547	-0.0345	0.0316	-0.00977461	0.00654557	0.0135617	0.00392511	-0.00858664	0.00810093
rs12273435	11	133825855	A	-0.0132	0.0017	0.0077	0.0081	0.0106	0.0024	0.079	0.0378	0.0258	0.0216	-0.0158493	0.00439579	0.00508612	0.00266686	-0.0115319	0.00551086
rs12285074	11	116762028	A	0.0161	0.0023	0.02	0.011	-0.004	0.0031	0.2987	0.0514	0.1284	0.0295	0.0144937	0.00594185	0.00416581	0.00377806	0.000339796	0.00768333
rs12304188	12	97981272	A	0.0111	0.0019	-0.017	0.0087	-0.0121	0.0026	0.0544	0.0415	-0.0193	0.024	0.000387485	0.00487412	-0.0152906	0.00301803	0.016272	0.00621044
rs12325727	17	47028472	A	0.0088	0.0014	-0.041	0.0063	-0.0084	0.0019	-0.1721	0.0303	-0.0948	0.0175	0.00130554	0.00356645	-0.00439474	0.00216958	-0.00153012	0.00443714
rs12332731	5	93033082	A	0.0135	0.0018	-0.0096	0.0083	0.0049	0.0024	0.0287	0.0384	0.0064	0.022	0.00462736	0.00455948	-0.0182392	0.00271018	-0.0149088	0.00554299
rs12342546	9	126329270	A	-0.0128	0.0017	0.0097	0.0073	0.0014	0.002	0.0417	0.035	0.0104	0.0203	0.00106084	0.00414505	0.0147149	0.00255175	-2.64917e-06	0.00525242
rs12359372	10	67767951	T	-0.0092	0.0015	0.013	0.0067	0.0042	0.002	0.029	0.0323	0.0179	0.0185	-0.0056289	0.00376939	0.00553888	0.00231551	0.0058341	0.00475021
rs12375949	9	124617900	T	-0.0138	0.0014	0.021	0.0065	0.0084	0.0017	0.0289	0.0303	-0.0298	0.0175	-0.0100827	0.0035941	0.0134296	0.00217604	0.00978314	0.00447215
rs12405889	1	235597252	T	-0.0098	0.0014	-0.03	0.0063	-0.0059	0.0017	-0.0109	0.03	0.0139	0.0172	0.000379694	0.00355616	0.00354616	0.00215349	0.0104411	0.00441472
rs12431682	14	101539999	T	-0.0093	0.0015	-0.019	0.0066	-0.0107	0.0017	0.0662	0.0312	0.0261	0.018	-0.0091174	0.00367948	0.00661067	0.00224705	0.0112648	0.0046072
rs12438177	15	55951432	A	0.0093	0.0015	-0.0001	0.0066	-0.0006	0.0018	-0.0482	0.0311	-0.0087	0.018	0.00119384	0.00368428	-0.00929865	0.00224448	-0.00670334	0.00461645
rs12453682	17	37770005	T	0.0102	0.0015	-0.03	0.0069	-0.0041	0.0018	0.0631	0.033	-0.0056	0.0191	0.0184185	0.00384053	-0.00799033	0.00236354	0.0191783	0.00484158
rs1245829	12	79648170	A	-0.0099	0.0014	0.0066	0.0064	-0.0031	0.0017	0.2318	0.0308	0.1074	0.0177	-0.00678966	0.00359851	0.010814	0.0021857	0.0110432	0.00449037
rs12467175	2	229189860	T	-0.0081	0.0014	0.023	0.0063	0.0074	0.0017	0.0275	0.0302	0.0117	0.0173	-0.00384746	0.00355698	0.00562344	0.00215729	-0.00341436	0.00443145
rs12468040	2	44854981	T	0.0137	0.0014	-0.012	0.0065	-0.0108	0.0019	-0.0463	0.031	-0.0455	0.0178	0.00303265	0.00365353	-0.00549903	0.0022206	-0.00565914	0.00454751
rs12473986	2	173682948	T	-0.0085	0.0015	-0.0054	0.007	0.0044	0.0021	0.0319	0.0331	0.0045	0.019	-0.00692237	0.00387578	0.0034971	0.00238273	0.0133845	0.0049047
rs12477385	2	166144850	T	0.0109	0.0017	-0.024	0.0075	-0.0139	0.002	-0.0017	0.0366	-0.0008	0.021	0.0118028	0.00443578	-0.0134098	0.00257987	0.00825515	0.00531017
rs12478156	2	164379658	T	0.0108	0.0015	-0.0031	0.0066	-0.0056	0.0018	0.0804	0.0312	0.0155	0.0179	-0.000793501	0.00371999	-0.00472466	0.00225864	-0.00337779	0.00463289
rs12503522	4	94543233	T	-0.0113	0.0016	0.022	0.007	0.0033	0.0019	-0.0145	0.0337	0.0032	0.0193	-0.0158022	0.00393827	0.00701977	0.00239572	0.0054898	0.00494244
rs12506221	4	67899235	T	-0.013	0.0014	0.029	0.0064	0.0097	0.0019	0.06	0.0306	0.0353	0.0176	-0.0114188	0.00359303	0.00379462	0.00219289	0.00331971	0.00450422
rs12516990	5	145927688	C	-0.0099	0.0017	-0.004	0.0077	0.0048	0.0021	0.0106	0.0373	0.0259	0.0214	-0.00789111	0.00435714	0.00488225	0.00267076	0.00074238	0.00551607
rs12519073	5	136776762	T	-0.0107	0.0017	0.008	0.0081	0.0062	0.002	0.0135	0.0359	-0.0103	0.0206	-0.00992235	0.00445976	0.00555767	0.00259475	-0.0124919	0.00533503
rs12524795	6	3464074	T	0.0102	0.0014	-0.014	0.0064	-0.0057	0.0019	-0.0013	0.0308	-0.0039	0.0176	0.00663945	0.00357975	-0.00617661	0.00217311	0.00424398	0.00446182
rs12568153	1	213151580	T	-0.0091	0.0015	0.02	0.007	0.0084	0.0021	0.0316	0.0336	0.0071	0.0192	-0.000181615	0.00392595	0.00785792	0.00238851	-0.00657606	0.00491419
rs12571549	10	111770013	A	0.0151	0.002	-0.016	0.0093	-0.0045	0.0025	0.0176	0.0439	0.0505	0.0252	0.00670452	0.00523535	-0.0082709	0.00315256	0.00615351	0.00644075
rs12574281	11	131205421	A	-0.008	0.0015	0.0005	0.0066	0.0019	0.002	-0.0114	0.0313	-0.0141	0.0179	0.000796539	0.00367416	0.00635298	0.00222868	-0.00525867	0.00457556
rs12591647	15	65959729	T	-0.0152	0.0018	0.0002	0.0082	0.0102	0.0024	0.1004	0.039	0.0535	0.0225	-0.00533673	0.00455948	0.0027187	0.00283065	-0.0143821	0.00577737
rs12601380	17	34904985	A	-0.0082	0.0014	0.024	0.0064	0.017	0.0017	0.0831	0.0306	0.0386	0.0176	-0.0079136	0.00360081	0.0063253	0.00218864	0.00131066	0.0044852
rs12602286	17	19236954	T	0.016	0.0021	0.0039	0.0097	-0.004	0.0025	0.1354	0.0455	0.1569	0.0263	0.0030743	0.00530368	-0.000567238	0.00326499	0.00526451	0.00666393
rs12613500	2	180928465	C	0.0098	0.0014	-0.014	0.0065	-0.0072	0.0017	-0.0832	0.0306	-0.013	0.0176	-0.00015623	0.00360318	-0.00589497	0.00218635	-0.00411303	0.00447879
rs12614263	2	4123797	A	0.0083	0.0014	-0.017	0.0063	-0.0004	0.0019	-0.0365	0.0301	-0.0114	0.0173	0.00998102	0.00355559	-0.00371885	0.00216506	0.00173994	0.00444906
rs12638072	3	65654480	A	-0.0107	0.0015	0.014	0.0069	0.0081	0.0021	0.0163	0.0335	0.0032	0.0192	0.00354216	0.00390216	0.00794003	0.00240005	-0.00410473	0.00491176
rs12643771	4	140753103	T	0.013	0.0015	-0.015	0.0069	-0.0114	0.0021	0.0102	0.0333	0.0151	0.0191	0.00930517	0.00384393	-0.00897831	0.00234265	0.0105382	0.00480483
rs12646216	4	45980056	T	0.0084	0.0014	-0.016	0.0065	-0.0031	0.0019	-0.0694	0.0311	-0.0182	0.0178	0.00599845	0.00363042	-0.00351317	0.00221236	0.0101491	0.00453192
rs12646523	4	170944698	T	-0.0132	0.0016	0.015	0.0073	0.0081	0.0019	-0.0326	0.0347	-0.0385	0.0199	-0.00410367	0.00412226	0.00537004	0.00248497	0.0103704	0.0051269
rs12659776	5	167621274	T	0.0085	0.0014	-0.0033	0.0063	-0.0042	0.0019	-0.0674	0.0303	-0.0199	0.0174	0.012412	0.0035682	-0.00973317	0.00216808	0.00241125	0.00445487
rs12670376	7	48823154	A	0.0092	0.0014	-0.021	0.0063	-0.0072	0.0017	-0.0407	0.0302	-0.0407	0.0173	0.00446421	0.00357423	-0.00628729	0.00217111	0.00184777	0.0044571
rs1267062	2	162000266	C	0.0113	0.0018	0.029	0.0083	0.0011	0.0025	0.0163	0.0394	0.0093	0.0226	0.00398065	0.00462741	-0.0132085	0.00282449	-0.00882394	0.00580308
rs12682775	9	135490491	T	-0.0119	0.0017	0.0021	0.0077	0.0026	0.002	-0.0198	0.0361	0.0124	0.0209	-0.00361365	0.00429163	0.000797614	0.00262431	0.00371148	0.00535256
rs12694681	2	226609241	T	0.0102	0.0015	0.0043	0.0065	-0.0068	0.002	-0.0405	0.0327	-0.0038	0.0187	0.00512391	0.00384053	0.000273779	0.00232537	-0.00339636	0.00478492
rs12709186	16	7249472	A	-0.0091	0.0015	0.0053	0.0067	0.0003	0.002	-0.0238	0.0321	-0.0193	0.0185	-0.011885	0.00379265	0.00617197	0.00228914	0.00654604	0.00471928
rs12712269	2	107564115	T	-0.0107	0.0014	0.019	0.0064	0.0071	0.002	0.1044	0.031	0.0585	0.0178	-0.00382456	0.00364658	0.0110734	0.0022194	0.00131378	0.00456627
rs12746551	1	114374966	C	0.0248	0.0041	-0.0038	0.018	-0.019	0.0055	-0.0111	0.0885	0.0427	0.0505	0.0169048	0.010194	-0.0015189	0.00611344	0.00807558	0.012592
rs12750688	1	98757620	C	0.0116	0.0016	0.0056	0.0072	-0.0034	0.0022	-0.0442	0.035	-0.0194	0.02	0.000742769	0.00402823	-0.00525984	0.00242407	-0.00436905	0.00500491
rs12761729	10	107619932	T	-0.0098	0.0016	0.0023	0.0073	0.0071	0.0022	0.0716	0.0354	0.0423	0.0203	-0.00388978	0.00410018	0.00577183	0.00248978	-0.0142702	0.00510062
rs12761761	10	133775375	T	0.0153	0.0017	0.0028	0.0074	-0.0015	0.0022	-0.0533	0.0362	-0.0364	0.0207	-0.00217854	0.00413928	-0.0128666	0.0024879	-0.00645728	0.0051231
rs12764593	10	107491895	C	0.0202	0.0029	-0.027	0.014	-0.0181	0.0042	-0.1356	0.0651	-0.0585	0.0373	0.0170736	0.00757518	-0.00278101	0.0046649	-0.000468757	0.00948021
rs12765185	10	134977077	A	-0.0088	0.0016	0.0015	0.0073	0.009	0.0022	0.0278	0.035	0.014	0.02	-0.011479	0.00402339	0.00869921	0.00244085	-0.00580752	0.00500868
rs12774577	10	104959487	T	0.0142	0.002	-0.013	0.0091	-0.0073	0.0028	-0.1606	0.0429	-0.1896	0.0246	0.0360885	0.00507835	-0.0101364	0.00308201	0.0132091	0.00633344
rs12789313	11	25058937	T	0.0092	0.0014	-0.0022	0.0063	-0.0029	0.0017	-0.0792	0.0301	-0.0389	0.0173	0.0035399	0.00355593	-0.00223492	0.00215845	0.00416853	0.00444349
rs12790196	11	57497847	T	-0.0101	0.0015	-0.011	0.0072	0.0068	0.002	-0.2492	0.0321	-0.0626	0.0184	0.00262336	0.00396388	0.0069734	0.00230184	-0.0147685	0.00473429
rs12810587	12	122675576	T	0.0094	0.0015	0.0091	0.0068	0.0102	0.0018	-0.0747	0.0324	-0.0748	0.0187	-0.00577037	0.00377221	-0.00195304	0.00232678	-0.00116681	0.00478665
rs12875339	13	55722033	A	-0.0108	0.0015	-0.0086	0.0066	-0.004	0.002	0	0.0313	-0.0007	0.018	-0.00939746	0.003706	0.0069146	0.00226168	-0.00277816	0.00463608
rs12888615	14	72435705	T	0.012	0.0018	-0.01	0.0081	-0.006	0.0024	0.0779	0.0376	0.0649	0.0217	-0.00126284	0.00445092	-0.0120501	0.00269827	-0.000241832	0.00556759
rs12891042	14	34018986	T	0.0092	0.0014	-0.0075	0.0065	0.0025	0.0017	-0.0324	0.0306	-0.0189	0.0177	0.00333489	0.0036172	-0.0074126	0.00221664	0.00518216	0.00455388
rs12891191	14	58100283	C	0.008	0.0014	-0.0008	0.0064	-0.0018	0.0017	-0.0459	0.0305	-0.0328	0.0176	0.00366788	0.00356256	-0.00454351	0.00216658	0.00662533	0.00443624
rs12912465	15	77309459	T	-0.0104	0.0016	0.036	0.0075	0.0107	0.002	-0.0544	0.0355	-0.0293	0.0205	0.0102212	0.00400909	0.00599438	0.00248552	0.00337398	0.00510213
rs12952191	17	52077386	T	-0.0081	0.0014	0.014	0.0063	0.0056	0.0017	0.0581	0.03	0.0255	0.0173	-0.00428294	0.00355679	0.0013496	0.00216504	-0.00154742	0.00443169
rs12953422	18	31192529	A	-0.008	0.0014	0.0087	0.0064	0.01	0.0019	0.0432	0.0304	0.0138	0.0176	-0.00940849	0.00361598	0.000576841	0.00219639	0.00291414	0.0045052
rs12957463	18	37412228	A	0.0146	0.0018	0.0026	0.0079	0.002	0.0021	0.0561	0.0376	0.0098	0.0217	-0.00200358	0.00440373	-0.00887592	0.00269371	-0.0045441	0.00556673
rs12962845	18	22654102	C	-0.0123	0.0021	0.001	0.0095	0.0062	0.0025	-0.1339	0.0448	-0.0578	0.0258	0.00588655	0.00528628	-0.00415062	0.00318978	0.000422177	0.00656935
rs12967010	18	9645035	T	0.0114	0.0017	-0.0023	0.0076	0.0001	0.0023	-0.0718	0.0365	-0.0339	0.0211	0.00405817	0.00423093	-0.00491134	0.00261332	-0.00538695	0.00538748
rs12970264	18	77627950	A	-0.0085	0.0014	0.025	0.0064	0.0033	0.0019	0.0122	0.0306	0.0002	0.0177	-0.0158005	0.0035781	0.00785618	0.00217792	-0.0059791	0.00447816
rs12981405	19	19651577	T	-0.0112	0.0019	0.041	0.0086	0.0099	0.0026	0.01	0.0406	0.1006	0.0234	-0.0154085	0.00477798	0.0147911	0.00290893	-0.00106822	0.00601425
rs13009915	2	100423158	T	0.0212	0.0037	-0.046	0.017	-0.0078	0.0047	-0.0931	0.0842	-0.0491	0.0479	0.00992596	0.00884275	-0.00807688	0.00561221	-0.00308904	0.0114229
rs13010288	2	51824512	T	0.0198	0.0021	-0.024	0.0089	-0.0103	0.0025	0.0699	0.0444	0.0195	0.0254	0.0152599	0.00521879	-0.00950526	0.00316415	-0.0173044	0.00652651
rs13010566	2	125873208	A	-0.0091	0.0014	-0.0027	0.0063	0.001	0.0017	0.1162	0.0302	0.0603	0.0173	0.00594644	0.00356004	0.00738969	0.00217124	-0.00723887	0.00442827
rs13015496	2	226290705	C	0.0119	0.0018	0.018	0.0082	0.0006	0.0022	-0.0262	0.0389	-0.0198	0.0222	0.0235951	0.00454088	0.00532966	0.00277192	0.0109901	0.00569392
rs13016316	2	225337188	A	-0.0138	0.0024	0.015	0.011	-0.0073	0.0029	-0.1719	0.0519	-0.0914	0.0298	-0.0216331	0.00619355	-0.000676807	0.00372848	0.000124904	0.0076999
rs1301838	11	99670514	T	-0.0096	0.0015	0.011	0.0068	0.0032	0.002	0.0662	0.0322	0.0248	0.0184	0.00381365	0.00381747	0.00478475	0.00229936	-0.00508433	0.00472472
rs13018640	2	100821545	T	-0.0215	0.0014	0.025	0.0065	0.0183	0.0019	-0.0709	0.0307	-0.0436	0.0176	-0.0103921	0.00363352	0.0183317	0.00219957	-0.0148628	0.00451716
rs13026611	2	128153335	A	-0.0084	0.0015	0.0063	0.0066	-0.0025	0.002	0.0825	0.0319	0.0187	0.0183	-0.00528371	0.0037176	0.00300966	0.0022619	0.00549468	0.00466166
rs13029602	2	29574875	T	-0.0092	0.0014	0.011	0.0065	0.0053	0.0017	0.008	0.0308	0.0031	0.0177	1.76747e-05	0.00363828	0.00265471	0.00221488	-0.00219403	0.00453041
rs13034349	2	98329197	T	-0.0082	0.0014	0.0019	0.0065	0.0032	0.0017	0.0802	0.0308	0.1014	0.0177	-0.012013	0.00362204	0.0079079	0.00220582	-0.000898216	0.00454007
rs13050131	21	20018118	A	-0.0081	0.0015	-0.0005	0.0068	0.0016	0.0018	-0.0346	0.032	-0.0022	0.0185	-0.00270707	0.00377221	0.00572419	0.00232021	-0.00164604	0.00473979
rs13085461	3	24950387	C	0.0103	0.0014	-0.007	0.0063	-0.0074	0.0019	-0.091	0.0304	-0.0512	0.0174	0.00302079	0.00356004	-0.00277091	0.00217814	-0.00107417	0.00447109
rs13099165	3	168740425	T	-0.0118	0.0017	0.02	0.0079	-0.0007	0.0024	0.0225	0.0375	-0.0284	0.0215	0.00414885	0.00438793	0.00645138	0.00267248	-0.0117005	0.00552046
rs13107325	4	103188709	T	-0.0239	0.0027	0.048	0.013	0.0468	0.0032	-0.9086	0.0592	-0.6747	0.0339	0.0175406	0.00725834	0.0291705	0.00412256	-0.000648419	0.00849077
rs13117856	4	174008759	A	0.0084	0.0015	0.0074	0.007	0.0007	0.0019	-0.0145	0.0333	-0.0185	0.0191	0.00365784	0.00394665	-0.00514502	0.00239127	-0.00106528	0.00490786
rs13130765	4	45163333	C	-0.0091	0.0014	0.033	0.0065	0.0154	0.0019	0.0242	0.0316	0.009	0.0181	0.000147279	0.00356158	0.00923347	0.00216176	0.00032311	0.00442102
rs13133213	4	15646794	A	0.0096	0.0014	-0.0016	0.0063	0.0013	0.0017	-0.0539	0.0301	-0.034	0.0172	0.0085778	0.00355561	0.00541477	0.00215692	0.00332897	0.00442591
rs13145650	4	122963344	T	-0.0173	0.0025	-0.0097	0.012	0.0092	0.0034	-0.0635	0.0547	-0.0062	0.0313	-0.0145098	0.00644403	0.0071394	0.00384908	0.0158426	0.00799187
rs13154429	5	59608950	C	-0.0136	0.0023	0.032	0.011	0.0065	0.003	0.0486	0.05	0.0144	0.0286	-0.00461887	0.00582385	0.0171471	0.00343676	0.00341961	0.0070806
rs13163062	5	106955451	T	0.0115	0.0014	-0.0083	0.0064	-0.0041	0.0019	-0.0152	0.0306	-0.0144	0.0176	0.00392428	0.00359738	-0.00385888	0.00218549	0.00588231	0.00448788
rs13163845	5	3264389	T	-0.0149	0.002	-0.0039	0.0092	-0.0009	0.0025	0.1066	0.0441	0.0547	0.0252	-0.0169037	0.00500646	0.00699812	0.00308248	-0.00845437	0.00633478
rs13168136	5	26898629	A	-0.0092	0.0017	0.0026	0.0075	0.0035	0.0022	0.0226	0.0356	0.0382	0.0204	-0.00907434	0.00423093	0.0062733	0.00256908	-5.94534e-05	0.00526323
rs13169187	5	51716957	A	-0.0079	0.0014	0.026	0.0063	0.0013	0.0017	0.0948	0.0301	0.0654	0.0173	-0.0162681	0.00356702	0.00601964	0.00216528	0.00652189	0.00444965
rs13177031	5	60853523	A	-0.0085	0.0015	0.0085	0.0066	-0.0076	0.0018	0.0238	0.0316	0.0281	0.0181	3.05641e-05	0.00367416	0.00703596	0.00225304	-0.000385802	0.0046328
rs13190235	5	65964783	T	-0.0138	0.0024	0.022	0.011	0.001	0.0029	0.1088	0.0515	0.058	0.0295	-0.0049179	0.006157	0.0169646	0.00371287	-0.0124294	0.00763442
rs13197257	6	128333682	T	0.0109	0.0016	-0.012	0.0071	0.0009	0.0022	-0.0713	0.0345	-0.0377	0.0197	0.0175312	0.00399055	0.00175939	0.00244348	0.0074846	0.00501276
rs1320139	2	144158177	C	-0.0149	0.0014	0.0055	0.0064	0.0038	0.0019	0.0198	0.0304	0.0126	0.0174	-0.00555634	0.0035941	0.00486413	0.00218378	-0.000975687	0.00448717
rs13212041	6	78171124	T	0.0101	0.0018	-0.018	0.008	-0.0082	0.0021	-0.004	0.0378	-0.0034	0.0217	0.000225819	0.00441174	-0.00178029	0.00267528	-0.00439136	0.00550727
rs13240401	7	2194396	T	0.0176	0.0017	0.0061	0.0083	0.0043	0.0023	-0.0889	0.0365	-0.0313	0.0209	0.00179122	0.00449211	-0.0055115	0.00258886	0.000609827	0.00533855
rs13246220	7	39324253	T	-0.0093	0.0014	0.015	0.0065	0.0051	0.002	0.0097	0.0308	0.0187	0.0177	0.00707679	0.00363991	0.00453794	0.00221483	-0.0175656	0.00454351
rs13261773	8	120187090	C	0.0122	0.0019	-0.016	0.0088	0.0068	0.0023	-0.0564	0.0416	-0.0487	0.0239	0.00201814	0.00493848	-0.011677	0.00302367	-0.0131838	0.00615913
rs13266287	8	17871598	A	-0.0085	0.0015	0.013	0.0067	0.0016	0.002	0.003	0.0322	-0.0698	0.0185	-0.00902384	0.00378965	-0.000449351	0.00230829	0.00195004	0.00471538
rs13281564	8	119483316	A	0.0088	0.0014	-0.015	0.0064	-0.0058	0.0019	0.0112	0.0304	-0.0153	0.0174	-0.00115253	0.00355679	-0.00414174	0.00216679	-0.000509885	0.00444985
rs13284516	9	23423785	C	-0.0082	0.0014	-0.015	0.0065	-0.0022	0.0017	-0.0363	0.031	-0.0127	0.0178	-0.000939889	0.0035781	0.00517412	0.00216819	-0.00165225	0.00446098
rs1329044	9	23747791	T	0.0134	0.0019	-0.01	0.0086	-0.0044	0.0023	-0.0204	0.0397	-0.0002	0.0229	0.0165629	0.00464767	-0.0109672	0.00283137	-0.00561061	0.00586138
rs1329125	1	234740880	T	-0.0097	0.0015	0.0064	0.0068	0.0053	0.0018	0.0443	0.0323	0.0538	0.0185	-0.00369183	0.00380177	0.00790177	0.00230912	0.0120871	0.00474862
rs13296345	9	14791348	T	0.009	0.0015	-0.012	0.0066	-0.0089	0.0018	-0.0596	0.0311	-0.0331	0.018	-0.00120722	0.00369059	-0.0114711	0.0022518	0.00385226	0.00462726
rs13318986	3	82533639	A	0.0124	0.0015	-0.0024	0.0067	-0.0116	0.002	0.1173	0.032	0.0644	0.0183	0.00955734	0.00378083	-0.0033068	0.00228102	0.00335087	0.00468164
rs13327482	3	196788363	A	-0.0121	0.0018	-0.013	0.0085	-0.011	0.0025	0.0609	0.0396	0.0098	0.0228	-0.0010526	0.00475516	0.00476078	0.00285782	0.00897923	0.00585354
rs1334297	13	58335375	A	0.0257	0.0016	-0.033	0.0071	-0.012	0.0019	0.0082	0.0341	0.0224	0.0197	0.00620359	0.0040044	-0.011348	0.0024517	0.00861317	0.00505548
rs1335482	1	78603463	T	0.0096	0.0014	-0.0091	0.006	-0.0137	0.0019	0.1459	0.0305	0.1062	0.0175	0.0113118	0.00355935	-0.00861135	0.00216503	0.0154002	0.00444311
rs13361043	5	58318963	T	-0.0158	0.0028	0.015	0.013	0.0008	0.0037	0.0239	0.0604	0.0264	0.0347	0.0057933	0.00706185	0.0127611	0.00435628	0.00518512	0.00894352
rs13381557	18	44513371	A	-0.0087	0.0014	0.0029	0.0063	0.0076	0.0019	-0.0003	0.0301	0.028	0.0174	-0.00207287	0.00357073	0.00476786	0.00217672	-0.00549843	0.00445745
rs13388333	2	242400597	A	0.0085	0.0015	0.0042	0.0066	0.0009	0.0017	-0.1492	0.0313	-0.0519	0.018	-0.00346994	0.00369059	-0.00316872	0.00223604	-0.0102661	0.0046044
rs13397529	2	161235981	C	-0.0097	0.0017	0.015	0.0075	0.0097	0.002	-0.0426	0.0356	-0.0519	0.0205	-0.00198293	0.00421805	0.00821133	0.00255253	0.00239653	0.00524646
rs13398860	2	50692940	A	0.0086	0.0015	-0.0063	0.0066	-0.0133	0.0018	-0.0074	0.0317	0.0105	0.0182	0.0130381	0.0037176	-0.00598618	0.00225536	0.0120131	0.00465484
rs13402497	2	115826318	A	-0.008	0.0014	-0.012	0.0063	-0.0041	0.0019	0.0348	0.0301	0.0198	0.0173	-0.00230445	0.00355584	-0.00231914	0.00216158	-0.00920933	0.00443996
rs13422673	2	155474355	T	-0.011	0.0014	0.0017	0.0064	-0.0002	0.0017	0.0481	0.0304	0.0355	0.0174	-0.00117187	0.0035659	0.00737531	0.00216289	-0.00390822	0.00445223
rs13425585	2	157487273	C	-0.0089	0.0014	0.0099	0.0063	-0.0006	0.0019	0.0619	0.0302	0.0381	0.0173	-0.000911084	0.00355719	0.00587837	0.00216426	0.00240366	0.00444898
rs1368250	2	157485517	T	0.025	0.0045	-0.0088	0.02	-0.0041	0.0056	NA	NA	-0.025	NA	0.0661762	NA	-0.0150042	NA	0.00685417	NA
rs137079	22	42977907	T	0.0128	0.002	-0.012	0.0095	-0.0097	0.0027	-0.0289	0.0436	-0.0344	0.0251	0.0132185	0.00543737	-0.0160823	0.00308645	0.00387079	0.00634433
rs137858393	1	96454977	A	0.0193	0.0029	0.0081	0.013	0.0069	0.0039	0.1086	0.0625	0.0622	0.0358	-0.00142375	0.00723735	-0.016945	0.00432182	0.00531454	0.008872
rs138096147	3	48179876	A	0.0234	0.0042	0.0061	0.019	-0.0168	0.0058	NA	NA	NA	NA	-0.0369386	NA	0.00400901	NA	-0.00253823	NA
rs138484388	3	49511263	T	-0.0306	0.0051	-0.0054	0.024	0.0156	0.0067	NA	NA	NA	NA	0.0232703	NA	-0.0206429	NA	-0.00682689	NA
rs1391513	1	216693263	T	-0.0095	0.0015	-0.0054	0.0069	0.007	0.0021	0.025	0.0332	0.0249	0.019	-0.00136224	0.00386851	0.00492419	0.00237515	-0.00588191	0.0048609
rs139244147	7	111912738	A	-0.0193	0.003	0.02	0.014	0.0066	0.0042	-0.0167	0.0662	-0.0488	0.038	-0.0100815	0.00773216	0.0185532	0.00475273	-0.0114872	0.0097918
rs1392816	1	66481188	T	0.0082	0.0014	-0.0073	0.0067	-0.0121	0.0018	0.0333	0.0313	-0.0025	0.0179	0.0257689	0.00365894	-0.00782136	0.0022326	0.0101402	0.00458556
rs139980871	18	36648364	T	0.018	0.0029	0.0045	0.013	-0.0077	0.0039	-0.2133	0.0632	-0.0716	0.0363	-0.0131378	0.00723213	-0.0161411	0.00434538	-0.000989416	0.00895144
rs1404549	3	65454923	A	-0.0089	0.0015	0.0048	0.0068	0.0016	0.0018	0.0561	0.0326	0.0118	0.0187	0.000853831	0.00378083	0.00859382	0.00231653	0.00223788	0.00475985
rs1405876	7	86237581	T	0.0109	0.0015	0.0046	0.0066	0.0101	0.002	-0.0197	0.0315	-0.0215	0.0181	-0.00926327	0.00370828	0.00177077	0.00225495	-0.00897242	0.00464011
rs140711597	3	48469441	C	0.0366	0.0055	-0.023	0.025	-0.0047	0.0069	-0.4145	0.1167	-0.2898	0.0661	0.0154125	0.012712	-0.0312458	0.00757723	0.0044697	0.0159875
rs1408284	6	93893586	C	-0.0127	0.002	0.027	0.0095	0.0074	0.0028	-0.0258	0.0443	-0.0138	0.0254	-0.00569349	0.00528628	0.0050479	0.00315741	0.00458024	0.00649084
rs1408430	20	14917048	C	0.0096	0.0016	0.0055	0.007	0.0042	0.0019	0.0032	0.0336	-0.0231	0.0195	-0.00558855	0.0039517	-0.0024017	0.00240927	0.00832062	0.00495732
rs141586924	18	50167764	A	-0.009	0.0015	0.011	0.0069	NA	NA	-0.0133	0.0331	-0.025	NA	NA	NA	NA	NA	NA	NA
rs141729694	5	87999371	T	0.0195	0.0026	0.046	0.012	0.0364	0.0037	0.0455	0.0577	0.1005	0.0331	-0.00260098	0.00692671	5.22083e-05	0.00417359	-0.0138723	0.00845431
rs142014757	18	77511268	A	0.0102	0.0018	-0.013	0.0082	-0.0037	0.0024	0.0551	0.0385	0.0469	0.0222	0.0220372	0.0044613	-0.00982386	0.00269794	0.0111305	0.00555637
rs1426619	10	90091540	T	0.0096	0.0014	0.0042	0.0064	0.0018	0.0017	-0.0073	0.0304	-0.0067	0.0174	0.00514555	0.00358508	-0.00631972	0.00218534	-0.00550253	0.00448084
rs1427298	2	145214421	T	0.0086	0.0014	-0.013	0.0065	-0.0043	0.0017	-0.1112	0.031	-0.0219	0.0178	0.00359627	0.00359627	-0.00869687	0.00220081	0.00414207	0.00452548
rs142747148	13	58271461	A	0.0329	0.0052	-0.0033	0.024	-0.0207	0.0074	-0.0286	0.1176	-0.0376	0.0677	0.00698483	0.0126063	-0.0219283	0.00821765	0.0128788	0.0171769
rs1427829	12	89760744	A	-0.0083	0.0014	0.014	0.0064	0.0141	0.0017	-0.1724	0.0302	-0.1008	0.0174	-0.00948829	0.0035735	0.00604331	0.00217054	0.000967835	0.00445172
rs143148393	14	84896824	T	-0.0211	0.0039	0.011	0.018	0.0153	0.0058	-0.1278	0.087	-0.0963	0.0503	-0.0217949	0.00979609	0.000887012	0.00643727	0.0017919	0.0130411
rs1434630	5	136557055	T	-0.0137	0.002	0.0075	0.009	0.0099	0.0023	0.0624	0.0421	0.0429	0.0242	-0.00720825	0.00501008	0.00346381	0.00300825	-0.0060229	0.00620185
rs143743568	22	39289014	A	0.0118	0.002	-0.01	0.0092	-0.0064	0.0027	0.0146	0.0435	-0.0219	0.025	0.00549948	0.00521987	-0.00782547	0.00301108	0.00694234	0.00613585
rs143812851	16	61773849	A	-0.0113	0.0019	-0.0014	0.0085	0.0044	0.0025	0.0429	0.0399	0.0064	0.023	0.00239032	0.00467881	0.0044903	0.00285146	-0.00988656	0.00587642
rs1440930	4	65902342	C	0.0081	0.0014	0.0078	0.0064	-0.0076	0.0019	0.0419	0.0304	0.0141	0.0174	-0.00383622	0.00357729	0.000726321	0.0021852	-0.00820264	0.0044753
rs144336753	8	143356114	A	0.0388	0.0053	-0.04	0.024	-0.0152	0.0071	-0.1374	0.1137	-0.0799	0.065	0.023922	0.0130895	-0.0173603	0.00780073	0.0110742	0.015779
rs1445591	1	72960011	A	0.0085	0.0015	0.0038	0.007	0.0003	0.0019	0.0175	0.0338	0.0351	0.0193	0.00576851	0.00383716	-0.00725011	0.00237477	0.00416988	0.00489256
rs145018899	2	172616423	A	0.0095	0.0015	-0.0094	0.007	NA	NA	-0.1034	0.0332	-0.025	NA	NA	NA	NA	NA	NA	NA
rs1464297	2	140653749	T	-0.0109	0.0015	0.0076	0.0065	0.0036	0.0018	0.06	0.0316	0.0153	0.0182	-0.00167598	0.00374762	0.00489889	0.00227703	0.00765444	0.00466588
rs1467737	9	124982500	T	-0.0084	0.0014	0.0031	0.0065	0.0027	0.0017	0.054	0.0307	-0.0005	0.0177	-0.00472079	0.00355843	0.00487881	0.00218238	-0.0022171	0.00448448
rs1485300	8	120082253	C	0.0098	0.0015	-0.011	0.0072	0.0037	0.0018	0.0774	0.0324	-0.0652	0.0186	-0.0048419	0.00394029	-0.00657472	0.00230801	-0.00779478	0.00475533
rs1490612	4	106410855	T	0.0193	0.0026	0.029	0.012	0.0055	0.0033	-0.1428	0.057	-0.0754	0.0327	0.000675106	0.00668454	-0.0147429	0.00410273	0.0234539	0.00835214
rs150252215	3	49296234	A	0.0204	0.0035	-0.014	0.016	-0.0047	0.0049	-0.2957	0.0765	-0.2141	0.0438	-0.0108057	0.00882279	-0.00884276	0.00544579	-0.00765366	0.0111071
rs150421637	3	51047621	A	0.0349	0.0061	-0.05	0.033	-0.0289	0.008	NA	NA	NA	NA	-0.0119764	NA	0.0428716	NA	-0.00404113	NA
rs150537577	4	705629	A	-0.0151	0.0026	-0.017	0.012	-0.0003	0.0036	0.1598	0.0593	0.0375	0.0339	0.00746017	0.00667258	0.00592657	0.00414868	-0.00252929	0.00841687
rs1505676	4	62127291	C	0.0084	0.0015	-0.011	0.0065	-0.003	0.002	0.0462	0.0311	0.0103	0.0179	-0.000444925	0.00368222	-0.0078675	0.00222971	0.00492176	0.0045797
rs151381	4	103118768	T	-0.0087	0.0014	0.017	0.0063	0.0157	0.0019	-0.105	0.0305	-0.1034	0.0175	0.000561117	0.00355593	0.0070591	0.00215754	0.00280978	0.00442729
rs1518890	3	34271042	T	-0.009	0.0016	-0.0015	0.0073	0.0016	0.0022	0.1416	0.0345	0.076	0.0198	-0.00121911	0.00404798	-0.000109163	0.00245966	0.0024577	0.00505724
rs1527878	2	183446535	A	-0.0105	0.0016	0.0075	0.0074	0.0056	0.002	0.0998	0.0352	0.0459	0.0202	-0.0088134	0.0041686	0.00429602	0.00252863	-0.000601041	0.00516603
rs1529597	15	57190064	A	0.0223	0.0038	-0.078	0.018	-0.0159	0.005	-0.0023	0.0853	-0.0282	0.0493	-0.00245743	0.0098376	-0.00718826	0.00637023	0.0222663	0.0130196
rs1538389	1	112327144	T	-0.0109	0.0018	0.021	0.0082	0.0108	0.0022	0.0835	0.0383	0.0268	0.0219	-0.00446551	0.00453171	0.0104331	0.00273467	-0.0156185	0.00563301
rs1542354	2	221814085	A	-0.0084	0.0014	0.0009	0.0065	0.0068	0.0017	-0.025	0.0307	-0.0229	0.0176	0.000284002	0.00356117	0.00549279	0.00217807	0.00415839	0.00447253
rs1544	21	33085585	A	-0.0096	0.0016	0.0076	0.0072	0.0066	0.0019	0.0488	0.0342	0.0292	0.0198	-0.00471549	0.00407356	0.00690364	0.00245406	0.0129744	0.00502146
rs1554798	2	156835059	A	-0.008	0.0014	0.0035	0.0065	-0.0012	0.0017	0.0069	0.031	0.0084	0.0178	-0.00514833	0.00356117	-3.43462e-05	0.0022184	0.00869246	0.00455945
rs1564347	15	73438848	T	0.0088	0.0015	-0.018	0.0067	-0.0072	0.0018	-0.02	0.0316	-0.0254	0.0182	0.0130098	0.00375561	-0.0102425	0.0022814	0.0114723	0.00467598
rs1569092	1	74858724	A	0.016	0.002	0.011	0.0089	0.0008	0.0024	-0.0584	0.0422	-0.0255	0.0241	0.00794402	0.00486166	-0.0108821	0.0029656	0.0060609	0.006105
rs1593022	5	106685563	T	-0.0099	0.0017	0.0064	0.0076	0.0019	0.0023	-0.0325	0.036	-0.0423	0.0206	-0.0123236	0.00422447	0.00654413	0.00253945	-0.000797259	0.00523183
rs1603460	12	23092626	T	0.009	0.0014	-0.0012	0.0064	0	0.0017	-0.0539	0.0304	-0.0247	0.0175	0.00809787	0.00361066	-0.00353249	0.00219226	-0.00474329	0.00449646
rs162445	5	7943246	A	0.0152	0.0026	0.0048	0.012	0.0006	0.003	0.004	0.0563	0.0187	0.0322	-0.00312241	0.00656805	-0.00668568	0.00406792	-0.0134798	0.0083271
rs163229	2	45157163	C	-0.026	0.0047	-0.0032	0.022	-0.0125	0.0065	0.1325	0.1025	0.0437	0.059	-0.0104209	0.012147	-0.00038178	0.00727632	0.0401863	0.0145831
rs1637770	7	2190385	T	0.0191	0.0028	-0.028	0.013	-0.0162	0.0037	0.0209	0.0615	0.0493	0.0353	0.0154808	0.00711054	-0.0133608	0.00449862	0.0148089	0.0091437
rs164938	3	10315103	T	-0.0088	0.0014	0.0095	0.0064	0.0056	0.0017	0.0766	0.031	0.0339	0.0178	-0.00433171	0.00363509	0.00180798	0.00221406	-0.00154186	0.00454299
rs165633	22	29880773	A	-0.0116	0.0016	0.013	0.0075	-0.0024	0.0023	0.0024	0.0364	0.0153	0.021	-0.00607353	0.00409477	0.0110987	0.00259964	-0.0124444	0.00533459
rs1656614	15	47800513	C	0.0122	0.0015	-0.015	0.0069	-0.0032	0.0021	-0.1017	0.0326	-0.0484	0.0188	0.01596	0.00383716	-0.00935435	0.00235578	0.00767021	0.00481993
rs1671269	18	50109971	T	-0.01	0.0016	0.0026	0.0074	-0.0026	0.0019	-0.0362	0.0349	-0.0265	0.0202	-0.00355323	0.00410018	0.00965991	0.00252553	0.00450647	0.00515769
rs1671770	12	120946568	A	0.0125	0.0018	-0.016	0.0086	-0.0028	0.0025	0.0188	0.0395	-0.0069	0.0228	0.018194	0.00477798	-0.011377	0.00288328	0.0047008	0.00582313
rs16851779	2	215189950	T	-0.0153	0.0027	0.013	0.012	-0.0005	0.003	-0.0057	0.0569	0.0045	0.0325	0.00608331	0.00660996	0.0102106	0.0039225	-0.00438401	0.00806858
rs16871807	5	3437297	T	0.009	0.0015	0.0012	0.0067	0.0031	0.002	0.0149	0.0321	0.0041	0.0184	0.00724517	0.00376659	-0.00454236	0.00228441	0.00190524	0.00469011
rs1689510	12	56396768	C	0.0194	0.0015	-0.0072	0.0067	-0.0146	0.002	-0.1247	0.0317	-0.0967	0.0183	0.0190718	0.00376939	-0.0119728	0.00228111	-0.0130121	0.0046959
rs16901689	5	11507368	T	0.0111	0.0019	-0.0037	0.0087	-0.0014	0.0023	-0.164	0.0408	-0.0475	0.0234	0.0119835	0.00478956	-0.00221339	0.00291427	-0.00325446	0.00595509
rs1693584	8	101748917	T	-0.0087	0.0015	0.018	0.0067	0.0013	0.0018	0.0838	0.0328	0.0547	0.0188	-0.00220679	0.00384736	0.00597182	0.00234022	-0.00811357	0.00478764
rs16958559	17	55659233	T	0.0096	0.0017	-0.015	0.0079	-0.008	0.0021	-0.0241	0.0369	-0.0012	0.0213	0.0123523	0.00430576	-0.00298246	0.00258055	0.00564942	0.00532657
rs16966271	15	38423730	T	0.0092	0.0016	-0.0051	0.0071	-0.0001	0.0019	-0.1346	0.0338	-0.057	0.0195	0.00343211	0.00395515	-0.00228146	0.00242158	-0.00523181	0.00495044
rs16975275	15	96046556	A	-0.0102	0.0017	-0.0058	0.0075	0.0014	0.002	0.042	0.0358	0.0237	0.0207	-0.00423909	0.00421805	0.00707743	0.00255886	-0.00735842	0.00527922
rs17048801	4	137529847	A	-0.0106	0.0014	-0.0014	0.0066	0.0004	0.0018	0.0862	0.0322	0.0525	0.0184	-0.0120622	0.00365353	-0.000474444	0.00225544	0.00560646	0.00464357
rs17048855	3	8258174	A	0.0108	0.0015	-0.011	0.0068	-0.0029	0.0018	-0.0015	0.0317	0.0069	0.0182	0.00871734	0.00372727	-0.00422581	0.00226645	-0.000514457	0.00464608
rs17069646	5	167452251	T	0.0085	0.0015	0.015	0.0068	0.0055	0.0018	-0.0341	0.0329	-0.01	0.0188	0.00464878	0.00384736	-0.00139049	0.00233717	-0.00180558	0.00479637
rs17110109	12	54668908	T	-0.0093	0.0014	0.015	0.0065	0.012	0.0017	0.0177	0.0308	0.0024	0.0178	-0.0137961	0.00364829	0.00246183	0.00221595	0.00423388	0.00454445
rs17113730	12	74936526	A	-0.017	0.0027	-0.023	0.012	-0.0068	0.0033	0.0333	0.0584	0.0182	0.0338	0.00140582	0.00703792	0.00201356	0.0042578	-0.00449168	0.00879843
rs17131123	1	91126097	A	-0.0243	0.0039	0.025	0.017	-0.0009	0.005	0.0024	0.0846	0.013	0.0481	-0.0131549	0.00956877	0.0197172	0.005503	-0.0177082	0.0113565
rs17133297	7	3455401	A	-0.0146	0.0023	-0.017	0.01	0.0018	0.0029	0.0247	0.0503	0.0218	0.029	-0.01745	0.0057751	0.00787751	0.00372078	0.00399569	0.00763337
rs17144467	7	122098782	A	0.0098	0.0015	-0.0086	0.0068	-0.0074	0.0018	-0.0618	0.0325	-0.0434	0.0187	-0.00533066	0.00382719	-0.00934387	0.00232991	0.00094061	0.00478801
rs17148998	10	10909401	A	0.0101	0.0017	0.015	0.0079	-0.0051	0.0021	-0.0162	0.0375	-0.028	0.0215	0.00723675	0.00438793	-0.0116729	0.00266404	0.0143221	0.00548102
rs171697	5	103956516	C	0.0133	0.0015	-0.025	0.0068	-0.0091	0.002	0.1523	0.0323	0.033	0.0185	0.0133338	0.00381747	-0.00766513	0.0022966	0.00367293	0.00472073
rs17170519	7	32861230	C	0.0132	0.0023	-0.018	0.011	-0.0047	0.0027	0.0249	0.0499	-0.0042	0.0286	0.00801946	0.00584879	-0.0119312	0.00351256	0.00162465	0.0073186
rs1717204	3	118461145	A	-0.0117	0.0018	0.012	0.0081	0.0081	0.0025	-0.0005	0.0393	-0.0051	0.0225	-0.00085786	0.00455948	0.00219933	0.00277031	-0.00513127	0.00571558
rs1718188	12	121343893	A	0.0096	0.0014	-0.034	0.0064	0.0017	0.0019	0.0958	0.0302	0.0483	0.0174	0.00729959	0.00357892	-0.00461324	0.00218084	0.00119661	0.00447565
rs17186106	4	91703241	T	0.0108	0.0018	0.0033	0.0084	-0.0077	0.0025	-0.0896	0.0396	-0.0421	0.0227	-0.00167116	0.00468939	-0.0113146	0.0028374	0.00219731	0.00580031
rs17190418	13	58746132	T	-0.0213	0.0031	0.027	0.015	0.0016	0.0039	0.0207	0.0678	0.0042	0.0389	-0.0106703	0.00754502	-0.000856671	0.00457797	0.0157746	0.00953169
rs17205908	6	127764305	T	-0.0092	0.0015	0.025	0.0068	0.0088	0.0018	-0.0139	0.0326	0.0004	0.0187	-0.00917581	0.00378083	0.00614138	0.00227542	-0.0038161	0.00468322
rs17248751	16	61579618	A	-0.0136	0.0017	0.0029	0.0077	0.0021	0.0021	0.0721	0.0364	0	0.021	-0.00520597	0.00425066	0.00641958	0.00258485	-0.0141351	0.00530156
rs1728118	6	108029518	A	0.0089	0.0016	-0.01	0.0071	-0.0057	0.0019	-0.1172	0.0339	-0.0719	0.0195	0.00561027	0.00397702	-0.0101023	0.0024262	0.00753741	0.00500126
rs1729412	2	201083598	T	-0.0107	0.0014	0.0043	0.0066	-0.004	0.0017	0.1164	0.0304	0.0615	0.0175	-0.0033993	0.00359518	0.00840108	0.00218656	-0.00156821	0.00451275
rs173003	19	36240960	A	-0.0082	0.0014	-0.0001	0.0064	0.0037	0.0019	-0.0425	0.0304	-0.0099	0.0176	-0.00792704	0.00355576	0.00650402	0.00216561	0.00164503	0.00445103
rs1734370	2	10978710	A	0.0099	0.0016	0.0057	0.0071	-0.0005	0.0018	0.0108	0.0332	0.0173	0.019	0.00344657	0.00395088	-0.00678008	0.00237011	-0.000347025	0.00487565
rs1738050	1	44707295	C	-0.0093	0.0014	-0.0054	0.0065	0.0005	0.0017	-0.0489	0.0311	-0.0415	0.0178	-0.0132533	0.00384193	0.00293554	0.00222191	-0.0112983	0.00455443
rs17411339	18	50807359	A	0.014	0.0014	-0.0056	0.0064	-0.0031	0.0019	-0.0085	0.0305	0.0451	0.0176	0.0152905	0.00358415	-0.00583563	0.00219668	0.00542204	0.00449944
rs17428076	2	172851936	C	0.0137	0.0016	-0.015	0.0073	-0.0107	0.002	0.0158	0.0354	-0.0069	0.0203	0.00646635	0.00415673	-0.00701292	0.00251829	0.00253724	0.00518717
rs17440885	1	67208622	A	0.016	0.0029	0.0071	0.013	-0.0091	0.0035	0.0496	0.0625	-0.0092	0.0358	0.00337374	0.00716037	-0.0234687	0.00444497	-0.000260813	0.0091243
rs1747714	10	11161316	T	0.0106	0.0014	-0.014	0.0063	-0.0044	0.0019	0.0493	0.0302	0.0038	0.0173	0.0111338	0.003562	-0.0115959	0.00217368	0.00819465	0.00446344
rs1747817	1	197711492	T	-0.0092	0.0016	-0.0071	0.0075	0.0032	0.002	-0.146	0.0354	-0.0487	0.0203	-0.0095242	0.00418066	0.00177244	0.00251557	-0.00555206	0.0051777
rs17489649	5	109156184	A	0.0127	0.0015	-0.0024	0.0067	-0.0009	0.0018	0.0004	0.0324	0.019	0.0186	0.0156107	0.00377506	3.2478e-05	0.00228618	-0.0142117	0.00468379
rs17502934	2	50994255	T	-0.0167	0.002	0.012	0.0088	0.0086	0.0024	0.0076	0.0424	0.0567	0.0244	-0.0123527	0.00492533	0.015265	0.00308204	0.00191091	0.00637131
rs175325	20	22317310	A	-0.01	0.0014	0.01	0.0065	0.0034	0.0019	-0.0187	0.0308	-0.0288	0.0177	-0.00367277	0.00381876	0.00464215	0.00222012	-0.0182221	0.0045425
rs17536059	11	110957335	C	-0.0108	0.0019	0.023	0.0086	0.0103	0.0023	0.0667	0.0399	0.0384	0.0229	-0.00742086	0.00472178	0.00357441	0.00282473	0.00221676	0.00582288
rs17551064	7	49869771	A	0.0141	0.0019	-0.014	0.0087	-0.0043	0.0023	-0.0118	0.041	-0.0022	0.0235	-0.000899877	0.00478956	-0.00445772	0.00291883	0.00938966	0.0060052
rs17563464	5	26913774	A	-0.0147	0.0017	0.0056	0.0081	0.0022	0.0022	0.1142	0.0385	0.0591	0.022	-0.00553823	0.00436474	0.00601398	0.00262816	-0.00280711	0.00541005
rs17565975	11	111586950	A	-0.0106	0.0014	-0.012	0.0064	-0.0015	0.0017	-0.1092	0.0306	-0.0619	0.0175	-0.0115499	0.00358147	0.00499808	0.00219029	0.00293364	0.00449621
rs17568389	7	8091876	A	0.0127	0.0014	-0.015	0.0063	-0.0032	0.0017	-0.0423	0.0301	-0.0586	0.0173	0.00249145	0.00355559	-0.0154814	0.0021647	-0.00361748	0.00445019
rs17574007	2	51230274	A	-0.0129	0.0021	0.01	0.0098	0.0086	0.0027	0.0183	0.0467	0.0073	0.0267	-0.0112882	0.00533915	0.00552603	0.00334912	-0.000402716	0.00696681
rs1758747	9	25300643	A	0.0092	0.0015	-0.0035	0.0069	0.0003	0.0019	-0.0634	0.0328	-0.018	0.0189	-0.00423973	0.0038543	-0.00542086	0.00234406	0.00611543	0.00481726
rs17598675	4	176647637	T	-0.0116	0.0014	0.0068	0.0064	0.0011	0.0017	0.0302	0.0305	-0.0002	0.0175	0.0058458	0.00355764	0.0015101	0.00217812	-0.00753257	0.00448743
rs17604349	16	72210865	A	0.0127	0.0018	-0.011	0.0083	0.0053	0.0022	-0.1199	0.0387	0.0323	0.0224	-0.0137637	0.00464767	-0.0129458	0.00283754	0.00405358	0.00579632
rs17609255	17	50274170	T	-0.0087	0.0014	0.0002	0.0064	0.0036	0.0017	0.0682	0.0305	0.0445	0.0176	-0.0122888	0.0036081	0.0104166	0.00219293	-0.00672478	0.00450398
rs176218	14	29600506	T	0.02	0.0018	-0.02	0.0081	-0.0141	0.0022	0.1499	0.038	0.0736	0.022	0.0158236	0.0044936	-0.0121872	0.00276673	0.00832482	0.00563944
rs17622379	17	50726846	T	-0.0113	0.0018	-0.015	0.0082	0.0011	0.0024	0.0033	0.0385	-0.0159	0.0222	-0.000751968	0.00455948	0.00384776	0.00275167	-0.00466844	0.00565098
rs17650634	2	139420392	T	-0.0104	0.0019	-0.0011	0.0086	-0.0012	0.0023	-0.0056	0.0407	-0.0001	0.0233	-0.00294118	0.00472178	0.00375944	0.0028709	0.00580987	0.00588968
rs17667540	2	181614913	A	-0.0087	0.0015	0.019	0.0069	0.0122	0.0018	0.0741	0.0329	0.0298	0.0189	-0.00165481	0.00384736	0.00629409	0.00235021	-0.00617759	0.00482937
rs17669337	5	92187932	T	-0.011	0.0014	-0.0078	0.0064	-0.0035	0.0017	0.0094	0.0308	0.0017	0.0176	-0.00752874	0.00360561	0.00670422	0.00218687	0.00580941	0.00449692
rs17680712	8	87300775	T	-0.0092	0.0014	0.0007	0.0064	0.0092	0.0019	0.0474	0.0305	0.0077	0.0175	-0.00692793	0.00358234	0.00526102	0.00218157	-0.000905666	0.00446948
rs17686649	6	93568527	T	-0.0098	0.0017	-0.0038	0.0076	-0.0027	0.002	0.0577	0.0364	0.025	0.0209	0.00524057	0.00425066	0.00773319	0.00263071	0.00135137	0.00542623
rs17732878	17	7362359	T	-0.0095	0.0017	-0.0048	0.0079	0.0071	0.0021	0.1384	0.0368	0.0093	0.0212	-0.00404535	0.0043724	0.00719559	0.00264056	0.00628543	0.00537149
rs17742342	2	148633936	A	-0.0119	0.0018	0.031	0.0081	-0.0038	0.0021	0.2015	0.0378	0.1368	0.0216	-0.000902537	0.00449586	0.00151517	0.002698	0.00803699	0.00550473
rs17747544	20	41211913	A	-0.009	0.0014	0.011	0.0063	0.0074	0.0017	0.0711	0.0301	0.0195	0.0174	-0.000342163	0.00357703	0.0115411	0.00216453	0.00459837	0.00442831
rs1779549	14	84640016	A	0.0081	0.0014	0.0063	0.0064	-0.0015	0.0017	-0.0415	0.0303	-0.0191	0.0175	0.00720546	0.00357162	-0.00491	0.00219204	-0.00278292	0.00446323
rs178183	14	26979412	T	0.0145	0.0016	-0.0098	0.0074	-0.0069	0.0022	-0.0504	0.0349	-0.0361	0.0201	0.0112677	0.00412263	-0.0145446	0.00250299	-0.00804573	0.0051164
rs17882802	10	101983413	A	0.0084	0.0014	-0.03	0.0064	-0.0016	0.0019	0.0159	0.0305	0.0187	0.0175	0.00724655	0.00359198	-2.49924e-05	0.00217238	-0.00475726	0.00446229
rs17883331	19	4954455	A	-0.0108	0.0018	0.044	0.0081	0.0067	0.0024	0.0906	NA	0.1282	NA	NA	NA	0.0201966	NA	-0.00142922	NA
rs1792602	11	90439633	A	-0.0097	0.0014	0.0052	0.0065	0.004	0.0017	0.0232	0.0309	0.0149	0.0177	-0.0134438	0.00365894	0.00895586	0.00220499	0.00270337	0.00452225
rs181214	17	56179482	T	-0.0104	0.0017	0.011	0.0079	0.0089	0.0024	0.0228	0.0375	-0.0247	0.0216	-0.00538507	0.00424403	0.00311993	0.00265441	-0.0086597	0.0054762
rs182355396	3	50920457	A	-0.0525	0.0084	0.036	0.04	0.0054	0.0113	NA	NA	NA	NA	-0.0172145	NA	0.0107723	NA	NA	NA
rs182902112	5	153304758	A	-0.03	0.0053	-0.0085	0.026	0.0154	0.0074	0.0086	0.1151	-0.0178	0.0657	0.00352821	0.0135201	0.0251661	0.00811684	-0.0420924	0.016773
rs1835339	2	183393680	T	0.0084	0.0014	-0.016	0.0068	-0.0033	0.002	0.0315	0.0311	0.0814	0.0178	-0.00151744	0.00364829	0.00106587	0.00222539	-0.00462962	0.00458466
rs183869217	2	81751340	C	0.0174	0.003	-0.051	0.013	-0.0153	0.0038	0.0755	0.0621	0.0806	0.0355	0.0165391	0.00721138	-0.00905435	0.00427877	-0.00237633	0.00887275
rs1841023	4	163735584	A	-0.0092	0.0015	0.016	0.0069	0.0035	0.002	0.0477	0.033	0.0346	0.0189	-0.011322	0.00384736	1.75191e-05	0.00233932	0.00509012	0.00478826
rs1842713	17	33200385	A	-0.0117	0.0017	0.017	0.0077	0.0054	0.0023	-0.0061	0.0367	-0.0007	0.0211	-0.00493813	0.00436474	0.00956345	0.00264426	-0.00183662	0.00542189
rs1843815	1	98589715	A	0.0077	0.0014	-0.0086	0.0065	-0.0047	0.0019	0.0284	0.0302	0.0026	0.0173	0.00297625	0.00357007	-0.00209579	0.00216821	0.00883789	0.00444902
rs1861786	12	14000467	A	-0.0081	0.0014	0.0047	0.0065	0.0004	0.0017	0.065	0.0308	0.0182	0.0178	0.00552213	0.00365712	0.00519059	0.00222118	-0.00577479	0.00456705
rs186456786	13	58698035	A	0.0455	0.0079	-0.035	0.036	-0.0342	0.0102	NA	NA	NA	NA	-0.0369386	NA	0.00292372	NA	NA	NA
rs1865955	10	118837990	T	0.0122	0.0019	-0.024	0.0084	-0.012	0.0021	0.0459	0.0398	0.053	0.0228	0.0149301	0.00460754	-0.00304171	0.00284448	0.00903068	0.0058434
rs1866823	8	57436577	A	0.0107	0.0014	-0.01	0.0065	-0.0013	0.0017	-0.0411	0.0307	-0.0116	0.0176	0.00367629	0.00357073	-0.00300209	0.00219283	0.00449054	0.00449915
rs187580	5	102627355	T	-0.0104	0.0017	-0.047	0.0075	-0.0042	0.002	0.022	0.0359	-0.0001	0.0206	0.000719845	0.00420538	0.00186415	0.00253409	0.00801873	0.0052025
rs187951956	1	98412713	A	-0.0315	0.0058	-0.009	0.03	-0.0035	0.0087	0.2762	0.1249	0.2117	0.0722	0.00966881	0.0159386	0.0157404	0.00951105	0.0199263	0.0199288
rs1880088	11	20959185	A	-0.0097	0.0016	0.025	0.0072	0.0072	0.0021	0.0037	0.0343	-0.0002	0.0197	0.00113987	0.00406837	0.00317674	0.00248888	-0.000923324	0.00509654
rs1880692	11	80338069	A	0.0086	0.0014	0.0086	0.0064	0.0014	0.0017	-0.0763	0.0303	-0.0222	0.0174	0.00361641	0.00356335	-0.00644983	0.00217351	0.00204063	0.0044785
rs188251563	10	103744305	A	0.0428	0.007	-0.052	0.032	0.0064	0.01	NA	NA	NA	NA	0.00575134	NA	0.013016	NA	NA	NA
rs1890132	1	199427321	T	-0.0089	0.0015	0.0026	0.007	0.0033	0.0019	0.0087	0.033	-0.0028	0.019	-0.00401404	0.00395515	0.00268793	0.00237003	-0.00496136	0.00485837
rs1898111	15	47892298	A	0.0101	0.0018	-0.0098	0.0084	-0.0075	0.0022	0.0373	0.0393	0.0168	0.0227	0.0271806	0.00460754	-0.0006456	0.0028414	0.0137044	0.00582679
rs190102446	18	57048571	T	-0.021	0.0037	-0.037	0.017	-0.0044	0.0053	-0.0499	0.0798	-0.0445	0.0462	-0.00208129	0.00948001	-0.00482625	0.00593803	0.00393586	0.0121134
rs1905616	8	93235675	A	0.0083	0.0015	-0.014	0.0067	-0.0105	0.002	0.0806	0.0321	0.0389	0.0184	0.0138401	0.00378083	-0.00859114	0.0022971	-0.0044594	0.00469728
rs1910005	5	81110866	T	-0.009	0.0015	0.016	0.0069	0.0018	0.0019	-0.0176	0.0331	-0.0276	0.019	0.00231058	0.00389447	0.00419689	0.00237429	0.00891241	0.00488206
rs1918394	3	74903904	T	0.0119	0.0019	-0.013	0.0087	-0.0065	0.0023	0.1283	0.0408	0.0968	0.0234	0.0215255	0.00480127	-0.00277803	0.00291421	-0.00183843	0.00594127
rs191903670	3	48578053	A	0.0335	0.0061	-0.025	0.036	-0.0232	0.0092	NA	NA	NA	NA	-0.00320771	NA	0.000430124	NA	-0.003969	NA
rs192436652	19	54960747	T	-0.0319	0.0045	0.044	0.019	0.021	0.0059	NA	NA	NA	NA	-0.000641194	NA	0.0104784	NA	0.00152429	NA
rs1933264	6	153391618	T	0.01	0.0016	-0.036	0.0073	-0.0139	0.002	0.1371	0.0347	0.1124	0.0199	0.0093276	0.00412226	-0.0100932	0.00250599	0.0152749	0.00514049
rs1952183	14	89844111	A	-0.0089	0.0014	0.0041	0.0064	0.0031	0.0017	-0.0896	0.0303	-0.0037	0.0175	-0.00624136	0.00356213	0.00200258	0.00216402	0.0130532	0.00444286
rs1955250	4	118514236	A	-0.014	0.0025	-0.0047	0.012	0.0031	0.003	0.0835	0.0546	0.0575	0.0313	-0.00225271	0.00647607	0.0134763	0.00393793	0.00261379	0.00793902
rs1963381	18	36125986	A	0.0099	0.0016	-0.03	0.0074	-0.0122	0.0022	-0.0546	0.0352	-0.0189	0.0203	-0.0015806	0.00415087	-0.00430631	0.00252909	-0.00346312	0.00517621
rs1980129	4	17045911	A	0.0085	0.0014	-0.0082	0.0064	-0.0012	0.0019	-0.016	0.0302	-0.0258	0.0173	-0.000568948	0.00356289	-0.00274689	0.00216147	0.00546727	0.00444873
rs198262	14	57283283	T	-0.0223	0.0035	0.0035	0.016	0.0009	0.0043	0.036	0.074	-0.035	0.0428	-0.00507974	0.00877646	0.00993396	0.005366	0.012336	0.0108242
rs1991585	2	16647170	T	-0.0101	0.0015	0.0008	0.007	0.0065	0.0018	0.0311	0.0332	0.0094	0.019	-0.00329401	0.0038983	0.00908791	0.00236743	-0.00257166	0.00485399
rs1995181	12	24195048	A	-0.0078	0.0014	-0.0073	0.0064	-0.0001	0.0019	-0.1522	0.03	-0.0527	0.0173	-0.0087911	0.0035682	0.00462869	0.00216606	0.0045995	0.00445987
rs2007655	10	34586689	T	0.0086	0.0014	0.0012	0.0063	-0.0011	0.0019	-0.0426	0.0301	-0.0285	0.0173	0.00558844	0.00355584	-0.00497962	0.00216525	0.00383881	0.0044398
rs2011603	4	18025484	A	-0.0091	0.0016	0.038	0.0072	0.0038	0.0019	0.2894	0.0345	0.1296	0.0198	0.00242118	0.00401859	0.00739446	0.00245236	-0.00265801	0.00503919
rs2014830	3	50172397	T	0.011	0.0015	-0.041	0.007	-0.0186	0.0017	-0.1056	0.033	-0.0739	0.0189	0.00925466	0.00388317	-0.0136215	0.00236568	0.0122372	0.00483973
rs2023016	6	162981266	C	0.0107	0.0017	0.0033	0.0077	-0.0009	0.0021	0.0029	0.0368	0.0031	0.0211	0.0113923	0.00434961	0.00482625	0.00262982	-0.00977138	0.00542944
rs2024568	20	44732089	T	-0.0097	0.0016	0.0068	0.0073	0.0007	0.0022	-0.0231	0.0346	-0.0335	0.02	-0.00428487	0.00414234	0.00372159	0.00252205	-0.00102687	0.00517379
rs2029401	5	92891029	A	-0.0091	0.0014	0.0033	0.0062	0.0013	0.0017	0.0484	0.0308	0.016	0.0176	0.00260504	0.00360561	0.00493107	0.00220165	0.00165271	0.00452218
rs2034631	4	82225529	T	0.0089	0.0015	-0.011	0.0066	-0.0003	0.0018	0.0125	0.0319	0.0365	0.0183	0.00808433	0.003745	-0.0132889	0.00227708	0.0027393	0.00466979
rs2039204	9	130371107	A	0.0082	0.0014	-0.016	0.0064	-0.0023	0.0017	-0.117	0.0302	-0.0526	0.0174	0.00386645	0.00355935	0.00179408	0.00216609	0.00185537	0.00444055
rs2043187	18	50394405	A	0.0107	0.0015	-0.0051	0.0068	-0.0046	0.002	0.0184	0.0336	0.0222	0.0193	0.003659	0.00358794	-0.00355416	0.00234352	0.00423423	0.00478295
rs2052285	16	51188432	A	0.0112	0.0014	-0.015	0.0065	-0.0026	0.0019	0.064	0.0315	0.0412	0.0181	0.00183806	0.00363991	-0.00793549	0.00221804	0.00363627	0.00454271
rs2055940	4	46997913	A	0.0082	0.0015	-0.004	0.0068	0.0013	0.0018	-0.0936	0.0325	-0.0612	0.0186	-0.00805826	0.0037987	-0.000996223	0.00230751	0.0111673	0.00475668
rs2077235	16	3629227	T	0.0097	0.0017	0.033	0.0075	0.0108	0.0022	-0.0763	0.0357	-0.034	0.0206	0.00888581	0.00425066	-0.00402899	0.00255192	7.30994e-05	0.005224
rs2081652	4	159862913	A	0.0123	0.0015	-0.0004	0.0067	-0.0078	0.002	0.0033	0.032	0.0156	0.0183	-0.00521147	0.00376105	-0.0113347	0.00228101	-0.00916478	0.00468579
rs2082317	4	171824549	T	-0.0078	0.0014	0.0021	0.0065	0.0025	0.0017	0.0216	0.0309	0.0049	0.0177	-0.00230351	0.00356289	0.00465583	0.00220217	-0.00126216	0.0045092
rs2088913	3	117310069	A	0.0081	0.0014	-0.016	0.0064	-0.0034	0.0019	0.0701	0.0305	0.016	0.0175	0.000674929	0.00359738	0.000302014	0.00218648	-0.00660336	0.00448515
rs2092248	6	19205458	T	-0.0083	0.0015	-0.0009	0.0069	0.0017	0.002	-0.0475	0.0332	-0.0028	0.0191	-0.0106143	0.00379566	0.00867807	0.00236946	0.000955013	0.00486786
rs2098526	2	162845276	A	-0.0241	0.0043	-0.016	0.019	0.014	0.0051	0.0276	0.0925	-0.0158	0.0531	0.00265903	0.0110889	0.0122395	0.00660139	0.00419324	0.0136226
rs2100249	7	113848497	T	-0.0089	0.0015	0.021	0.0068	0.0066	0.002	-0.0349	0.0322	-0.0124	0.0185	-0.0048072	0.0037424	0.0111698	0.00229106	-0.00575831	0.00470382
rs2126069	11	115473374	T	0.008	0.0014	-0.007	0.0062	-0.0029	0.0019	0.0257	0.0303	0.0186	0.0174	-0.00516777	0.00355764	-0.00571539	0.00217742	-0.000307244	0.00446078
rs2131167	12	99633189	A	0.008	0.0014	-0.0072	0.0065	-0.0018	0.0019	-0.0099	0.0303	-0.0185	0.0175	0.007926	0.0035806	-0.0034002	0.00217837	0.00286749	0.00446346
rs214626	9	135718584	A	0.0101	0.0018	0.011	0.0082	-0.0075	0.0025	0.0658	0.0383	0.0146	0.0221	0.00808209	0.00459774	-0.0161949	0.00279807	-0.00981108	0.00571813
rs2160514	12	16756508	A	-0.0094	0.0014	0.0087	0.0069	0.0034	0.0017	-0.014	0.0305	0.0118	0.0176	-0.0195331	0.0037522	0.0116163	0.00221174	-0.00274573	0.0045367
rs2179152	6	26325888	T	-0.0131	0.0015	0.022	0.0065	0.0031	0.0017	-0.0641	0.0313	0.0554	0.0179	-0.0154873	0.00368119	0.00975492	0.00222864	-0.0106942	0.00460036
rs2183271	10	21957229	T	0.0084	0.0015	-0.0044	0.0063	-0.0179	0.0018	-0.1013	0.0317	-0.0704	0.0182	0.0215963	0.00370373	-0.0174358	0.00225557	0.0228597	0.00463072
rs2199409	11	39915234	T	0.0103	0.0017	-0.018	0.008	-0.0053	0.0021	-0.0166	0.0377	-0.0263	0.0216	0.005913	0.00444448	-0.00938809	0.00270266	0.000699771	0.00554669
rs2212430	11	109289538	T	-0.01	0.0016	0.011	0.0068	0.0071	0.0019	0.045	0.033	0.04	0.0189	-0.00471627	0.00385082	0.0074613	0.00236743	-0.00842941	0.00486553
rs2216144	12	97666478	T	0.0098	0.0014	0.011	0.0063	0.0012	0.0017	0.0332	0.03	-0.0104	0.0173	0.00108873	0.00356244	-0.0038383	0.00217175	-0.00273331	0.00447712
rs2220926	18	58943386	T	-0.0095	0.0014	-0.0035	0.0063	-0.0035	0.0017	-0.0348	0.0303	0.0111	0.0175	-0.00701845	0.00359095	0.0061833	0.0021923	-0.00193368	0.00449679
rs2250660	2	233752551	C	0.008	0.0014	-0.012	0.0064	0.0016	0.0019	0.0509	0.0303	0.0387	0.0174	0.00239855	0.00355584	-0.00545751	0.00216032	-0.000317678	0.00443569
rs2252098	20	51620301	T	-0.0077	0.0014	-0.023	0.0063	0.0049	0.0017	-0.066	0.0301	-0.0366	0.0174	-0.00389678	0.00357218	0.00554344	0.00216747	0.00688962	0.0044408
rs2254681	1	159248048	A	0.0101	0.0016	0.0004	0.0073	0.003	0.0022	0.058	0.0345	0.0389	0.0198	0.000355559	0.00410018	0.00142805	0.0024718	-0.000154505	0.005062
rs2256965	6	31555130	A	0.0106	0.0014	-0.038	0.0064	-0.0054	0.0017	-0.1051	0.0311	0.0074	0.0178	-0.00190437	0.00383958	-0.00474615	0.00219759	-0.00526382	0.00451272
rs2276209	18	36942457	A	0.0085	0.0015	0.0044	0.007	-0.0001	0.0019	0.0592	0.033	0.0182	0.019	0.00321411	0.0039179	-0.00181013	0.00239313	-0.000112388	0.00490749
rs2283076	7	126478190	A	0.0115	0.0017	-0.006	0.0076	-0.0053	0.002	-0.0606	0.0363	-0.0158	0.0208	0.0130242	0.00429163	-0.0103698	0.00257434	0.00257483	0.00529888
rs2287838	19	9959014	A	-0.0104	0.0014	-0.0018	0.0059	-0.0017	0.0017	-0.069	0.0305	-0.054	0.0176	0.0027092	0.00357278	0.00786499	0.00217851	-0.0129776	0.0044586
rs2290601	3	108112760	T	-0.0149	0.0017	0.008	0.0076	0.0095	0.002	-0.0343	0.0358	-0.0151	0.0205	-0.00573034	0.00422447	0.00560052	0.00255863	0.00200721	0.00525433
rs2297293	21	47125046	C	0.0099	0.0015	0.012	0.0069	-0.0017	0.0019	-0.064	0.0328	-0.0498	0.0189	-0.00207349	0.00383716	-0.00409186	0.00235615	-0.00304471	0.00483319
rs2299156	7	50764404	T	0.0099	0.0018	-0.0029	0.0082	0.0041	0.0022	-0.0962	0.0393	-0.0143	0.0225	0.00379028	0.00463749	-0.0108929	0.00285921	0.00255202	0.00583995
rs2314338	17	38344485	T	0.0093	0.0016	-0.0048	0.0072	-0.0072	0.0022	0.0405	0.0356	0.0231	0.0204	0.00221721	0.00399513	-0.0112211	0.00243723	0.00236079	0.00500981
rs2321157	13	58736901	A	-0.0081	0.0014	0.022	0.0063	0.0054	0.0017	-0.0819	0.0301	-0.0396	0.0174	-0.0015118	0.00356335	0.00630098	0.00217286	-0.000539061	0.00445683
rs232496	21	22734409	T	0.009	0.0015	-0.0096	0.0065	0.0016	0.0018	0.0534	0.0314	0.023	0.0181	-0.00466461	0.00369927	-0.00291319	0.00226147	0.00150556	0.00462888
rs2332179	3	122079430	A	0.0121	0.002	-0.019	0.0094	0.0001	0.0027	0.1518	0.0437	0.1257	0.0251	0.00721378	0.00530368	0.00168658	0.00319217	-0.00408013	0.00647967
rs2336721	3	53028375	T	0.0095	0.0015	-0.031	0.0067	-0.0097	0.0018	-0.1134	0.0318	-0.0481	0.0182	0.0143007	0.00368018	-0.0086219	0.00228997	6.81005e-06	0.00469452
rs2358628	14	74631757	A	-0.0091	0.0015	0.013	0.0069	0.0061	0.0018	-0.0396	0.0326	0.0086	0.0188	0.00310118	0.0038495	0.00289782	0.00234389	-0.00410091	0.00480067
rs236318	1	94050221	C	-0.0102	0.0017	0.011	0.0075	0.0035	0.0022	0.0307	0.0357	0.0249	0.0205	-0.00932952	0.00418066	0.0102021	0.00255036	-0.00983988	0.00526609
rs2364544	1	41833162	A	-0.0105	0.0014	-0.022	0.0065	-0.007	0.0019	0.0273	0.0313	0.0232	0.0179	-0.00100323	0.00365353	-0.00305315	0.00221978	0.00705768	0.0045641
rs2365376	5	88740323	A	0.0092	0.0015	-0.0069	0.0067	-0.0047	0.0018	-0.021	0.032	-0.008	0.0183	0.00209519	0.003745	-0.00715955	0.00230401	-0.0117098	0.00471665
rs2368831	12	188285	T	-0.0092	0.0014	0.026	0.0066	0.0029	0.0019	0.1495	0.0319	0.0757	0.0184	-0.0103982	0.00359198	0.00362	0.00220481	0.00836617	0.00453582
rs2373124	7	85830272	A	-0.0096	0.0016	0.0016	0.0074	-0.003	0.002	-0.1016	0.0355	-0.077	0.0204	-0.00959282	0.00411667	0.000499179	0.0025436	-0.0044445	0.00522311
rs2406253	7	100077273	A	0.0135	0.0018	-0.0026	0.0081	-0.0026	0.0021	-0.0886	0.0383	0.0094	0.0219	0.00392713	0.00449586	-0.00625814	0.00271956	-0.0075924	0.00560663
rs2414072	15	50850562	A	-0.0083	0.0014	-0.012	0.0063	0.0045	0.0019	-0.1882	0.0302	-0.0608	0.0174	-0.00787901	0.00358508	0.00627955	0.00217838	-0.0119704	0.0044559
rs2416214	5	108943485	A	0.0079	0.0014	0.0003	0.0064	-0.0053	0.0017	0.0315	0.0305	0.0056	0.0175	0.0035617	0.00358508	-0.00459979	0.00218281	-0.00330119	0.0044862
rs2416759	9	123358262	A	-0.0093	0.0015	0.02	0.0069	0.0022	0.0021	-0.1805	0.0329	-0.0316	0.019	-0.00811058	0.00385781	0.00780431	0.00236258	-0.00640796	0.00483517
rs2416845	9	124755432	T	0.0263	0.0048	-0.0005	0.023	-0.0061	0.0054	0.0515	0.1055	0.0175	0.0607	0.0117813	0.0129551	-0.0182841	0.00746484	-0.0190157	0.0153021
rs2431023	15	57553832	A	0.0093	0.0014	-0.026	0.0064	-0.0011	0.0019	0.0737	0.0304	0.0229	0.0176	0.00078721	0.00360439	-0.00728485	0.00219028	0.00640826	0.00450116
rs2434672	5	11471879	A	0.0091	0.0014	-0.0002	0.0064	-0.0016	0.0017	-0.0338	0.0308	0.0122	0.0176	0.0113202	0.003562	-0.00442448	0.00219263	0.00201836	0.00450714
rs2436760	6	40374288	T	0.0232	0.0042	-0.032	0.019	-0.0093	0.0049	-0.0269	0.0902	0.0153	0.0515	0.0279447	0.0104216	-0.0195751	0.00622916	-0.00639961	0.0129018
rs2447097	17	2278064	T	0.0096	0.0014	0.01	0.0064	-0.002	0.0017	-0.057	0.0303	-0.0248	0.0175	-0.00240306	0.00356645	-0.0145734	0.00218347	0.00412293	0.00447935
rs2458370	1	117874944	T	-0.0086	0.0015	0.021	0.0066	0.0086	0.002	0.1264	0.0315	0.0599	0.0181	-0.00643908	0.0037176	0.00168511	0.00226612	-0.0137551	0.00464063
rs2469226	15	77246990	A	0.0096	0.0017	-0.022	0.0076	-0.0077	0.0023	0.093	0.0363	0.0575	0.0209	-0.000323902	0.00426409	-0.00567497	0.00259553	0.00160421	0.0053182
rs2470966	7	104430889	C	-0.0103	0.0015	0.013	0.0069	0.0052	0.0018	-0.0023	0.0328	-0.0044	0.0188	-0.00821423	0.0038983	0.00806662	0.00234884	-0.00810233	0.00482242
rs2478208	13	81471113	C	-0.0103	0.0014	0.0065	0.0063	0.0016	0.0018	0.0066	0.0302	-0.0091	0.0174	-0.0127787	0.00355789	0.00869162	0.0021678	0.00242384	0.00443784
rs2496482	14	99750164	T	0.0121	0.0015	-0.012	0.0066	-0.0027	0.0018	-0.0868	0.0312	-0.0252	0.018	0.0137544	0.00361207	-0.00804906	0.00220915	-0.00311894	0.00452975
rs2517086	8	17042416	C	-0.0088	0.0014	-0.0041	0.0065	0.0036	0.0017	0.0128	0.031	-0.0039	0.0178	-0.00552302	0.00359518	0.00518085	0.00220182	0.00214045	0.00450843
rs2521602	17	42336424	A	-0.0266	0.0049	0.037	0.023	0.0205	0.0064	-0.3504	0.1049	-0.0683	0.0603	-0.0128251	0.0125161	0.00941522	0.00736679	0.0027384	0.0150685
rs2522545	4	106378284	T	-0.0083	0.0014	-0.0072	0.0064	-0.0035	0.0017	0.0768	0.0307	-0.0061	0.0177	-0.000723936	0.00361066	0.00817701	0.00219905	-0.00328152	0.00451506
rs2526398	3	50187596	C	-0.0222	0.0015	0.0099	0.0067	0.0201	0.002	-0.0015	0.0318	0.0109	0.0182	-0.0198598	0.00373982	0.0199119	0.0022614	-0.00203793	0.00464614
rs2529069	7	24571038	T	-0.0106	0.0016	0.0034	0.0072	0.0084	0.0021	0.095	0.0343	0.0364	0.0197	-0.00780376	0.00401382	0.00530498	0.00248602	0.00283264	0.0050329
rs252991	5	106767346	A	0.0095	0.0015	-0.011	0.0066	-0.0042	0.0018	-0.0857	0.0313	-0.0612	0.0179	0.00869402	0.00369707	-0.00973252	0.00223921	-0.00440931	0.00459294
rs2542673	16	54206715	A	0.0088	0.0015	-0.011	0.0067	-0.0077	0.002	0.007	0.0322	-0.0137	0.0186	0.00177066	0.00377506	0.00118564	0.00231104	0.00315659	0.00473683
rs2545795	5	176887106	A	0.0125	0.0014	-0.0007	0.0065	-0.0039	0.0019	-0.08	0.0304	-0.0609	0.0175	0.00948919	0.00357892	-0.00742154	0.00217622	-0.00223192	0.00445951
rs255053	16	68020492	A	-0.0111	0.0018	0.0031	0.0082	0.0018	0.0024	-0.0046	0.0383	0.0334	0.0222	-0.00391931	0.00452262	0.0059947	0.00276877	-0.001043	0.00569507
rs2554835	18	74141190	A	0.0088	0.0014	0.0046	0.0066	0.0001	0.002	-0.0408	0.0315	0	0.0181	0.00122326	0.00362299	-0.00260648	0.00221429	-0.00585075	0.00455383
rs2568955	1	72762169	T	-0.0165	0.0016	-0.0087	0.0077	-0.0125	0.0023	0.0485	0.0366	0.0137	0.021	-0.00814639	0.00404299	0.00894053	0.00261455	-0.00559188	0.0053982
rs2569041	5	167510357	T	0.0077	0.0014	-0.0071	0.0064	-0.0043	0.0019	-0.0414	0.031	0.0013	0.0178	0.00116759	0.00356943	-0.00408783	0.0022068	-0.00381847	0.00452863
rs2570497	2	104441546	T	-0.0121	0.0015	0.019	0.0065	0.0102	0.0018	-0.032	0.0314	-0.0369	0.018	-0.0174586	0.00369707	0.0142435	0.00225534	-0.00409011	0.00461661
rs2588959	10	63598957	T	-0.008	0.0014	0.017	0.0064	0.003	0.0019	-0.0263	0.0301	0.052	0.0172	-0.0150851	0.00355559	0.0104622	0.00216441	-0.0110164	0.00444627
rs2657283	10	76920199	T	0.0085	0.0014	-0.025	0.0064	-0.0096	0.0019	-0.0716	0.0309	-0.0191	0.0177	0.011897	0.00362014	-0.00738373	0.00219735	0.00253867	0.00450752
rs2665668	2	60768978	A	-0.0094	0.0015	-0.011	0.0067	0.0045	0.0018	0.0309	0.0324	0.0205	0.0185	-0.00484016	0.00369059	0.00872986	0.00227534	-0.00530399	0.00467649
rs2702576	4	15058245	A	-0.009	0.0014	0.018	0.0065	0.006	0.002	0.111	0.031	0.0674	0.0179	0.00458464	0.00365894	0.0065066	0.00223232	0.00256334	0.00459179
rs2718277	7	74133929	T	0.0142	0.0026	-0.0063	0.012	-0.0041	0.0029	-0.1051	0.0545	-0.0657	0.0313	0.0107052	0.00640905	-0.00255192	0.00383013	-0.00157173	0.00780446
rs2718791	3	180931395	T	-0.0081	0.0015	0.024	0.0067	0.0107	0.002	-0.039	0.032	-0.0273	0.0183	-0.0163332	0.00373727	0.00047531	0.00225508	0.00480992	0.00462883
rs27220	5	59775136	A	-0.0114	0.0015	0.0096	0.0067	0.0008	0.0018	0.0309	0.0314	0.021	0.018	-0.00692337	0.003706	0.0117128	0.00224471	0.000554514	0.00460059
rs2725370	8	30852826	T	-0.0141	0.0015	0.039	0.0069	0.0156	0.0021	0.0719	0.033	0.0235	0.0189	-0.00971727	0.00388691	0.018537	0.00235614	-0.00968391	0.00485134
rs2736752	3	60817322	T	0.0095	0.0017	-0.019	0.0082	-0.0063	0.0021	0.0119	0.0371	0.0144	0.0213	0.00795103	0.00435714	-0.0103527	0.00264972	0.0116547	0.00543053
rs2740795	8	91927455	A	0.0098	0.0016	-0.0022	0.0071	-0.0049	0.0022	0.1687	0.0344	0.0546	0.0197	0.0226443	0.00402823	-0.00781579	0.00246286	-0.0042885	0.00505393
rs2761438	1	110752139	A	0.0098	0.0015	-0.0053	0.0066	-0.0016	0.0019	-0.0258	0.0314	-0.0158	0.018	0.00623526	0.00367416	0.000325442	0.00222806	-0.00487732	0.00457304
rs2764684	1	58537919	T	0.0143	0.0019	-0.012	0.0085	0.0026	0.0023	-0.0055	0.04	-0.0233	0.0229	-0.00108141	0.00465795	-0.00560653	0.00282028	0.000916261	0.00585583
rs2805064	9	24530615	C	0.0093	0.0016	-0.0061	0.0072	-0.0002	0.0019	-0.0305	0.034	-0.0213	0.0196	-0.000774242	0.00397702	-0.00200838	0.00240821	-0.00227559	0.00495717
rs2838006	21	42653567	T	0.0132	0.0015	-0.0075	0.0066	-0.0132	0.0018	0.0127	0.0313	0.028	0.0181	0.00864116	0.00370828	-0.00635684	0.00226741	0.00496367	0.0046247
rs28482086	1	75226252	A	0.0086	0.0015	0.0028	0.0067	-0.0054	0.002	-0.0528	0.0318	0.0004	0.0182	0.000251987	0.00373982	-0.00374992	0.00228211	-0.000292689	0.00466581
rs28505285	7	44377654	C	0.0106	0.0018	-0.017	0.0082	0.0083	0.0025	0.0113	0.0392	-0.0016	0.0225	0.00454952	0.0045047	-0.00110488	0.00280398	-0.00980535	0.00575351
rs28512462	16	24711806	C	0.0112	0.0014	-0.026	0.0065	-0.0099	0.002	-0.1433	0.031	-0.0519	0.0179	0.0168462	0.00367615	-0.0098535	0.0022423	0.0056952	0.00458685
rs28513882	3	107296628	A	-0.011	0.0018	0.005	0.0085	0.0149	0.0025	-0.08	0.0392	-0.0114	0.0224	-0.00311766	0.00466833	0.0096365	0.00279093	0.0123763	0.00576388
rs2852349	18	37182907	T	-0.0093	0.0014	0.0008	0.0063	0.0034	0.0017	-0.0206	0.0301	0.0118	0.0174	-0.000811814	0.00356004	0.00663853	0.00217354	-0.00311168	0.00446217
rs28587776	5	177030177	T	0.0088	0.0015	0.0052	0.0067	-0.0021	0.002	-0.0983	0.0322	-0.0456	0.0184	0.00516185	0.003706	-0.000984251	0.00224808	0.00261386	0.00461537
rs28669886	12	106722701	A	-0.0084	0.0015	0.017	0.0066	0.0051	0.002	-0.029	0.0313	-0.0336	0.0181	-0.00404524	0.00373982	0.00459934	0.00226228	-0.00538511	0.004645
rs2870281	4	91945572	A	-0.0083	0.0014	-0.0048	0.0064	-0.0003	0.0019	-0.0178	0.0306	-0.0148	0.0175	-0.00584119	0.00358147	0.00226847	0.00217879	-0.00271384	0.0044682
rs28735993	22	51135595	A	0.0162	0.0022	0.0008	0.0099	-0.0052	0.003	-0.0127	0.0484	-0.041	0.0278	0.00772497	0.00569492	-0.00472938	0.00337723	0.0124641	0.00701396
rs2885198	3	143636421	A	0.0088	0.0014	-0.013	0.0064	-0.0042	0.0016	-0.1151	0.0308	-0.0535	0.0176	-0.00716225	0.00356335	-0.00948366	0.00218039	0.000397801	0.00447464
rs2898191	21	34288509	A	0.0093	0.0015	-0.0067	0.0069	-0.0057	0.002	-0.0575	0.0324	-0.0149	0.0187	-0.00552696	0.00385082	-0.00184376	0.00233046	0.00193872	0.00477986
rs2910823	5	59498175	T	0.0115	0.0014	-0.014	0.0064	-0.0066	0.0019	0.0478	0.0309	0.0265	0.0177	0.00570293	0.00356433	-0.0115712	0.00219365	0.00426684	0.00450382
rs2916490	2	80192352	A	-0.0092	0.0015	0.014	0.0069	0.0033	0.0019	0.079	0.0332	0.0525	0.019	9.0398e-05	0.00387578	0.00286532	0.00238237	0.00500177	0.00490552
rs2923424	8	42382222	A	0.012	0.0014	-0.011	0.0065	-0.0043	0.002	-0.0708	0.031	0.0478	0.0178	0.0118	0.00364155	-0.00351872	0.00221174	0.0115964	0.00454741
rs2926702	8	71167994	T	-0.0124	0.0021	-0.0065	0.0097	-0.0019	0.0025	0.1371	0.0456	0.0912	0.0262	0.00681657	0.00533915	0.00521597	0.00326552	-0.00896139	0.00667274
rs2929032	8	56371745	A	-0.0081	0.0014	0.0077	0.0063	0.0056	0.0017	0.0296	0.0302	-0.0005	0.0173	0.00478566	0.00356702	0.00170179	0.00216725	0.000727091	0.00443879
rs2929860	3	128691941	T	0.011	0.0018	0.0022	0.0082	-0.0031	0.0022	0.0064	0.0391	0.0064	0.0224	0.00343036	0.00453171	0.0017382	0.00271413	-0.00194265	0.00558822
rs2942884	2	101323578	A	-0.009	0.0014	0.0082	0.0064	0.0054	0.0017	0.0487	0.0307	0.0321	0.0176	0.00108009	0.00356484	0.00414238	0.00217176	0.00322167	0.00445727
rs2954114	12	122169884	A	-0.0081	0.0014	0.0012	0.0064	0.0074	0.0019	-0.0501	0.0308	-0.0034	0.0178	-0.00917451	0.0035604	0.00450365	0.00216959	-0.00195682	0.00445156
rs2958182	18	53149021	A	0.0082	0.0015	0.0083	0.0066	0.0002	0.0018	0.0649	0.0318	0.0569	0.0184	0.00877263	0.00373727	-0.000942027	0.0022964	0.00180645	0.00472269
rs2962378	5	90950210	A	0.0101	0.0017	-0.0044	0.0077	0.0036	0.0023	-0.0421	0.0366	-0.0126	0.021	0.00116036	0.0043274	-0.0101045	0.00261731	-0.00152206	0.00539401
rs2964199	5	57532775	T	-0.0099	0.0015	0.023	0.0065	0.0015	0.0021	-0.0587	0.0324	-0.0363	0.0186	-0.00226471	0.00379566	0.00838002	0.00234023	-0.001192	0.00478596
rs2964255	5	152052332	A	0.0088	0.0015	-0.0098	0.0069	0	0.0018	0.0564	0.0327	0.0293	0.0188	0.00266899	0.00386851	-0.0123078	0.00233958	0.0189081	0.00480484
rs2976397	8	143764613	T	0.0081	0.0014	0.0029	0.0064	-0.0079	0.0017	0.0417	0.0305	0.0012	0.0175	0.00338699	0.00359627	-0.0111569	0.00218972	0.00573322	0.0044857
rs2977464	8	141545193	T	0.0102	0.0018	-0.0087	0.0082	-0.0015	0.0022	-0.1239	0.0388	-0.0171	0.0222	-0.00179624	0.0045047	-0.00959586	0.00276887	-0.00728684	0.00568177
rs29792	5	168978148	A	-0.0093	0.0015	0.003	0.0069	0.0044	0.0019	0.1012	0.0329	0.0334	0.0189	0.00500488	0.00386135	0.00474029	0.00235689	-0.00727101	0.00485114
rs2980813	8	40050010	A	0.0088	0.0014	0.0089	0.0064	-0.0016	0.0017	-0.1017	0.0306	-0.053	0.0175	-0.000782317	0.00356335	-0.00385736	0.00217685	-0.00435215	0.00449204
rs2989476	1	61059259	C	0.0078	0.0014	-0.0098	0.0064	-0.002	0.0017	-0.0052	0.0304	0.0084	0.0175	0.00742954	0.0036081	-0.0116058	0.00218055	0.00356863	0.00448112
rs2989751	9	96366647	A	-0.0092	0.0017	0.0079	0.0073	0.0008	0.0022	-0.0101	0.0349	0.0209	0.0202	-0.00250096	0.00415673	0.00384382	0.00255278	-0.0127528	0.00520637
rs2992037	1	43949810	A	0.0149	0.0015	-0.0066	0.0068	0.0004	0.0021	0.1664	0.0329	0.1135	0.0189	0.0196928	0.00381111	-0.00592687	0.00234024	-0.00542108	0.00480508
rs2994326	1	243651026	T	-0.01	0.0018	-0.0026	0.0084	0.0128	0.0024	-0.0426	0.0398	0.0378	0.0228	0.00331423	0.00457843	0.00410598	0.00279525	-0.010289	0.00575036
rs2998299	14	84997363	T	-0.0136	0.0017	0.023	0.0077	0.0074	0.0023	-0.0323	0.0365	-0.0091	0.0211	-0.0100892	0.00433367	0.00672071	0.00265149	0.00139182	0.00541961
rs3026996	1	159167290	A	0.0138	0.0016	-0.013	0.0074	0.0018	0.0022	0.0488	0.0355	0.029	0.0203	0.00766387	0.0041686	-0.00209386	0.00251494	-0.00496178	0.00517571
rs303752	18	21074255	A	-0.011	0.0014	0.028	0.0065	0.0149	0.002	0.1015	0.0316	0.0709	0.0182	0.007792	0.00361735	0.0127143	0.00222933	-0.0101916	0.0045911
rs3111251	1	211409844	T	-0.009	0.0014	0.011	0.0063	0.0005	0.0017	-0.0521	0.0307	-0.0548	0.0176	-0.00521918	0.00359303	0.00256296	0.00218502	-0.00129641	0.00448244
rs312927	19	3274770	A	-0.0147	0.0022	-0.0058	0.01	0.003	0.0028	-0.1142	0.0492	-0.0461	0.0282	-0.00660557	0.00537554	0.0112529	0.00336855	-0.0273238	0.00695461
rs312945	2	21328825	A	-0.0091	0.0015	0.011	0.0068	0.0043	0.0021	-0.0745	0.0327	0.0349	0.0187	-0.00664839	0.00389068	0.00210066	0.00235943	-0.00717026	0.00484609
rs317050	4	35446302	T	0.0078	0.0014	-0.006	0.0063	0.0022	0.0019	-0.0498	0.0304	-0.033	0.0174	0.0146605	0.0035557	-0.0036074	0.00216289	0.00376953	0.00444446
rs322614	11	29755547	A	-0.0087	0.0014	-0.0072	0.0065	-0.0002	0.0017	0.0117	0.0309	-0.0038	0.0178	-0.0122153	0.00365002	0.00228078	0.00222211	-8.70013e-05	0.00455762
rs322744	7	127780401	T	-0.009	0.0016	0.0043	0.0074	-0.0071	0.0021	0.0376	0.0346	0.0338	0.0198	0.000214199	0.00404798	0.00689819	0.00245517	0.00819076	0.00502896
rs324885	5	87897271	A	0.0142	0.0014	-0.0027	0.0064	0.0039	0.0019	-0.0267	0.0303	-0.009	0.0174	0.0164985	0.00355815	-0.007144	0.00216574	-0.00691479	0.0044507
rs32940	5	141132286	T	-0.0096	0.0015	0.011	0.0069	0.0071	0.0021	0.0745	0.0331	-0.0007	0.019	0.00523812	0.00387213	0.0112895	0.00236176	0.00697267	0.00486329
rs339057	7	128376900	A	-0.0081	0.0014	-0.0001	0.0065	0.0007	0.0017	0.0558	0.0309	0.0177	0.0177	-0.00889572	0.00361066	0.00283644	0.00218882	0.00568684	0.00449828
rs34067381	3	123594419	T	-0.0104	0.0015	0.015	0.0066	0.0052	0.0019	-0.0188	0.0315	-0.0105	0.0181	-0.00271678	0.00369707	0.0107082	0.00226787	0.00170911	0.00465992
rs34098770	16	12237812	A	-0.016	0.002	-0.0003	0.0089	0.0059	0.0027	0.0655	0.0415	0.0397	0.024	-0.00601592	0.00497881	0.00739175	0.00301569	-0.00123585	0.0062111
rs34106693	2	101151830	C	0.0159	0.0019	-0.016	0.0089	-0.0093	0.0026	0.0198	0.042	0.0009	0.024	0.00897511	0.00482505	-0.00893435	0.00292787	0.00234262	0.00602455
rs34122915	1	72509742	C	0.0084	0.0014	0.021	0.0067	0.0036	0.002	-0.0552	0.0325	0	0.0186	0.00230714	0.00355576	-0.00382537	0.00223456	-0.00102306	0.00459683
rs341504	13	60421219	A	0.0099	0.0015	0.014	0.0066	-0.0035	0.0018	0.073	0.0315	0.0322	0.0182	0.00422239	0.0037176	-0.00730618	0.0022587	-0.00136453	0.00463268
rs34155847	4	3252130	A	0.0135	0.0016	-0.017	0.0075	-0.0088	0.0022	-0.1365	0.0356	-0.059	0.0204	0.0105922	0.00414505	-0.0106978	0.00252169	0.00876494	0.00517673
rs34262657	15	63849287	T	-0.024	0.0038	-0.048	0.018	-0.0169	0.0052	0.0233	0.0867	-0.0012	0.0499	0.0139607	0.0096338	-0.00272955	0.00623753	-0.00632817	0.0126367
rs34286836	6	148273664	T	-0.0089	0.0014	-0.0001	0.0064	-0.0024	0.0019	-0.0234	0.0305	-0.002	0.0175	-0.00455315	0.00357729	-0.00161929	0.00218136	0.0045053	0.00448215
rs34298584	18	39026695	A	0.0111	0.0019	-0.0044	0.0086	-0.0073	0.0026	-0.0712	0.0405	-0.0352	0.0234	0.00991695	0.00474392	-0.0128767	0.00288688	0.00488389	0.00590853
rs34305371	1	72733610	A	0.0314	0.0024	0.028	0.011	0.0131	0.0032	-0.0451	0.053	0.0326	0.0302	0.0065398	0.00604605	-0.0158184	0.00356677	0.0115761	0.00730825
rs34309	5	67564383	A	0.008	0.0014	0.0026	0.0065	0.004	0.0017	-0.0292	0.0311	-0.0133	0.0179	0.00124619	0.00365894	-0.00279634	0.00223239	-0.00680641	0.00458896
rs34316274	16	1018697	A	0.0097	0.0017	-0.033	0.0075	-0.0041	0.0022	0.0715	0.0358	-0.0114	0.0206	0.00288489	0.00419912	-0.00862498	0.00252872	-0.000746251	0.00519406
rs34363861	2	73490412	A	0.0087	0.0014	-0.0052	0.0065	-0.0002	0.0019	-0.1746	0.0314	-0.1022	0.018	0.00565742	0.00355679	-0.00529851	0.00221391	0.000367602	0.00455099
rs34394051	1	6853091	A	-0.0117	0.002	0.02	0.0088	0.006	0.0026	0.1615	0.0413	0.0904	0.0236	0.00100792	0.00491232	0.00897302	0.00296305	0.000526613	0.00607933
rs34410	5	107469684	C	-0.0083	0.0014	0.0063	0.0064	0.007	0.0017	0.0004	0.0302	-0.0094	0.0173	-0.00159756	0.00356335	0.00564483	0.00216729	-0.00766039	0.00445704
rs34624793	2	144916804	T	0.0116	0.0021	-0.021	0.0099	-0.0089	0.0028	-0.0411	0.0462	0.009	0.0264	0.00149078	0.00521879	-0.0160424	0.00313215	0.00756121	0.00645226
rs34720381	1	171455322	T	-0.018	0.0024	-0.0021	0.011	0.0229	0.0033	0.1403	0.0527	0.1169	0.0301	-0.0135189	0.00609481	0.0156704	0.00373597	0.00436702	0.00772248
rs34748029	2	104060003	A	0.0185	0.0025	-0.021	0.011	-0.0108	0.0034	-0.0859	0.0571	-0.0515	0.0325	0.00545164	0.006157	-0.0165012	0.00374871	-0.0067829	0.00766593
rs347661	5	62549141	T	-0.0081	0.0014	0.011	0.0064	0.0088	0.0017	0.0377	0.0308	0.0278	0.0177	-0.00401921	0.0035806	0.0130859	0.00220038	-0.00584805	0.00452314
rs34780702	1	197907554	A	0.0111	0.0017	-0.0024	0.0081	-0.003	0.0022	0.0705	0.0355	0.0505	0.0203	0.00755539	0.00437672	-0.00165364	0.00253003	0.00890425	0.00517419
rs34807077	8	28680769	A	0.0128	0.0019	-0.015	0.0089	-0.0103	0.0026	-0.052	0.0415	-0.0461	0.0238	0.0165872	0.00484933	-0.00630612	0.00292484	0.0146246	0.00600212
rs34811474	4	25408838	A	0.0104	0.0017	-0.026	0.0079	-0.0293	0.0023	-0.0119	0.0385	-0.0714	0.022	0.00447835	0.00425066	-0.0152829	0.00255709	0.0116612	0.00523911
rs34967082	2	215382654	A	-0.008	0.0014	-0.0074	0.0064	0.0066	0.0019	0.0967	0.0308	0.0471	0.0176	-0.00224947	0.00361598	0.0143012	0.00219428	-0.00599542	0.00449976
rs35016816	16	10266115	T	0.0176	0.0023	0.0072	0.011	-0.004	0.0032	0.0972	0.0498	0.0832	0.0288	-0.00162297	0.00584879	-0.00700179	0.00362518	-0.0112212	0.00743183
rs350281	16	12231739	T	-0.0117	0.0015	0.0016	0.0068	0.0038	0.0018	0.0658	0.0329	0.0247	0.019	-0.00964002	0.0037987	0.00349253	0.00230683	0.00590959	0.0047425
rs35104491	6	97390463	A	0.0124	0.0018	-0.022	0.0082	-0.0126	0.0024	-0.015	0.0386	-0.0103	0.0222	-0.00108282	0.00455948	-0.00445871	0.00276052	-0.00669031	0.00562363
rs35111506	11	65334712	C	-0.0175	0.003	0.0034	0.014	0.0151	0.0042	0.1764	0.0659	0.1457	0.0377	-0.0173683	0.00758736	0.0115287	0.00466359	-0.00694078	0.00950806
rs35192107	5	145705669	T	-0.0091	0.0017	0.0025	0.0076	0.0044	0.0023	-0.003	0.0363	-0.0448	0.0208	-7.29063e-05	0.0041746	0.00772935	0.00253298	-0.00350058	0.00520948
rs35319653	4	140903155	T	0.0119	0.0015	-0.03	0.0067	-0.0147	0.002	-0.0211	0.0318	0.016	0.0182	0.0226252	0.00373473	-0.00359693	0.00227697	0.0163746	0.00466306
rs35417702	7	71739916	T	-0.0152	0.0014	0.012	0.0063	0.0036	0.0019	0.1113	0.0301	0.045	0.0173	0.000506959	0.00355815	0.0095625	0.00216234	0.00194046	0.00445406
rs35493937	2	65571139	C	0.0124	0.0017	0.0056	0.0075	0.0017	0.0023	0.0135	0.036	-0.0186	0.0207	-0.00137539	0.00422447	-0.00476904	0.00258961	0.00432329	0.00532369
rs35606437	8	93327532	A	0.0105	0.0016	-0.014	0.0071	-0.0027	0.0022	-0.0274	0.0341	0.0111	0.0196	0.00213401	0.0040044	-0.00802241	0.0024498	-0.00576917	0.00501577
rs356999	2	60811584	A	-0.0101	0.0014	0.006	0.0065	0.0087	0.0017	-0.0428	0.0309	0.01	0.0177	-0.00310785	0.00366263	0.0129785	0.0022264	0.0026938	0.00458938
rs35745455	7	5824100	A	0.008	0.0014	0.0011	0.0063	-0.0017	0.0019	-0.0042	0.0302	0.002	0.0173	-0.00619968	0.00355576	-0.00424147	0.00216007	-0.000510369	0.00443153
rs35751693	2	98242555	T	-0.0246	0.004	0.046	0.018	0.0101	0.0052	0.2888	0.0865	0.0379	0.0492	-0.00590283	0.00951328	0.015721	0.00570804	-0.00195363	0.011879
rs35754740	16	63127870	T	0.0083	0.0014	-0.011	0.0064	-0.0023	0.0019	-0.0485	0.0307	-0.0274	0.0178	0.00211671	0.00359851	-0.0101591	0.00219653	0.00259425	0.00450163
rs35811586	2	233743794	T	0.0217	0.0031	-0.0064	0.014	0.0018	0.0042	0.1926	0.0705	0.0901	0.0402	0.00212157	0.00777806	-0.0219416	0.00465328	0.00681017	0.00956195
rs35929923	7	21400525	A	-0.0114	0.0016	0.0086	0.0075	0.004	0.0022	0.0597	0.0349	0.0419	0.02	-0.0209671	0.00412789	0.00815572	0.00248668	-0.00124042	0.00510191
rs36085856	15	70379236	C	0.0201	0.0036	0.021	0.012	0.0083	0.0038	NA	NA	NA	NA	0.00622842	NA	-0.0150042	NA	0.00687586	NA
rs36120534	20	17438121	T	0.01	0.0018	-0.0096	0.0085	0.0002	0.0025	-0.0468	0.0388	-0.0292	0.0224	0.00717876	0.0046533	-0.00569892	0.00277775	0.00266414	0.00568608
rs362307	4	3241845	T	-0.0226	0.0027	0.074	0.012	0.0237	0.0037	0.0689	0.0595	0.0914	0.034	-0.000269348	0.00671275	0.0260989	0.00411849	-0.0239305	0.00854464
rs363096	4	3180021	T	-0.0143	0.0014	0.015	0.0064	0.0055	0.0017	0.0839	0.0305	0.0316	0.0175	0.00155099	0.00359627	0.0123786	0.00218771	-0.0159245	0.00448956
rs3735478	7	44800176	T	0.0108	0.0016	-0.022	0.007	-0.0133	0.0019	-0.0771	0.0334	-0.0301	0.0192	-0.00162451	0.00389447	-0.0069689	0.00237553	-0.0070052	0.00488841
rs3751331	12	58290278	A	-0.0097	0.0014	-0.0087	0.0066	0.006	0.002	-0.0902	0.031	-0.031	0.0179	-0.00200338	0.00363352	0.00227994	0.00223379	0.00156922	0.00459598
rs3766979	1	181636598	A	0.0085	0.0015	0.0023	0.0067	0.0001	0.002	-0.1014	0.032	-0.0372	0.0184	0.00458566	0.00376939	-0.000874279	0.00230325	-0.0046097	0.00473776
rs3768480	1	110530995	C	0.0101	0.0014	-0.0089	0.0064	-0.0043	0.0017	-0.0777	0.0306	0.0024	0.0175	0.0124522	0.00357975	-0.00876454	0.00216744	0.0013755	0.00443551
rs3781339	10	105428152	T	-0.0104	0.0018	0.011	0.008	0.0064	0.0022	0.0145	0.0383	0.0596	0.022	-0.00876444	0.00447842	0.00717111	0.0027303	-0.00890294	0.00561454
rs3790609	1	113056990	T	0.0107	0.0019	-0.018	0.0085	-0.0048	0.0022	0.217	0.04	0.1757	0.0229	0.00942363	0.00470008	-0.00678652	0.00281931	0.00534514	0.00579456
rs3809169	12	113911532	T	0.014	0.0025	-0.0028	0.012	0.0021	0.0034	0.0608	0.0528	0.0144	0.0305	0.00223173	0.00633768	0.000326589	0.00379463	-0.00595057	0.00778325
rs3809634	16	53538157	A	-0.0109	0.0015	0.029	0.0068	-0.005	0.0019	0.1054	0.0326	0.0719	0.0189	-0.0079036	0.00383381	0.0152528	0.00235101	-0.00281803	0.00480057
rs3812281	7	135082751	T	0.0113	0.0014	-0.0055	0.0064	0.0014	0.0017	-0.06	0.0308	-0.0712	0.0177	0.0139724	0.00363196	-0.00197256	0.00220584	-0.00546858	0.00453199
rs3817923	1	171809211	A	-0.0121	0.0022	0.012	0.01	0.009	0.003	0.1039	0.0478	0.0647	0.0274	-0.0179896	0.0055517	0.0153119	0.003382	0.00749312	0.00698951
rs382196	3	9145554	T	-0.0082	0.0014	-0.021	0.0065	-0.0043	0.0017	0.0093	0.0311	0.0131	0.0178	-0.00176398	0.00364658	0.00425433	0.00222585	-7.76948e-06	0.00457517
rs3847228	9	1798805	T	0.0083	0.0014	-0.0051	0.0065	-0.0024	0.0017	0.0065	0.0307	-0.0215	0.0178	-0.00132127	0.00362299	-0.00543586	0.00220696	0.00598191	0.0045377
rs3848715	20	44564682	A	-0.008	0.0014	0.0017	0.0063	-0.0039	0.0016	0.0556	0.03	0.028	0.0173	-0.00284995	0.00357362	0.00415025	0.00216576	0.00520614	0.00444781
rs3859523	19	32972296	T	0.0124	0.0018	-0.01	0.0077	-0.0043	0.0022	-0.0437	0.039	-0.0091	0.0226	0.00372328	0.00460754	-0.0063597	0.00281564	0.00618933	0.00579467
rs387027	16	12085343	A	-0.0083	0.0015	0.014	0.0066	0.0014	0.002	0.1371	0.0317	0.0779	0.0183	-0.00680653	0.00387838	0.00751353	0.00226836	-0.00401767	0.00465265
rs3895736	3	48658467	A	0.0144	0.0019	0.024	0.0087	0.0048	0.0022	0.148	0.0403	0.0838	0.0231	0.0029515	0.00473835	-0.0104544	0.00283142	0.00476905	0.0058203
rs3897821	1	243420388	A	0.0154	0.0015	0.0007	0.0068	-0.0057	0.0018	-0.1537	0.0319	-0.2462	0.0183	-0.0050584	0.00378083	-0.00706259	0.00228794	-0.0029982	0.00471422
rs3948495	2	57383133	T	-0.0089	0.0014	0.021	0.0064	0.0083	0.0019	0.0231	0.0307	0.0272	0.0176	-0.00451135	0.00361197	0.00865227	0.00220306	-0.00117768	0.00452689
rs399821	3	21500324	A	-0.0078	0.0014	-0.0035	0.0064	0.0054	0.0017	0.0295	0.0305	0.0257	0.0175	-0.0028953	0.00356117	0.00532887	0.00218343	-0.00170849	0.00446603
rs39998	16	28133152	A	0.009	0.0015	0.0075	0.007	-0.0003	0.0019	0.0362	0.0329	0.0495	0.019	-0.00697892	0.00392595	-0.00111458	0.00239075	-0.000328118	0.00488177
rs401526	8	130929166	T	-0.0104	0.0014	-0.0027	0.0064	0.0053	0.0019	0.0024	0.0303	0.0156	0.0174	-0.00230963	0.00356383	0.00757117	0.0021661	0.00770939	0.00444543
rs401966	7	101695817	C	-0.0097	0.0014	-0.0031	0.0065	0.0042	0.002	0.0202	0.0312	-0.0359	0.0179	-0.00632364	0.00364489	0.00775941	0.00223054	0.00333204	0.00458449
rs4127499	11	122176383	A	0.0087	0.0015	-0.015	0.0067	-0.0041	0.0018	0.0654	0.0323	0.0326	0.0185	0.00728487	0.00372727	-0.0146606	0.00225181	0.00794045	0.00461675
rs41282553	22	31286928	A	0.0237	0.004	-0.0046	0.018	0.0051	0.0055	-0.1548	0.0865	-0.1713	0.0499	0.0225077	0.00999601	-0.00635644	0.00610637	0.0293142	0.0126323
rs42210	5	166408788	C	-0.0098	0.0016	0.0072	0.007	0.0034	0.0021	-0.0186	0.0338	0.0093	0.0194	-0.00939765	0.00390216	0.0138517	0.00239536	-0.00409718	0.00490478
rs42302	5	74965554	A	0.0086	0.0015	-0.051	0.0067	-0.0263	0.0017	0.0859	0.0317	0.1604	0.0182	0.00636052	0.00376105	-0.00808027	0.00228307	-2.83016e-05	0.00468605
rs4255791	16	28274804	A	-0.0084	0.0015	-0.0042	0.0069	0.005	0.0018	-0.0145	0.033	-0.0135	0.019	-0.00195718	0.00376659	0.00361083	0.00229864	0.000162678	0.00474088
rs4263475	5	26774142	A	0.0078	0.0014	-0.015	0.0065	-0.0046	0.002	-0.0166	0.0313	-0.003	0.0179	0.00489146	0.00359627	-0.00895314	0.0022191	-0.00355207	0.00455642
rs4283754	5	59570258	A	-0.0084	0.0014	0.002	0.0068	-0.0037	0.002	-0.0339	0.0336	-0.012	0.0192	0.00641055	0.00355593	0.00729134	0.00228685	0.00482072	0.00470591
rs429150	6	32075563	T	0.0085	0.0014	-0.026	0.0063	-0.0004	0.0016	-0.3637	0.0307	-0.1924	0.0176	0.00130147	0.00378873	-0.00936815	0.00217295	-0.00262558	0.00446607
rs4298514	8	118932887	T	0.0104	0.0015	-0.019	0.0069	0.0076	0.0018	-0.0284	0.0328	-0.0033	0.0188	0.00707555	0.0038543	-0.0075303	0.00235996	-0.0105103	0.00486628
rs4320563	8	87769961	A	0.0109	0.0014	-0.011	0.0063	-0.0052	0.0017	-0.0768	0.0301	-0.0251	0.0173	0.00603406	0.00372785	-0.00666078	0.00216431	0.00204034	0.00443185
rs4328757	3	36938180	T	0.0096	0.0014	-0.018	0.0065	-0.0064	0.0017	-0.0079	0.0312	0.0393	0.0179	0.00350276	0.00381275	-0.0116392	0.00221721	0.00874087	0.00456264
rs4352658	6	88279872	T	-0.019	0.0026	0.0061	0.011	0.0025	0.0035	0.0966	0.0557	0.0266	0.0318	-0.0179991	0.00641599	0.014612	0.00395534	0.000878962	0.00815799
rs4358081	2	29100642	A	-0.0095	0.0014	0.0041	0.0063	-0.0083	0.0017	-0.0262	0.0302	-0.0447	0.0173	-0.00790538	0.0035604	0.00783299	0.00215714	0.0035794	0.00443241
rs4358358	4	30970822	A	0.0109	0.0015	0.0017	0.0069	0.0088	0.0021	-0.0843	0.0328	-0.0362	0.0188	0.000968189	0.0038543	0.00594977	0.00234684	0.00335564	0.00483214
rs4369924	20	41954383	A	0.0125	0.0019	-0.024	0.0089	-0.0139	0.0025	-0.0984	0.0418	-0.0301	0.0241	0.0115462	0.00492333	-0.0116748	0.00297338	-0.00132625	0.00604492
rs4384309	10	133110596	A	0.0102	0.0014	-0.0009	0.0064	-0.0034	0.0019	-0.0498	0.0309	-0.0228	0.0177	0.00734669	0.00357208	-0.00739226	0.00218322	0.00575787	0.00447854
rs4396896	3	86261800	A	-0.0107	0.0014	0.0059	0.0065	0.0124	0.0017	-0.055	0.0311	-0.0228	0.0178	-0.012414	0.00364489	0.00600859	0.00221547	-0.0129545	0.00455164
rs4423373	15	27988340	A	-0.0087	0.0014	0.008	0.0062	0.0024	0.0017	-0.0109	0.0303	-0.0012	0.0175	-0.00357007	0.00357007	0.00650388	0.00217676	-0.000209802	0.00445922
rs4426420	18	35104386	T	-0.014	0.0019	-0.0004	0.0088	-0.0051	0.0026	0.0874	0.0413	0.0272	0.0239	0.000765615	0.00486166	0.00820936	0.00296438	0.000567899	0.00608067
rs4434676	9	73032476	A	-0.0089	0.0014	-0.0028	0.0066	0.0013	0.0017	-0.0056	0.0303	0.0403	0.0175	-0.00251896	0.00359851	0.00428134	0.00217961	-0.00555929	0.00447454
rs4458044	17	43873727	C	0.0101	0.0016	-0.0075	0.0073	-0.0039	0.002	0.1826	0.0371	0.0286	0.0212	-0.0120451	0.00405809	-0.00510086	0.00251373	-0.0129253	0.00514272
rs4467547	4	21945933	T	0.0121	0.0014	-0.0069	0.0065	-0.0025	0.0019	-0.0087	0.0311	-0.0065	0.0179	0.00844478	0.00361735	-0.00671752	0.00219888	0.00387389	0.00451506
rs4469771	10	68192714	T	0.0101	0.0015	-0.002	0.0068	-0.0021	0.002	-0.0114	0.0324	-0.0212	0.0186	0.00708908	0.00381111	-0.00370889	0.00230881	0.00136561	0.00472911
rs4480339	1	91096799	A	-0.0097	0.0015	-0.0038	0.0069	-0.004	0.002	-0.0125	0.0329	-0.016	0.0188	-0.00787787	0.00385781	0.00574644	0.00232901	-0.00047687	0.00476293
rs4490539	5	60685757	A	0.0142	0.0015	-0.0053	0.0069	0.004	0.0018	0.0052	0.0329	-0.0069	0.0189	0.0170989	0.00387213	-0.00634553	0.00234537	-0.000662251	0.00482065
rs4497562	13	62612604	A	0.0112	0.0016	-0.014	0.0071	-0.0062	0.0022	-0.0436	0.034	-0.0451	0.0197	-0.00288325	0.00401382	-0.011088	0.00248189	-0.0022581	0.00509059
rs4500930	2	228985505	T	-0.0109	0.0015	0.029	0.0067	0.0148	0.0018	0.0184	0.0316	0.0095	0.0182	0.0111172	0.00374762	0.00737097	0.00226931	-0.00504806	0.00464884
rs4500960	2	162818621	T	-0.0131	0.0014	-0.018	0.0063	-0.0027	0.0017	0.0328	0.0301	-0.0101	0.0173	-0.0261995	0.003562	0.0118676	0.00216181	0.00143827	0.00443506
rs4502401	2	199323526	T	0.0085	0.0015	-0.0034	0.0067	-0.0016	0.0018	-0.0645	0.032	-0.0124	0.0183	0.0091214	0.0037176	-0.00710436	0.00228931	-0.000651411	0.00471359
rs4652135	1	175837673	A	0.0103	0.0016	0.0007	0.007	-0.003	0.0021	0.0164	0.0339	0.0009	0.0194	0.00960266	0.00397702	-0.00491791	0.00242955	-0.00131817	0.00497605
rs4658019	1	196149936	T	0.0084	0.0014	-0.016	0.0063	-0.0072	0.0017	-0.1035	0.0305	-0.0382	0.0174	-0.00958832	0.00374361	-0.00657759	0.00216535	0.00595497	0.00444868
rs4663617	2	236744626	A	0.0104	0.0017	-0.011	0.0077	-0.0039	0.0023	-0.0227	0.0369	-0.0447	0.0212	-0.00584093	0.00423745	-0.00738192	0.00258356	-0.00507839	0.00528269
rs4664983	2	159454438	T	-0.0103	0.0018	0.028	0.0081	0.0065	0.0023	0.0997	0.0376	0.0724	0.0216	0.00131384	0.00449586	0.0048021	0.00272754	-0.00810468	0.00557159
rs4673840	2	215363241	T	-0.0138	0.0019	-0.0034	0.0088	0.0087	0.0023	0.0653	0.0411	0.0185	0.0236	-0.00100344	0.00486166	0.00901311	0.0029431	-0.00891007	0.00601015
rs4675248	2	202880230	A	-0.0094	0.0014	-0.0005	0.0065	-0.0006	0.0019	-0.0342	0.0309	-0.0008	0.0177	-0.00953442	0.00362444	0.00884346	0.00220564	-0.00219781	0.00453708
rs4685405	3	16981683	T	-0.0111	0.0018	0.013	0.0083	0.0069	0.0025	-0.0039	0.0394	-0.0053	0.0226	-0.0175916	0.00466833	0.00878845	0.00286668	0.00783709	0.00586554
rs4687735	3	53684371	T	-0.02	0.0033	0.04	0.016	0.0147	0.0045	0.0401	0.0715	-0.012	0.0409	-0.0346481	0.00823555	0.00479648	0.00493816	0.0241021	0.0103616
rs4691601	4	160599341	A	-0.0115	0.0014	0.0014	0.0063	0.0076	0.0019	-0.0559	0.0302	-0.0155	0.0173	-0.00153583	0.00357073	0.00338109	0.0021685	-0.00488066	0.00446582
rs4705763	5	112394503	C	0.0089	0.0014	-0.026	0.0063	-0.0057	0.0019	-0.1412	0.0302	-0.0835	0.0173	0.000950413	0.00356433	-0.00815382	0.00216609	0.0100003	0.00443597
rs4712371	6	19227667	A	-0.0124	0.0021	0.018	0.0097	0.0064	0.0026	-0.0485	0.0459	0.01	0.0264	-0.0138891	0.00539409	0.00907696	0.00331083	-0.0126247	0.00683647
rs4719460	7	859610	T	-0.0088	0.0015	-0.005	0.0067	0.006	0.002	0.073	0.0322	0.0424	0.0184	-0.0120107	0.0037424	0.00571198	0.00227998	-0.00182631	0.00469567
rs4719944	7	3496032	T	-0.0121	0.0014	0.0019	0.0063	-0.0054	0.0017	0.057	0.0303	0.0405	0.0174	-0.0192107	0.0035735	-0.000106736	0.00217464	-0.00210017	0.00446183
rs4724083	7	42007071	T	0.0083	0.0015	-0.0083	0.0068	0.0066	0.0018	-0.0546	0.0326	-0.0034	0.0187	0.0042474	0.00381428	-0.000933773	0.00234298	0.0059665	0.00479754
rs4726070	7	151328218	A	0.0122	0.0014	-0.0096	0.0064	-0.0057	0.0017	-0.0195	0.0308	-0.0243	0.0177	0.00038999	0.00363668	-0.00407317	0.00221201	0.0088251	0.00454295
rs4730020	7	104189082	T	0.009	0.0016	-0.021	0.0072	0.001	0.0022	-0.0427	0.0346	-0.0389	0.0198	-0.00163528	0.00403803	-0.00321891	0.00244703	0.00132493	0.00501567
rs4731413	7	127836132	A	0.0111	0.0017	-0.026	0.0081	-0.0078	0.0021	-0.0414	0.038	-0.0258	0.0217	-4.64409e-05	0.00442796	-0.0103795	0.00265935	0.00214623	0.00544052
rs4735297	8	95589340	A	-0.0086	0.0015	-0.0008	0.0067	0.0142	0.002	-0.1331	0.0322	-0.0466	0.0185	-0.00833283	0.00378375	0.00682412	0.00232453	-0.0132649	0.0047653
rs4739235	8	21287105	A	0.0109	0.0019	-0.019	0.0086	-0.0115	0.0023	0.0795	0.0403	0.0369	0.0232	0.00533765	0.00475516	-0.00129989	0.00291847	0.00776174	0.00596618
rs4741571	9	1667814	A	-0.0102	0.0015	0.018	0.0068	0.0059	0.0021	-0.0679	0.0326	-0.0205	0.0188	0.00180812	0.00378669	0.00997677	0.00233344	0.00112756	0.0047868
rs4757957	11	12881398	C	0.0133	0.0015	0.0034	0.007	-0.006	0.0018	0.093	0.0326	0.0376	0.0187	0.0124781	0.00385082	-0.011357	0.00231878	-0.0130957	0.00477796
rs4766424	12	1954096	C	0.0142	0.0021	-0.014	0.0098	-0.0091	0.0026	-0.0415	0.0452	0.019	0.0261	0.00568303	0.00539409	-0.00147223	0.00323878	-0.00427207	0.00659429
rs4778058	15	93456069	T	-0.0092	0.0014	-0.0009	0.0064	0.0027	0.0019	-0.0829	0.0308	-0.0027	0.0178	-0.00754291	0.00355576	0.0104463	0.00219948	-0.000924773	0.00451472
rs4785187	16	49766772	A	-0.01	0.0017	-0.0057	0.0077	0.0055	0.002	-0.1334	0.0362	-0.0726	0.0209	-0.0201944	0.00425735	0.0123762	0.00260526	0.00851153	0.00533382
rs4787028	16	7533021	T	0.0086	0.0015	-0.017	0.0066	-0.0005	0.0018	-0.0035	0.0321	-0.0253	0.0186	-0.00436362	0.00375561	-0.00433615	0.00228695	-0.00220007	0.00469874
rs4787457	16	28555400	A	0.0162	0.0015	-0.015	0.0066	-0.0271	0.002	-0.0489	0.0309	-0.027	0.0178	-0.00641308	0.00367815	-0.0132634	0.00223114	-0.00015988	0.00458973
rs4788115	16	28998111	A	0.0111	0.0019	-0.025	0.009	-0.0193	0.0023	0.0708	0.0418	0.0293	0.024	-0.00801774	0.00470008	-0.00626453	0.00289736	0.00466877	0.005959
rs479018	11	66060546	A	0.0109	0.0015	-0.015	0.0069	-0.0113	0.0018	-0.0298	0.033	-0.0004	0.0189	0.00867492	0.00378965	-0.0154015	0.00233005	0.00719615	0.00477933
rs4793090	17	40686342	A	0.0084	0.0015	-0.037	0.0067	-0.0082	0.002	0.066	0.0316	-0.0217	0.0183	0.00554465	0.00372973	-0.0103139	0.00227868	0.00984372	0.0046817
rs4810894	20	47532999	A	-0.0085	0.0015	0.012	0.0066	0.0022	0.002	0.0879	0.0312	0.0569	0.018	-0.00490316	0.00370644	0.00773729	0.00224648	0.0063214	0.00459031
rs4812697	20	41975395	T	0.0171	0.0027	-0.02	0.013	-0.0109	0.0037	0.0017	0.0588	0.0135	0.0339	0.0207837	0.00678251	-0.00936119	0.00414842	0.0249897	0.00857426
rs481940	1	71442457	T	0.01	0.0016	0.012	0.0073	0.0059	0.0019	-0.0378	0.0344	0.0003	0.0197	0.00835081	0.00408941	-0.0080063	0.00244444	-0.00518402	0.00501052
rs482787	10	99767024	T	0.01	0.0015	-0.018	0.0072	-0.012	0.0018	0.0066	0.0321	0.0231	0.0184	0.000949492	0.00397003	-0.00404548	0.00230544	0.00074895	0.00473656
rs4839155	1	112161489	T	0.0115	0.0017	-0.0057	0.0075	-0.0061	0.002	-0.0631	0.0356	0.0122	0.0204	0.0109016	0.00419292	-0.008304	0.00254111	4.41529e-05	0.00522438
rs4846010	1	11531059	A	0.0099	0.0018	-0.0095	0.0082	-0.0012	0.0022	-0.0681	0.0393	-0.0211	0.0224	-0.00547217	0.00457606	-0.00471452	0.00270973	-0.00915197	0.00554852
rs4846724	1	221967817	A	0.0098	0.0014	-0.0037	0.0063	-0.0078	0.0017	-0.0232	0.0302	-0.0239	0.0173	0.00292188	0.00356433	-0.0057274	0.00216989	0.00539949	0.00445914
rs4848924	2	124991887	A	-0.0117	0.0015	-0.0021	0.007	-0.0032	0.0021	-0.0025	0.0332	0.0029	0.0191	-0.00396211	0.00394244	0.00355146	0.00240437	-0.000212352	0.00492403
rs4850954	2	101573214	T	0.0077	0.0014	-0.0043	0.0064	-0.0027	0.0019	0.0636	0.0305	-0.017	0.0175	0.00506028	0.0035604	-0.00369674	0.00217764	-0.00525572	0.00447843
rs4851263	2	100801867	A	-0.0151	0.0023	0.021	0.011	0.0063	0.0028	-0.0288	0.0498	-0.0385	0.0285	-0.00861315	0.00587412	0.014295	0.00354337	-0.00288804	0.00731682
rs4877516	9	82442731	A	-0.0101	0.0014	0.014	0.0064	0.0037	0.0017	-0.0253	0.0302	-0.0127	0.0174	-0.0135217	0.00357573	0.00934108	0.0021759	-0.0107122	0.00446032
rs4881269	10	4031519	A	0.01	0.0014	-0.0032	0.0065	-0.0047	0.0017	0.069	0.0311	0.0268	0.0178	0.00784771	0.00364321	-0.00622498	0.00222993	0.00431043	0.00457646
rs488476	11	95543715	C	-0.0113	0.0015	0.019	0.0065	0.0016	0.002	0.0468	0.0312	0.0316	0.0179	-0.012283	0.00367024	0.0144663	0.00222307	0.00182796	0.00455694
rs4894658	3	173928736	C	0.0091	0.0016	-0.011	0.0072	-0.0009	0.0022	0.0178	0.0344	0.0133	0.0197	0.011971	0.00406321	-0.000692084	0.00247461	0.00313128	0.00507209
rs4895650	6	145024122	T	0.0093	0.0014	-0.006	0.0064	0.0007	0.0019	-0.107	0.031	-0.0464	0.0178	0.0121811	0.0035765	-0.00178603	0.00219484	-0.00214584	0.00451264
rs4899012	14	61003889	C	-0.0103	0.0014	0.018	0.0064	-0.0061	0.0019	-0.0799	0.0311	-0.0373	0.0179	-0.00737192	0.00364518	0.00369129	0.00221915	-0.0053343	0.00453537
rs4904523	14	89723630	A	-0.0082	0.0014	0.002	0.0063	0.0032	0.0017	-0.0248	0.03	0.0044	0.0173	-0.00249539	0.00356484	0.0042708	0.00216375	-0.00100478	0.00443794
rs4915735	1	61808444	A	0.0116	0.002	0.0025	0.0092	0.0003	0.0027	-0.0008	0.0438	0.0303	0.0251	0.00432281	0.0050491	-0.0021043	0.00309129	-0.000759658	0.00636744
rs4919624	10	104021085	A	0.0193	0.0018	0.0098	0.0081	0.0048	0.0021	-0.193	0.0376	-0.0445	0.0215	0.0223531	0.00445285	-0.012185	0.00267066	-0.0117154	0.00552296
rs4925065	17	19914546	T	-0.0078	0.0014	-0.019	0.0063	-0.0017	0.0017	0.1731	0.0302	0.0773	0.0174	0.00364833	0.0035604	0.00924379	0.00216877	-0.00654869	0.00443725
rs4925109	17	17661802	A	-0.0096	0.0015	0.048	0.0068	-0.0065	0.0018	0.0603	0.0327	0.0352	0.0189	0.00275026	0.00384736	0.00159237	0.00236422	0.00223948	0.00482675
rs4938815	11	120441647	T	0.0085	0.0015	-0.0035	0.0068	-0.0019	0.0019	-0.1554	0.033	-0.0597	0.0189	-0.00315841	0.00389068	-0.00420491	0.00236127	0.00258134	0.00484782
rs4941735	13	31641248	T	0.0092	0.0014	-0.0037	0.0064	-0.0003	0.0017	-0.1097	0.0303	-0.0619	0.0175	0.00657446	0.00359738	-0.00456532	0.00218621	0.0157958	0.00448464
rs4972748	2	176098010	T	0.0105	0.0018	-0.0053	0.0084	-0.0018	0.0022	-0.0676	0.0391	-0.0415	0.0224	0.00415568	0.00461742	-0.00259524	0.00280648	0.0013593	0.00575063
rs4977885	9	23687983	A	-0.0084	0.0014	0.0016	0.0065	0.0007	0.0019	-0.065	0.031	-0.0152	0.0179	-0.00771196	0.0036274	0.00466958	0.00220875	0.00278066	0.00453911
rs4981245	14	35088635	A	0.008	0.0014	-0.003	0.0064	-0.0006	0.0019	-0.0911	0.0307	-0.0704	0.0177	-0.000959175	0.00359719	0.000813361	0.00218797	-0.0060676	0.00448055
rs4984541	15	96911139	A	-0.0138	0.0017	-0.0047	0.0075	0.006	0.0021	0.0591	0.0373	0.0282	0.0215	-0.000257447	0.00419292	0.00562924	0.00258668	-0.00571041	0.00528839
rs4984613	15	65023232	T	0.0174	0.0028	0.0013	0.013	-0.0022	0.0034	-0.0164	0.0621	-0.0006	0.0358	0.00258859	0.0070715	-0.00879378	0.00448287	0.0236194	0.00916292
rs4984682	16	740404	C	-0.0138	0.0017	0.0057	0.0079	0.0048	0.002	-0.1372	0.0365	-0.0967	0.021	-0.0237578	0.00418676	0.00736555	0.00259763	-0.00206855	0.00533169
rs548897	1	57718030	A	0.0081	0.0014	-0.017	0.0064	-0.0014	0.0017	-0.0556	0.0303	-0.0386	0.0174	0.00949696	0.00357423	-0.00594299	0.00217664	0.0065753	0.00447056
rs55675587	1	66224881	T	-0.0103	0.0018	0.0031	0.0081	0.0084	0.0024	0.0359	0.0383	0.0189	0.022	-0.0109268	0.0044871	0.00144849	0.00275254	-0.00124441	0.00568856
rs55736314	3	71586293	C	-0.0154	0.0014	0.027	0.0065	0.0062	0.0019	0.07	0.031	0.0227	0.0178	-0.0102148	0.00363196	0.0134416	0.00220649	0.000813897	0.00452766
rs55826493	2	12836640	T	-0.0127	0.0021	-0.0043	0.0099	0.0139	0.0029	-0.1014	0.0458	-0.0181	0.0262	-0.00810677	0.0054906	0.0103148	0.00325523	-0.00334364	0.00671495
rs55986781	2	60655551	T	0.0187	0.0026	-0.016	0.011	-0.0193	0.0034	0.09	0.0553	-0.0001	0.0316	0.0172666	0.00636454	-0.0136202	0.00382155	0.00338874	0.00784675
rs56085180	7	2143594	A	-0.0269	0.0037	-0.02	0.017	-0.0096	0.005	0.1179	0.0807	0.0495	0.0462	0.00645376	0.00939381	0.0128459	0.00563342	-0.0079585	0.011825
rs56099375	8	77372988	T	0.012	0.0017	0.0022	0.0071	-0.0003	0.0023	0.0405	0.0364	-0.0085	0.0208	0.0135078	0.0041686	-0.012445	0.00252694	-0.00419612	0.00518741
rs56171318	18	35272539	T	-0.0137	0.002	0.0042	0.0096	-0.0001	0.0027	0.1375	0.043	0.0553	0.0248	-0.0043037	0.00509323	0.00709019	0.00309898	0.00997511	0.00635749
rs56174996	1	91145181	A	-0.0143	0.002	-0.0092	0.0093	0.0067	0.0028	0.0493	0.0445	0.0043	0.0255	-0.00893315	0.00512351	0.0119116	0.00317402	-0.0092444	0.00658072
rs56306882	3	70253693	A	0.0086	0.0016	0.012	0.0072	-0.0022	0.0022	-0.1314	0.0344	-0.0434	0.0197	0.0010287	0.00395946	-0.00500553	0.00243785	-0.00745573	0.00501455
rs56319902	17	43871982	T	-0.0206	0.0017	0.019	0.0079	0.0042	0.0023	-0.2613	0.0379	-0.1404	0.0218	0.0130001	0.0043724	0.00460622	0.00258727	0.0356576	0.00533071
rs56391344	15	78006899	A	0.0148	0.0016	-0.017	0.0074	-0.0161	0.0022	-0.0526	0.0349	-0.0341	0.0201	0.0138622	0.00410564	-0.0155945	0.00248694	-0.00604255	0.0051231
rs563954	11	132391656	A	-0.0081	0.0014	0.0022	0.0064	-0.0027	0.0017	-0.0263	0.0303	-0.0143	0.0174	-0.00403628	0.0035676	0.00680102	0.00217005	0.000149877	0.00445502
rs56405138	4	166126745	A	0.0153	0.0022	-0.01	0.0098	-0.0029	0.0029	-0.0595	0.047	-0.0318	0.0269	0.00291949	0.00533915	-0.01727	0.00330677	0.00475308	0.00676197
rs56408528	2	193706511	T	-0.0082	0.0014	0.0076	0.0063	0.0021	0.0019	0.0202	0.0306	0.0039	0.0175	0.00180381	0.00355815	0.00487169	0.0021643	0.000311622	0.00444479
rs567003	7	105341608	A	0.0094	0.0015	-0.018	0.0067	-0.0004	0.0018	0.0287	0.0318	0.041	0.0182	-0.000392692	0.00372727	-0.00101994	0.00227435	-0.0122871	0.00467935
rs56794817	17	60001978	A	0.0122	0.0019	0.014	0.0088	-0.0072	0.0026	-0.0329	0.041	-0.0655	0.0237	-0.00159437	0.00487412	-0.0049255	0.00298274	-0.00301167	0.00611001
rs57016874	2	220310112	T	0.0209	0.0037	0.0069	0.017	-0.0192	0.0047	-0.0257	0.0838	0.0039	0.0476	0.000727409	0.00917178	-0.0135933	0.00551593	-0.015574	0.0112051
rs57148205	2	225689421	A	0.0095	0.0016	-0.011	0.0074	-0.0041	0.0022	-0.0496	0.0352	-0.0454	0.0202	0.0102894	0.00416264	-0.00151386	0.0025552	-0.00889172	0.00524494
rs57204268	11	133844024	A	0.0114	0.002	-0.018	0.0091	-0.012	0.0027	-0.0404	0.0439	0.0017	0.0251	0.00645479	0.00496522	-0.00735944	0.00300655	0.00317045	0.00620648
rs57349798	6	37486052	A	0.0093	0.0014	-0.011	0.0066	-0.0035	0.002	0.005	0.0315	-0.0244	0.018	0.0142126	0.00363352	-0.00635708	0.00222057	0.0027281	0.00454981
rs57352738	7	133304694	A	-0.0152	0.0017	0.012	0.0079	0.0054	0.0024	0.0361	0.0373	0.0283	0.0214	-0.0204193	0.00440373	0.00156903	0.00266587	0.0182811	0.00550322
rs57437407	3	86173623	A	-0.0145	0.0023	0	0.01	0.0111	0.003	-0.1055	0.0512	-0.0141	0.0291	-0.0148948	0.00559386	0.00810632	0.00343558	-0.00741316	0.00706409
rs575113	1	110046373	A	0.0133	0.0015	-0.0045	0.007	0.0106	0.0021	0.0589	0.0333	0.001	0.0191	1.70708e-05	0.00390605	-0.0153233	0.00238562	-0.00728405	0.00489946
rs5754581	22	33910736	T	-0.0082	0.0014	0.0054	0.0064	0.0046	0.0017	0.0617	0.0303	0.0232	0.0175	0.00810393	0.00358147	0.00733102	0.00218279	0.00171202	0.0044729
rs5754753	22	34296751	T	-0.0126	0.0016	0.02	0.007	0.0033	0.0021	0.0032	0.0334	-0.0321	0.0193	-0.00555939	0.00395088	0.00911868	0.0023968	-0.00571849	0.00490077
rs5754762	22	34329224	A	0.0197	0.003	-0.019	0.014	-0.0091	0.0037	-0.0771	0.0651	-0.0657	0.0377	0.00747632	0.00763049	-0.006812	0.00479474	-0.00502507	0.00982614
rs57661533	12	78629917	T	-0.0114	0.0021	-0.0004	0.0095	0.0029	0.0027	0.0026	0.0444	0.004	0.0256	0.0038061	0.00530368	0.00338162	0.00322705	0.00063234	0.00662268
rs580652	11	84904742	T	-0.0147	0.0024	0.03	0.011	0.0154	0.0031	-0.0142	0.051	-0.003	0.0292	0.00614083	0.00608033	0.0136715	0.00364315	-0.0165789	0.00743336
rs585557	11	65663547	A	0.0128	0.0018	-0.037	0.0081	-0.0177	0.0024	-0.194	0.0381	-0.0885	0.0218	0.0144842	0.00442796	-0.0105369	0.0027074	-0.00266183	0.00558018
rs58779949	11	64007159	A	0.011	0.0019	-0.026	0.0087	-0.0021	0.0025	-0.1027	0.0398	-0.026	0.0228	0.0189906	0.00468939	-0.00187772	0.00280797	0.0149474	0.0057691
rs58859557	1	44010456	T	0.0187	0.0028	0.014	0.013	0.0015	0.0037	0.1204	0.0623	0.1014	0.0355	0.0274574	0.00704269	-0.012264	0.00421797	-0.00221367	0.00858641
rs58921703	7	2322943	T	0.0109	0.0015	-0.0025	0.0067	-0.0023	0.002	0.0021	0.0321	0.0359	0.0184	-0.00166907	0.00368637	-0.00188916	0.00228128	-0.00279265	0.00466586
rs58950082	7	53857821	T	0.0095	0.0017	0.0056	0.0077	-0.0061	0.0024	0.0202	0.037	0.0229	0.0212	0.00332457	0.00439579	-0.0109285	0.00267758	-0.000556397	0.00549329
rs58996896	2	123735005	A	-0.0094	0.0016	0.013	0.0072	0.0061	0.0022	-0.0454	0.0341	-0.024	0.0195	-0.00981298	0.00403311	0.00366536	0.00243621	0.00233765	0.00499954
rs590013	1	29155738	T	0.01	0.0015	-0.011	0.0067	-0.0008	0.002	0.1032	0.0322	0.0553	0.0184	0.00758733	0.00380797	-0.00368431	0.00231001	-0.000858566	0.00474187
rs59300999	21	33072363	T	-0.0164	0.0028	0.017	0.013	0.0025	0.0036	0.0261	0.0602	0.0183	0.0348	-0.0152993	0.00705704	0.0210173	0.00435136	0.00581107	0.0088605
rs59480703	8	9653130	C	-0.0123	0.0018	0.0093	0.0082	0.014	0.0024	0.026	NA	0.0728	NA	NA	NA	0.00667487	NA	0.00152429	NA
rs59813324	12	60879673	T	0.0097	0.0018	-0.013	0.0081	-0.0005	0.0024	-0.0742	0.0376	-0.005	0.0217	-0.000114365	0.00451362	-0.00580284	0.00272001	-0.00349505	0.0055653
rs59967356	3	71639294	T	-0.0127	0.0021	0.035	0.0099	0.0096	0.0029	0.0194	0.0477	0.0092	0.0272	-0.000480561	0.00530368	0.0104704	0.00320949	0.0102834	0.00662119
rs60096640	6	27636313	A	0.0159	0.0023	-0.0023	0.01	-0.0086	0.003	-0.0515	0.0486	-0.0175	0.028	0.00836362	0.00577145	-0.0153867	0.00356636	0.0115645	0.00737597
rs6020560	20	49119419	T	-0.0083	0.0014	-0.005	0.0063	0.0027	0.0017	-0.0137	0.03	-0.0491	0.0173	-0.0134015	0.0035817	0.00103179	0.00216977	0.0114686	0.00445325
rs6043521	20	15739745	T	-0.0083	0.0014	-0.0025	0.0065	0.0046	0.002	-0.0009	0.0315	-0.0128	0.0182	-0.00625176	0.00365232	0.000977085	0.00223577	-0.0066469	0.0045944
rs60589532	2	58072605	A	0.0168	0.0028	-0.034	0.012	-0.017	0.004	-0.0868	0.0621	-0.1029	0.0356	0.0292839	0.00700019	-0.00752621	0.0045532	0.0106062	0.00944815
rs6060308	20	33794378	A	0.0095	0.0016	0.0076	0.0071	-0.0003	0.0021	0.0442	0.034	-0.0695	0.0196	0.0118148	0.00404767	-0.0053813	0.00247612	0.00315527	0.00503307
rs6065080	20	59832791	T	-0.013	0.0015	-0.0097	0.0066	-0.0048	0.0018	-0.011	0.0313	-0.0162	0.0181	0.00313233	0.00372791	0.00429816	0.00226384	0.00119687	0.00465077
rs6065784	20	43717435	C	0.011	0.0015	-0.0025	0.0069	-0.0055	0.0021	-0.0021	0.0329	-0.0089	0.019	0.00850219	0.00391345	-0.0142625	0.00239406	6.39456e-05	0.00491014
rs60717745	7	75846083	C	-0.0118	0.0019	-0.0027	0.0087	-0.005	0.0026	0.0135	0.0416	-0.0074	0.0239	-1.28393e-05	0.00484933	0.00403664	0.00299512	0.0117441	0.00614848
rs60726488	10	110882068	T	-0.009	0.0016	-0.012	0.0073	-0.0003	0.0022	-0.0292	0.0348	-0.0636	0.0199	0.00406817	0.00404798	0.0041589	0.00246241	0.00116704	0.0050678
rs6091570	20	51299884	A	0.0081	0.0015	-0.021	0.0067	-0.0132	0.0018	-0.0223	0.0317	-0.0139	0.0183	0.00125711	0.00372323	-0.00438488	0.00229051	-0.001626	0.00470337
rs61104616	5	88163771	A	-0.0172	0.0014	0.011	0.0063	-0.0023	0.0019	-0.0365	0.0303	-0.0324	0.0174	-0.0122268	0.00355935	0.00651453	0.00216092	0.0135866	0.00443285
rs6123924	20	58219764	A	0.0129	0.0019	-0.023	0.0089	-0.0097	0.0026	-0.0203	0.0422	-0.0288	0.0243	-0.00640988	0.00491616	-0.0100733	0.00300939	-0.00599563	0.00617891
rs613872	18	53210302	T	-0.0163	0.0019	0.0037	0.0086	0.0146	0.0023	-0.2236	0.0396	-0.1108	0.0229	-0.00435816	0.00476651	0.0118185	0.00285313	-0.0180131	0.00581478
rs61387839	2	48688635	A	0.0088	0.0015	-0.026	0.0069	-0.0037	0.0021	-0.007	0.0329	-0.0054	0.0189	-0.00531716	0.00384736	-0.00755627	0.00232782	0.00226264	0.00480542
rs61527214	16	83608599	A	0.011	0.0014	-0.012	0.0064	-0.0088	0.0019	-0.0671	0.0312	-0.0372	0.018	0.00465568	0.00362444	-0.00653203	0.0022089	-0.000298827	0.00453296
rs61739710	21	34925689	A	-0.0099	0.0016	-0.0029	0.0071	-0.0002	0.0021	-0.1095	0.0334	-0.0834	0.0193	-0.00152158	0.00395515	0.00441531	0.0024082	0.00941837	0.00495411
rs61748951	1	156038058	A	-0.0273	0.0048	0.039	0.023	0.0489	0.0065	0.0917	0.1105	0.0115	0.0625	-0.0126515	0.0114542	0.0212265	0.00720065	-0.0200734	0.0151101
rs61755388	7	126541317	T	0.0125	0.0017	-0.0087	0.0079	-0.0013	0.0023	-0.0801	0.0371	-0.0332	0.0213	0.00273123	0.00433474	-0.00673046	0.0026172	0.00722429	0.00539956
rs61757207	16	70358495	A	0.0359	0.0063	-0.027	0.031	0.0113	0.008	NA	NA	NA	NA	0.0150949	NA	0.0104784	NA	0.00685417	NA
rs61798586	4	36691695	A	-0.0112	0.002	-0.0013	0.0091	0.0021	0.0027	-0.0692	0.0433	-0.0418	0.0248	0.00310838	0.0050491	0.00576094	0.00303643	-0.000703324	0.00624549
rs61853335	10	64884737	T	-0.0109	0.0018	-0.0035	0.0084	0.0055	0.0025	-0.01	0.0396	0.0479	0.0227	-0.00397561	0.00467881	0.00374374	0.00284466	-0.00848085	0.00584419
rs61958175	13	58680250	A	-0.0198	0.0034	-0.034	0.016	-0.0083	0.0045	0.0056	0.0767	0.0131	0.0439	-0.0297307	0.00844295	0.0173212	0.00508509	-0.00881743	0.0102992
rs61997667	14	57280046	T	-0.0144	0.002	0.017	0.009	0	0.0027	0.0822	0.042	0.0527	0.0243	-0.008655	0.00501371	0.0144051	0.0030007	0.00406854	0.00615374
rs62007304	15	77723195	A	0.0264	0.0047	-0.1	0.021	-0.0163	0.006	0.0393	0.102	-0.0006	0.0583	0.0104359	0.0109882	-0.0190348	0.00660668	-0.0224286	0.0136738
rs62018216	15	51387404	T	0.0113	0.0019	0.0028	0.0084	-0.0008	0.0027	0.0374	0.0418	-0.0566	0.0241	-0.00212458	0.00487412	-0.00730668	0.00300539	0.00783474	0.00613185
rs62051146	16	72497721	A	-0.0134	0.0022	-0.0068	0.01	0.008	0.003	-0.3061	0.0475	-0.0404	0.0274	-0.0179227	0.00553105	0.00900187	0.00338716	-0.000768972	0.00694118
rs62090515	18	42671636	A	-0.009	0.0015	0.0024	0.0066	0.0067	0.002	0.0685	0.0313	0.0363	0.018	-0.00410118	0.00389267	0.00802518	0.00225514	-0.00287732	0.00463004
rs62092949	18	48779673	T	-0.0087	0.0014	-0.016	0.0064	0.002	0.0019	-0.0246	0.0303	-0.0158	0.0175	-0.00316867	0.00355604	0.00353886	0.00217396	0.00747606	0.00445804
rs62103198	18	77634276	T	-0.0147	0.0025	0.015	0.012	0.0061	0.0034	0.1	0.0556	0.0428	0.0319	-0.0113137	0.00635442	0.0114697	0.00379241	0.00712454	0.0077205
rs62109862	19	13011809	A	0.0136	0.002	0.0084	0.0095	0.0064	0.0027	-0.0485	0.0444	-0.0526	0.0256	0.00143614	0.00513892	-0.00590082	0.00314206	-0.00666368	0.00640952
rs62142891	2	51539113	A	0.0108	0.0016	-0.0036	0.0073	-0.0013	0.0022	0.0044	0.0342	0.009	0.0196	0.00752039	0.00404299	-0.0108893	0.00245429	-0.00289984	0.00502866
rs62155350	2	98932980	A	0.0338	0.0053	-0.035	0.026	-0.0254	0.007	-0.1225	0.1142	-0.1374	0.065	0.00644755	0.0127431	-0.0271916	0.00766791	-0.0422952	0.0156985
rs62155770	2	99981222	A	-0.0196	0.0032	0.024	0.015	0.02	0.0042	0.0367	0.0708	0.0791	0.0403	0.00480515	0.00792105	0.0230371	0.0046481	0.0312467	0.00953639
rs62155873	2	105969362	T	-0.0151	0.0021	0.033	0.0099	0.0166	0.0029	0.0542	0.0458	-0.0013	0.0262	-0.0240341	0.00547078	0.0101327	0.00324566	-0.0210203	0.00671384
rs62174974	2	185053385	A	-0.0105	0.0018	0.013	0.0081	0.0079	0.0024	0.1486	0.0379	0.05	0.0217	-0.005606	0.00450285	0.00898237	0.00271744	-0.00839404	0.00559908
rs62177359	2	161290337	A	-0.0275	0.0038	0.035	0.018	0.0139	0.0053	0.0849	0.0852	-0.0584	0.0488	-0.0356744	0.00989429	0.0204462	0.00597693	-0.00886557	0.0120454
rs62179650	2	189135884	A	0.0112	0.0016	0.0046	0.0069	0.0029	0.0021	-0.0041	0.0329	-0.0281	0.0188	0.0111683	0.00389068	-0.00646809	0.00234044	0.000517443	0.00481161
rs62182994	2	212599303	T	0.0137	0.0015	-0.0086	0.0068	-0.0057	0.002	-0.009	0.0326	0.0169	0.0187	0.00587945	0.00382719	-0.0107808	0.00231638	0.0106046	0.00476612
rs62190914	2	236788175	T	0.0089	0.0015	0.0022	0.0066	0.0008	0.002	-0.0697	0.0315	-0.035	0.0181	-0.00959164	0.00368637	-0.00578409	0.00224665	0.000951799	0.00463676
rs62194170	2	161866504	A	0.0111	0.0017	-0.0098	0.0081	-0.0051	0.0024	-0.123	0.0379	-0.0326	0.0218	0.0124593	0.00449586	-0.00863985	0.00269877	0.00488616	0.00554019
rs622169	1	244437407	T	0.0086	0.0014	-0.0023	0.0066	-0.0022	0.0018	-0.021	0.0326	-0.0021	0.0186	0.000154638	0.00356645	-0.00764562	0.00226098	0.00819399	0.00463497
rs62247449	3	64430551	C	0.0114	0.0014	0.0026	0.0064	-0.0015	0.0019	-0.0251	0.0307	0.0072	0.0176	-0.00249614	0.00358794	-0.0024966	0.00218212	0.000602723	0.00448543
rs62252819	3	53440128	A	-0.0094	0.0017	0.023	0.0073	-0.0062	0.0023	-0.0335	0.0352	-0.0175	0.0202	-0.0093349	0.00413356	0.000348389	0.0025472	0.00705564	0.00520866
rs62256284	3	70526305	T	0.0111	0.0017	-0.0019	0.0081	-0.0032	0.0023	0.1221	0.0374	0.0252	0.0214	0.00064505	0.00441981	-0.00267438	0.00265108	0.00794273	0.00542233
rs62260764	3	47990500	C	-0.0132	0.0016	-0.017	0.0073	0.0122	0.0022	-0.2882	0.0345	-0.2021	0.0198	-0.0221529	0.00405809	0.000355805	0.00244821	-0.00899971	0.00504504
rs62262671	3	49649873	A	0.0213	0.002	0.007	0.0094	-0.0195	0.0028	-0.0318	0.044	0.0067	0.0253	0.0226171	0.00520243	-0.0163435	0.00312021	0.00956934	0.00645722
rs62340636	4	176940335	T	0.0103	0.0014	-0.0094	0.0065	0	0.002	-0.0521	0.0312	-0.0199	0.0179	0.0117218	0.00367024	-0.00761372	0.00224754	-0.000966408	0.00462292
rs62370510	5	52789198	A	-0.0109	0.0019	0.031	0.0083	0.0006	0.0025	0.0554	0.0394	0.0366	0.0226	-0.00591319	0.00461742	0.00669381	0.00282344	8.74692e-05	0.00581102
rs62379838	5	120102028	T	0.0121	0.0015	-0.012	0.0069	-0.006	0.0021	0.0747	0.0327	0.0159	0.0188	0.00215485	0.00385781	-0.0105646	0.00234939	-0.00283073	0.00482342
rs62409395	4	25605036	T	0.0101	0.0018	-0.013	0.0081	-0.0057	0.0024	NA	NA	NA	NA	-0.0180944	NA	0.0107723	NA	-0.0193401	NA
rs62420387	6	98404243	T	-0.0184	0.0027	0.0065	0.012	0.0222	0.0037	0.2226	0.0576	0.1379	0.0329	0.0109528	0.00675376	0.0215116	0.00408645	-0.00865294	0.00845062
rs62506074	8	30906089	T	0.0091	0.0015	-0.018	0.0068	-0.0073	0.002	-0.0256	0.0328	-0.0102	0.0188	-0.00194009	0.00374762	-0.012398	0.00229019	0.0108959	0.00470317
rs62506104	8	31020008	A	-0.0098	0.0018	0.0084	0.0082	0.0078	0.0024	0.0385	0.0385	0.0353	0.0221	-0.00620043	0.00474159	0.0115559	0.00276973	6.5277e-05	0.00568953
rs628993	11	61539691	A	0.0128	0.0023	-0.0072	0.011	-0.0049	0.0029	-0.0156	0.0528	-0.0498	0.0301	0.00920399	0.0057751	-0.00578704	0.00368519	-0.00751012	0.00750484
rs631287	9	128412676	A	0.0084	0.0014	0.0071	0.0063	-0.0026	0.0016	0.2229	0.0303	0.1268	0.0175	0.0167905	0.00357975	-0.00826526	0.00217421	-0.0183112	0.00446057
rs633279	6	93840705	A	-0.0089	0.0015	0.0029	0.0069	0.0022	0.0021	0.0131	0.0332	0.0106	0.019	0.00836843	0.00390605	0.00233122	0.00237926	-0.00130437	0.00488221
rs635754	1	96484940	A	0.0119	0.0014	0.023	0.0064	0.0077	0.0017	-0.0092	0.0306	-0.0058	0.0176	-0.00205279	0.00361197	-0.0098161	0.00220061	0.00380613	0.00451996
rs6428587	1	90825188	T	0.0084	0.0015	-0.01	0.0067	-0.0006	0.0018	-0.0457	0.0313	-0.0057	0.0179	0.00995776	0.00369059	-0.00451532	0.00224552	0.00225596	0.00460328
rs6435326	2	207002559	A	-0.0091	0.0014	-0.0017	0.0064	0.0035	0.0017	0.0726	0.0305	0.0158	0.0175	-0.00908695	0.00355873	0.00482088	0.00216611	0.004024	0.00444716
rs6442126	3	48525955	A	-0.0121	0.0015	-0.011	0.0068	0.003	0.0018	0.0398	0.0325	0.0093	0.0186	-0.0157547	0.00376609	0.00748879	0.00228852	-0.00522107	0.00467933
rs6445633	3	54230638	A	0.0088	0.0015	-0.0024	0.0069	-0.0022	0.0019	0.0166	0.0329	0.0194	0.0188	-0.0125992	0.00383381	-0.013698	0.00233369	-0.00135637	0.00479898
rs6449503	5	60095272	A	0.0185	0.0014	-0.015	0.0064	0.0019	0.0017	-0.0004	0.0304	0.008	0.0174	0.0160593	0.00355559	-0.014693	0.00217446	0.00414035	0.00447005
rs6450476	5	57771087	A	-0.0116	0.0015	0.016	0.0069	0.0058	0.0021	-0.0653	0.0332	-0.0624	0.019	-0.00220777	0.00389068	0.0120324	0.00237123	-0.00615403	0.00488251
rs6452793	5	87818174	T	0.0175	0.0017	-0.027	0.0076	-0.0165	0.0023	-0.1582	0.0363	-0.0529	0.0208	0.0144031	0.00428466	-0.0105703	0.00261241	-0.0204885	0.00531414
rs6461536	7	21131807	A	0.0088	0.0015	0.0039	0.007	-0.0005	0.0019	-0.0285	0.0334	-0.0042	0.0192	0.0053064	0.00395515	-0.00608224	0.00239591	-0.00212246	0.0049068
rs6469654	8	117632965	C	-0.0103	0.0017	-0.0034	0.0077	0.0022	0.002	0.0315	0.037	0.0142	0.0213	-0.0132393	0.0043274	0.0041287	0.00267352	0.00504885	0.00543483
rs6472208	8	66474730	T	-0.0091	0.0014	0.0008	0.0065	0.0013	0.0019	0.015	0.0309	0.0557	0.0177	0.00949553	0.00362014	0.00865452	0.00220378	-0.00331505	0.00453264
rs6480234	10	68636894	T	-0.0084	0.0014	0.016	0.0063	0.0021	0.0017	0.0772	0.0302	0.0443	0.0173	-0.00842221	0.00355903	0.0100557	0.00216644	0.00247621	0.00444655
rs648044	11	114030799	A	0.0083	0.0015	-0.017	0.0067	-0.009	0.002	0.0633	0.0325	0.0432	0.0186	-8.13999e-06	0.00363668	-0.013834	0.00226591	0.00741621	0.00465259
rs6490618	13	21338343	T	0.0088	0.0015	-0.0019	0.0068	-0.0017	0.002	-0.0052	0.0322	0.0306	0.0186	-0.000377515	0.00378083	-0.00489706	0.00231026	-0.00243954	0.00473101
rs6493265	15	47513253	T	-0.0122	0.0014	0.02	0.0064	0.002	0.0017	0.0459	0.0307	0.0101	0.0177	-0.0191153	0.00363196	0.00140784	0.00221183	0.00196149	0.00453291
rs6493275	15	47676579	A	0.0131	0.0017	-0.012	0.0077	0.0047	0.0021	-0.0286	0.0365	0.0187	0.0211	0.0323802	0.00433474	-0.00213136	0.00264855	0.00184487	0.00544348
rs6503409	17	43058742	T	0.0087	0.0015	-0.018	0.0067	-0.0069	0.0018	0.1099	0.0321	0.0177	0.0185	0.000627604	0.0037176	-0.00805407	0.00226744	-0.00746748	0.00465183
rs6534338	4	123026869	T	0.0103	0.0015	0.0028	0.0069	-0.0052	0.0018	0.022	0.033	0.028	0.019	0.0101484	0.00388317	-0.00257162	0.00237567	-0.00438203	0.00486938
rs6543810	2	34380023	T	0.0082	0.0015	-0.0001	0.0065	-0.0015	0.0019	0.0156	0.0312	0.0058	0.0179	-0.00425087	0.00367219	-0.00646537	0.00222014	-0.00499731	0.00456205
rs6557171	6	152234593	T	-0.0155	0.0015	0.021	0.0068	0.0032	0.0018	0.0544	0.0321	-0.0404	0.0184	-0.00767766	0.00377793	0.00524196	0.00227914	-0.00114705	0.00469384
rs6567288	18	60218334	A	-0.0079	0.0014	0.008	0.0065	0.0058	0.0017	0.1093	0.0303	0.0067	0.0175	8.02861e-05	0.0035941	0.0108398	0.00219055	-0.00442536	0.00449181
rs6569077	6	98212409	T	0.0118	0.0014	-0.028	0.0066	-0.0117	0.0018	-0.0475	0.0318	-0.0241	0.0183	0.0106509	0.00363828	-0.00881266	0.00231203	-0.000448711	0.00474398
rs6573552	14	64750233	T	-0.009	0.0014	0.0037	0.0063	0.0017	0.0019	-0.0211	0.0299	0.0027	0.0173	0.000869286	0.00356073	0.00416376	0.00216463	0.00787355	0.00443651
rs6573559	14	64923166	T	0.0105	0.0015	0.003	0.0068	-0.0039	0.0021	0.0466	0.0324	0.0003	0.0187	-0.00350679	0.00382622	-0.00607879	0.00232966	0.00224736	0.00478979
rs660001	5	113866598	A	-0.0164	0.0017	0.021	0.0077	0.0123	0.0023	0.1493	0.0367	0.0613	0.021	0.0102548	0.00436474	0.00581022	0.00265014	0.00228194	0.00542545
rs663251	1	70566021	T	0.0081	0.0015	-0.0084	0.0067	-0.0064	0.002	-0.0415	0.0316	-0.0324	0.0182	0.000450966	0.00373222	-0.00565759	0.00227611	0.00603349	0.00468118
rs66482320	21	42688931	C	0.0124	0.0022	0.0085	0.01	0.0003	0.003	-0.094	0.0478	-0.0206	0.0276	0.0112728	0.00561539	-0.00356422	0.00344702	-0.00396559	0.00710281
rs66568921	3	85672018	T	-0.0181	0.0015	0.011	0.0066	0.0177	0.002	-0.1044	0.0316	-0.0463	0.0181	-0.0254733	0.0037236	0.0158311	0.00227178	-0.00419977	0.00465613
rs66671632	8	143680772	T	-0.0133	0.0021	0.024	0.0099	0.0037	0.0028	-0.0265	0.0458	-0.0138	0.0262	0.00238371	0.00530368	0.0131312	0.00325196	-0.00915577	0.00667649
rs66721975	2	191701185	A	-0.0087	0.0015	-0.0063	0.007	-0.0019	0.0021	0.2551	0.0333	0.1103	0.0192	-0.00173727	0.00393413	0.0140372	0.00240359	-0.00439979	0.00494769
rs6672986	1	174076864	C	0.0094	0.0014	0.0004	0.0064	0.0027	0.0019	-0.0318	0.0302	-0.0077	0.0173	0.015697	0.00358234	-0.00149759	0.00217311	-0.00530858	0.00444858
rs6689641	1	110720400	A	0.0078	0.0014	-0.014	0.0064	0.0017	0.0017	-0.0798	0.0303	-0.0393	0.0174	0.00144966	0.00356881	-0.00581135	0.00216652	-0.00829314	0.00443795
rs6690195	1	96221653	T	-0.0113	0.0014	0.005	0.0063	0.0059	0.0019	0.0503	0.0304	0.0137	0.0174	-0.00623349	0.00355764	0.00873572	0.0021655	-0.00946502	0.00445169
rs6695132	1	234734655	T	0.0097	0.0017	0.0029	0.0076	-0.0065	0.002	0.0265	0.0364	-0.0434	0.0209	0.0020185	0.00421805	-0.00588168	0.00261922	-0.00928564	0.00536466
rs6696068	1	53740797	T	-0.0088	0.0014	0.0074	0.0065	0.0042	0.0017	0.0956	0.031	0.014	0.0178	0.00264489	0.00363991	0.00374381	0.00221655	0.00372485	0.00455254
rs6697584	1	181509718	T	-0.0126	0.0017	0.0067	0.0077	0.0046	0.0023	0.0461	0.0367	0.0431	0.0211	-0.00388571	0.00432012	0.00217323	0.00260554	-0.00987631	0.00537876
rs6704768	2	233592501	A	-0.0116	0.0014	0.0064	0.0064	-0.0033	0.0017	-0.0207	0.0304	-0.0083	0.0174	0.00668787	0.00358508	0.0105966	0.002176	0.00222639	0.00447221
rs6706275	2	240265617	T	0.0083	0.0015	-0.012	0.0068	-0.0028	0.0018	-0.1205	0.0321	-0.0514	0.0184	0.00386467	0.00380797	-0.00191378	0.00228675	-0.00153458	0.0047068
rs6711399	2	200462840	T	-0.0107	0.0019	-0.02	0.0084	-0.0006	0.0025	-0.0796	0.0395	-0.048	0.0227	-0.0124725	0.00465795	0.00195926	0.0028468	-0.00510897	0.00584717
rs6715321	2	100109001	T	-0.0097	0.0014	-0.0061	0.0064	0.005	0.0017	0.0038	0.0305	0.0169	0.0175	-0.0108567	0.00359303	0.011583	0.0021786	0.00522612	0.00448417
rs6715849	2	100306378	A	-0.0122	0.0014	0.0098	0.0064	0.0007	0.0019	0.0639	0.0304	0.0364	0.0174	-0.00732595	0.00358324	0.00813803	0.0021762	0.00419555	0.00447458
rs6720515	2	156603535	A	0.0103	0.0017	-0.013	0.0079	-0.0078	0.002	-0.013	0.0366	-0.0226	0.021	-0.00386882	0.00424403	-0.0106067	0.00260465	0.00195262	0.00533933
rs67224963	5	63787810	A	0.0113	0.0017	-0.0007	0.0079	-0.0015	0.0023	-0.1841	0.0378	-0.0589	0.0217	0.00135907	0.00441174	-0.0102688	0.00269617	0.00205242	0.00550859
rs6729612	2	152780167	T	0.0092	0.0015	-0.01	0.0071	-0.0023	0.0018	0.0884	0.0327	0.0583	0.0187	-0.00911749	0.00379566	-0.00270755	0.00231707	0.00184251	0.0047521
rs6731373	2	68503044	A	-0.0115	0.0015	-0.011	0.0067	0.0037	0.0018	0.1913	0.0326	0.0718	0.0186	0.00660473	0.00372727	0.00764824	0.00224503	-0.00241571	0.00462431
rs6736025	2	58797634	T	0.0079	0.0014	-0.019	0.0064	-0.0167	0.0017	-0.0075	0.0304	-0.0136	0.0174	0.00327245	0.00359198	-0.00854223	0.00217856	0.00819332	0.0044679
rs6738860	2	22442099	A	-0.0088	0.0014	0.016	0.0063	0.0077	0.0019	0.07	0.0303	0.0585	0.0174	-0.0139068	0.00356702	0.0042037	0.00217162	-0.0013688	0.00447823
rs6743032	2	126024787	A	-0.0165	0.0024	0.0057	0.011	-0.0011	0.0028	0.0283	0.052	0.0079	0.0301	-0.00862445	0.00602358	0.00563569	0.00365678	-0.00747142	0.00755495
rs6744040	2	49908151	A	-0.008	0.0014	0.0056	0.0064	0.0052	0.0017	-0.0213	0.0303	-0.0113	0.0174	-0.0102773	0.00355661	0.0074988	0.00217127	-0.00119448	0.00446064
rs67456868	6	119079800	A	0.0119	0.0018	-0.024	0.0083	-0.0016	0.0025	-0.1196	0.039	-0.071	0.0224	0.00287515	0.00456891	-0.0073415	0.00277309	0.00413099	0.0057229
rs6752228	2	161547697	T	-0.008	0.0014	0.018	0.0063	0.0047	0.0016	0.1273	0.0303	0.0534	0.0174	-0.00429894	0.00357007	0.00574757	0.00216344	-0.00339173	0.00444561
rs6757087	2	212680523	T	-0.0085	0.0014	0.0057	0.0065	0.0042	0.0017	-0.0429	0.031	-0.0234	0.0177	-0.00344174	0.00360199	0.00563198	0.00219819	-0.00540352	0.00450616
rs67661275	11	132662671	A	0.0134	0.0025	-0.023	0.011	-0.0075	0.0034	0.0371	0.0528	0.02	0.0303	-0.00101659	0.00630464	-0.00865699	0.0038129	0.00421659	0.00795375
rs6774533	3	62471086	T	0.009	0.0015	0.016	0.007	0.0124	0.0021	-0.075	0.0336	-0.0303	0.0193	0.00665332	0.00388691	0.0025265	0.00241166	-0.0123515	0.00494192
rs67790232	12	46079172	A	0.0101	0.0017	0.0062	0.008	0.0027	0.0024	0.0503	0.0375	0.0434	0.0216	0.0145931	0.00438013	-0.00204197	0.00267743	-0.00764069	0.00551149
rs6780414	3	67384670	T	0.0105	0.0018	0.019	0.0083	-0.0022	0.0022	0.0491	0.0391	0.0195	0.0224	-0.00838277	0.00467881	-0.000500433	0.00280736	-0.0064909	0.005757
rs6792805	3	118675196	A	-0.009	0.0016	-0.015	0.0072	-0.0005	0.0019	0.0333	0.0343	0.0051	0.0197	-0.00994048	0.00406837	0.00156063	0.00243934	0.00660244	0.0049943
rs6812533	4	39687838	T	0.0106	0.0016	-0.013	0.0073	-0.0036	0.0022	0.0011	0.0346	-0.0035	0.0199	0.0044994	0.00407356	-0.00749326	0.00250086	-0.00636318	0.00513113
rs68145588	17	75864805	T	-0.0127	0.0021	-0.0073	0.0094	0.004	0.0027	0.0205	0.0443	0.0005	0.0254	-0.00476469	0.00510828	-0.00074929	0.00305706	0.00103721	0.0063037
rs6824567	4	2883172	T	0.013	0.0016	-0.018	0.0071	-0.0056	0.0019	-0.0731	0.0335	-0.0398	0.0192	0.0149204	0.00395946	-0.0120381	0.00239866	-0.001884	0.00491453
rs6853599	4	3445610	T	0.0108	0.0019	-0.027	0.0086	-0.0076	0.0025	-0.1392	0.0404	-0.0461	0.0231	0.000867595	0.00463749	-0.006418	0.00281589	-0.000382961	0.00578566
rs6861925	5	176324729	C	-0.009	0.0014	-0.0095	0.0063	-0.0006	0.0017	0.0253	0.0302	-0.0173	0.0173	-0.00805059	0.00355789	0.00465763	0.00217365	-0.00403653	0.00445749
rs6871635	5	133830395	A	-0.0087	0.0014	-0.027	0.0065	0.0087	0.0017	0.0472	0.0309	0.0393	0.0177	-0.00590396	0.00359303	0.00751626	0.00219475	-0.00862906	0.00450559
rs6881581	5	140946355	A	-0.0096	0.0015	0.014	0.0067	0.0113	0.002	0.0202	0.0324	-0.0403	0.0185	-0.00439912	0.00377221	0.00806655	0.002286	-0.0146842	0.00470477
rs6881733	5	92586991	T	-0.0086	0.0016	-0.012	0.007	-0.0074	0.0019	-0.0332	0.0334	-0.0392	0.0192	0.00719523	0.00390216	0.0100657	0.00239957	0.00362678	0.00494865
rs6917154	6	167135156	T	0.0127	0.0021	-0.019	0.0099	-0.01	0.0026	-0.0307	0.0461	-0.0152	0.0264	0.00430335	0.0053213	-0.0168342	0.00323251	0.0118043	0.00667779
rs6917204	6	145284716	T	0.0119	0.0017	-0.0067	0.008	0.0005	0.0021	-0.0704	0.0378	-0.0541	0.0217	0.0110186	0.0044613	-0.00630189	0.00272637	-0.00793306	0.00560547
rs6918506	6	26577857	C	0.0113	0.0014	-0.0054	0.0064	-0.0029	0.0017	0.1523	0.0304	0.0253	0.0174	0.0125363	0.0035745	-0.00764923	0.0021672	0.00639886	0.00445614
rs6924023	6	170076041	A	0.0107	0.0016	0.0065	0.0074	0.0023	0.0022	0.0382	0.0356	0.0004	0.0204	0.0137717	0.00413356	-0.00867685	0.00254651	0.00531881	0.00524658
rs6932108	6	98713992	C	-0.021	0.0027	0.0093	0.012	0.0055	0.003	0.0119	0.0575	-0.0074	0.0328	0.00832296	0.0064405	0.00498608	0.00387621	-0.00331188	0.00803122
rs6946136	7	135423424	A	0.0081	0.0014	0.0073	0.0065	0.0047	0.0017	-0.0118	0.0309	-0.0371	0.0177	0.00548458	0.00364829	-0.00121731	0.00220909	0.00480916	0.00454554
rs6946362	7	6574807	T	0.0091	0.0015	-0.0082	0.0071	-0.0077	0.0021	0.0259	0.0343	-0.0067	0.0196	0.00798912	0.00383049	-0.00834073	0.00238352	-0.00357039	0.00488634
rs6951996	7	96646437	A	-0.0182	0.0032	-0.018	0.015	-0.0038	0.0043	0.0465	0.0706	-0.0032	0.0404	0.00556662	0.00811113	-0.0021009	0.00497831	0.0108225	0.0101976
rs6956283	7	98756597	T	0.0098	0.0016	-0.002	0.0072	0.0013	0.0021	0.0274	0.0341	0.0296	0.0196	0.00410307	0.00402339	-0.00178109	0.00244208	0.00515969	0.00501264
rs6969783	7	117593308	A	-0.0098	0.0014	0.025	0.0064	0.0021	0.0017	0.0813	0.0306	0.0048	0.0175	-0.0235084	0.00356433	0.00610302	0.00217748	0.00542517	0.0044794
rs6977237	7	14027991	T	0.0082	0.0014	-0.013	0.0063	-0.0072	0.0017	0.1444	0.0304	0.055	0.0174	0.00274696	0.00356117	0.00133695	0.00216686	0.000967775	0.00444383
rs6989141	8	142681460	A	0.01	0.0017	-0.0045	0.0082	0.0003	0.0022	0.0105	0.0381	0.0284	0.0219	-0.00247292	0.00436474	-0.00563113	0.00270488	-0.00648041	0.00556201
rs6994287	8	9340932	A	0.0102	0.0014	-0.017	0.0064	-0.0005	0.0016	0.1962	NA	-0.0962	NA	NA	NA	0.0802623	NA	0.0043078	NA
rs7012546	8	105067737	T	0.0092	0.0014	-0.019	0.0064	-0.0062	0.0019	0.0524	0.0306	0.0154	0.0175	0.00227315	0.00360318	-0.00368179	0.00219367	-0.00488746	0.00449445
rs7016302	8	4833041	C	-0.0125	0.0019	0.014	0.0086	-0.0037	0.0023	-0.0361	NA	-0.0722	NA	NA	NA	-0.0185405	NA	0.00447337	NA
rs702606	5	53167117	T	0.0118	0.0021	0.0074	0.0094	-0.0088	0.0028	-0.0394	0.0443	-0.0236	0.0254	0.00795704	0.00523535	-0.0131091	0.00316455	0.00965154	0.00651684
rs7029718	9	23358495	A	0.0244	0.0014	0.023	0.0064	0.0102	0.0019	-0.0007	0.0307	0.0016	0.0177	0.0010862	0.00361066	-0.0206228	0.00219403	-0.00741895	0.00449067
rs7030373	9	121161926	A	-0.0098	0.0017	-0.017	0.0079	0.003	0.002	0.014	0.0373	0.0167	0.0215	-0.00326058	0.00435714	0.00847554	0.00268363	0.00197309	0.00552442
rs7035315	9	83231511	A	-0.009	0.0015	-0.0092	0.0066	-0.0036	0.0018	0.1151	0.0311	0.0374	0.0179	-0.00726446	0.00369273	0.00514022	0.00224944	0.00633101	0.00462015
rs7040995	9	92226172	C	0.0097	0.0014	-0.013	0.0064	-0.0107	0.0017	0.1962	NA	0.0264	NA	NA	NA	-0.0166418	NA	-0.00286803	NA
rs7041702	9	33053430	A	-0.0111	0.0016	0.0006	0.0073	-0.0027	0.0019	-0.0272	0.034	-0.0105	0.0196	0.00437969	0.00408409	-0.0039357	0.00245774	0.000162484	0.0050331
rs7084508	10	133932946	T	-0.0085	0.0015	0.0065	0.0067	0.0018	0.002	0.0872	0.0321	0.0254	0.0184	-0.00424184	0.00373473	0.00472019	0.00226923	-0.00758994	0.00465906
rs710629	12	67697856	A	0.0082	0.0015	-0.0098	0.0064	-0.0002	0.002	-0.1562	0.0315	-0.0684	0.0182	0.00168984	0.00373222	-0.00523616	0.00227633	0.00220173	0.00467977
rs7108020	11	131289820	A	0.0111	0.0015	-0.012	0.0066	-0.0024	0.0018	0.0803	0.0316	0.0539	0.0181	-0.00253492	0.00370149	-0.00958326	0.00225861	0.00470446	0.00464077
rs711793	2	174175921	T	0.0103	0.0015	0.0077	0.0068	0.0038	0.002	0.0309	0.0338	0.0058	0.0193	-0.00429379	0.00373727	-0.00135908	0.00231689	0.00905919	0.00475115
rs7127580	11	79144856	C	-0.015	0.0023	0.01	0.01	0.0109	0.0028	0.0248	0.0487	0.0094	0.0279	-0.00221519	0.00568185	0.00472332	0.00344503	-0.0138101	0.0070826
rs713584	5	136416957	A	-0.008	0.0014	0.0028	0.0064	0.0029	0.0017	-0.0117	0.0307	-0.0117	0.0176	-0.00426673	0.00378611	0.000380644	0.002189	-0.00903073	0.00449283
rs71413877	2	100924822	A	0.0351	0.0036	-0.08	0.017	-0.0166	0.005	-0.149	0.0818	-0.047	0.0467	-0.00186786	0.00899718	-0.0287527	0.00554473	-0.003774	0.0113659
rs7146625	14	84788153	A	0.0091	0.0016	-0.001	0.0076	-0.002	0.0022	0.0449	0.0343	0.0372	0.0198	0.00724058	0.00422999	-0.00820095	0.00246361	0.00483035	0.0050525
rs7147473	14	30608538	A	-0.0103	0.0015	-0.0018	0.0067	0.0069	0.002	-0.046	0.0322	0.0022	0.0186	-0.007435	0.00378923	0.00665661	0.00230974	0.00433624	0.00473948
rs7158218	14	73934880	A	-0.009	0.0015	0.01	0.007	0.0041	0.0019	0.0252	0.0332	-0.0397	0.0192	0.00322923	0.00392759	0.00282814	0.00236798	-0.00694516	0.0048688
rs71646142	1	212369228	T	0.0104	0.0018	0.02	0.0082	-0.0055	0.0024	0.0624	0.0386	0.0689	0.0221	0.00114701	0.00458804	-0.00605628	0.00275494	-0.00683258	0.0056566
rs716513	13	69488908	A	0.0084	0.0014	0.013	0.0063	0.0045	0.0017	-0.012	0.0301	-0.0067	0.0174	0.00784498	0.0035659	-0.00313611	0.00217225	-0.00117336	0.00446574
rs7167688	15	26813137	T	-0.0094	0.0014	0.0097	0.0063	-0.0019	0.0019	-0.0021	0.03	0.0127	0.0173	-0.000525061	0.00355616	0.00499217	0.0021681	0.00451295	0.00444194
rs7171405	15	61466893	A	-0.0101	0.0016	0.021	0.0074	0.0058	0.002	0.1153	0.0351	0.0434	0.0203	-0.00999292	0.0041746	0.0138081	0.0025512	-0.00463643	0.00522447
rs717996	12	84133820	T	-0.0122	0.0014	0.014	0.0064	0.0063	0.0018	0.073	0.031	0.0393	0.0179	-0.0132317	0.00361462	0.00738144	0.00221515	-0.00716763	0.00453771
rs7182216	15	84422506	C	-0.0096	0.0017	-0.013	0.0077	0.003	0.002	-0.0491	0.036	-0.0298	0.0208	-0.00405336	0.00423745	0.00219512	0.00267863	-0.000643464	0.0053064
rs7190	18	5889765	A	-0.0095	0.0015	-0.0029	0.0068	0.0026	0.0019	-0.1208	0.0328	-0.0555	0.0189	-0.0130465	0.00371999	0.0043495	0.00226293	0.00365016	0.00464908
rs721579	17	43370481	T	-0.011	0.0016	0.0015	0.0072	0.0056	0.0019	-0.1178	0.0347	-0.0459	0.02	0.011551	0.0040788	0.00320152	0.00247943	0.0120452	0.00509837
rs7218235	17	2564267	A	-0.0097	0.0017	0.0063	0.0079	0.0101	0.0024	0.0018	0.039	0.0042	0.0224	-0.00570763	0.00436474	0.00215838	0.00267024	-0.00118074	0.00549257
rs7223311	17	78940614	C	-0.0079	0.0014	0.0035	0.0065	0.0038	0.0019	0.0172	0.0307	0.0353	0.0177	-0.000930651	0.00355843	0.00632767	0.00217571	0.00199727	0.00447063
rs7226824	18	27676827	T	-0.0078	0.0014	-0.0012	0.0064	0.0057	0.0017	0.0741	0.03	0.0181	0.0173	-0.00221225	0.00356536	0.0052504	0.0021695	-0.00423736	0.00444903
rs72482130	2	237054356	T	0.0141	0.0019	-0.011	0.009	-0.005	0.0027	-0.1358	0.0421	-0.0526	0.0241	0.013038	0.00493848	-0.00553562	0.00301898	-0.00557912	0.00624291
rs72486027	11	107167486	T	-0.0104	0.0016	0.014	0.0073	NA	NA	0.1235	0.0352	0.0737	NA	NA	NA	NA	NA	NA	NA
rs7254263	19	30741257	T	-0.0119	0.0016	0.013	0.0071	0.0006	0.0019	0.0098	0.0337	0.0118	0.0194	-0.00202338	0.00396817	0.00440058	0.00241173	-0.000729067	0.00490461
rs7255223	19	32824310	A	0.0097	0.0016	-0.0088	0.0072	-0.0109	0.0019	-0.0271	0.0341	0.0035	0.0197	0.00376073	0.0040044	-0.0107485	0.00245874	-0.00924573	0.00501688
rs72622559	3	175672897	T	-0.012	0.0017	0.0061	0.0081	0.0002	0.0024	0.0578	0.0374	0.029	0.0215	-0.0146564	0.00423093	0.0012278	0.0027764	-0.00241493	0.00570532
rs72624911	3	49064576	T	0.0282	0.0034	-0.062	0.017	-0.0232	0.0046	-0.2921	0.0788	-0.1097	0.0447	0.0256063	0.00861234	-0.0257871	0.00520852	0.00509724	0.0105894
rs72636697	4	68016609	T	-0.014	0.002	0.011	0.0091	0.0098	0.0028	0.1032	0.0423	0.0941	0.0244	-0.0294779	0.00510828	0.0114773	0.00319438	0.0100202	0.00657829
rs72667460	1	66536012	T	0.0197	0.0031	-0.039	0.014	-0.0014	0.0042	-0.105	0.0679	-0.0227	0.0388	0.00990599	0.00795668	-0.00409479	0.00473026	0.021669	0.00953123
rs72671456	14	29662737	A	-0.0174	0.002	0.0037	0.0093	0.0096	0.0028	-0.0051	0.0444	-0.0035	0.0257	-0.00284144	0.00516198	0.017652	0.0031648	-0.00511829	0.00652667
rs72672052	8	115798424	A	-0.0101	0.0018	0.0014	0.0085	0.0044	0.0025	0.0546	0.0398	0.011	0.0229	-0.000177735	0.00470008	0.00911972	0.00287212	2.68428e-05	0.00588365
rs72673097	1	44087925	A	0.0257	0.0042	0.0076	0.019	0.0056	0.0054	0.3035	0.0925	0.129	0.0526	0.0145771	0.0101318	-0.00624622	0.00593618	-0.00357348	0.0121448
rs72677177	1	72120034	A	0.01	0.0014	-0.004	0.0065	-0.0055	0.0019	-0.0014	0.0312	0.007	0.0179	0.0177525	0.00364658	-0.0077868	0.00220479	0.00701918	0.00453266
rs72694479	14	85112638	T	0.0127	0.002	-0.013	0.0098	0.001	0.0027	-0.0124	0.0433	-0.0368	0.0251	-0.000592781	0.00530199	-0.00191152	0.00308339	0.00189066	0.00627679
rs72709560	4	178540163	A	0.0085	0.0015	-0.014	0.0068	-0.0065	0.002	0.0015	0.0332	0.0036	0.019	-0.0011569	0.00376939	-0.00549346	0.00230664	0.0041329	0.00471719
rs72771860	5	87974682	T	-0.0211	0.0029	0.029	0.013	0.0067	0.0041	-0.0132	0.067	-0.023	0.0382	-0.0125363	0.00705225	0.00771309	0.00451875	-0.00709297	0.00931737
rs72792395	2	44886144	T	-0.0145	0.0022	0.0052	0.01	0.0048	0.003	-0.0082	0.0482	0.0013	0.0276	-0.00308109	0.00575127	0.00230308	0.00341597	-0.00212171	0.00700466
rs728054	7	137072364	A	-0.0128	0.0015	0.012	0.0067	0.0062	0.0018	0.1473	0.0317	0.0598	0.0182	-0.000970339	0.0037129	0.00902955	0.00226315	-0.00708693	0.00466489
rs72819118	2	100451357	T	-0.0231	0.0024	0.0032	0.011	-0.0003	0.0033	0.0552	0.0528	0.0574	0.0302	-0.00125805	0.00619047	0.00616185	0.00368145	0.00377752	0.00758685
rs72824753	6	14619148	T	0.0133	0.0024	-0.023	0.011	-0.0003	0.0031	0.0918	0.0515	0.0538	0.0295	0.0117487	0.00598768	-0.0057734	0.00354087	-0.00437933	0.00730795
rs72828517	6	19036035	T	-0.0168	0.0019	0.0068	0.0084	-0.0116	0.0025	0.119	0.0396	0.0395	0.0227	0.00345092	0.00467881	0.00652956	0.00281051	-0.00294326	0.0057717
rs72829857	6	16966052	A	-0.0149	0.0016	0.0098	0.0075	0.0073	0.0023	0.0944	0.0356	0.0433	0.0204	-0.00405779	0.00423745	0.0111391	0.00256748	0.00351303	0.00524857
rs72834698	6	26176517	A	0.0117	0.002	-0.027	0.0093	-0.0153	0.0028	-0.0819	0.0443	-0.0516	0.0254	0.00976475	0.0051111	-0.0226559	0.0031007	0.00996263	0.00629912
rs72881110	2	44754020	A	0.0146	0.0027	-0.0068	0.012	-0.0053	0.0036	0.0175	0.0573	0.0023	0.0329	-0.000659491	0.00686449	-0.000591513	0.00408727	0.00411875	0.00828601
rs72883760	11	29331969	A	0.0101	0.0018	-0.0098	0.0082	-0.0134	0.0024	-0.0752	0.0382	-0.0051	0.0219	0.00335434	0.00447842	-0.0048978	0.00271702	0.010072	0.00555265
rs72896637	2	183543531	T	0.0162	0.0028	-0.012	0.013	-0.0139	0.0037	-0.1459	0.0612	-0.0629	0.0348	0.00477522	0.00684272	-0.0072275	0.00410094	-0.0100544	0.00839883
rs72902523	18	36565421	T	-0.0103	0.0016	0.0066	0.0072	-0.0008	0.0022	-0.0038	0.0345	-0.0134	0.0199	-0.00627924	0.0040788	0.00641521	0.00250831	0.00995559	0.00512213
rs72906124	2	157076201	T	0.0185	0.003	-0.018	0.014	0.0004	0.0042	-0.0226	0.0656	-0.009	0.0376	0.0110563	0.00759347	-0.00569416	0.00467785	0.0127793	0.00977508
rs72917504	2	175225018	T	-0.0178	0.003	-0.025	0.014	-0.014	0.0041	-0.1064	0.0651	-0.0324	0.0372	-0.0162678	0.00761808	0.00726606	0.00457756	0.0173878	0.00939439
rs72919450	2	81999568	T	-0.0132	0.0023	0.017	0.011	0.0063	0.003	0.1035	0.05	0.047	0.0286	-0.00401044	0.00592598	0.00565928	0.00358464	0.0106509	0.00739236
rs72944064	18	63516255	T	-0.0098	0.0016	0.013	0.0072	0.0083	0.0022	0.0586	0.0345	0.036	0.0199	0.001407	0.00402823	0.00971503	0.00247562	-0.00989067	0.00507766
rs72962169	11	72365669	T	-0.0174	0.0019	-0.056	0.0091	0.0094	0.0026	0.0324	0.0411	0.0195	0.0236	-0.0152504	0.00486166	0.014067	0.00295669	-0.0141437	0.00609776
rs72972965	2	140454376	A	0.0083	0.0015	-0.0033	0.0067	0.0017	0.002	-0.1083	0.0319	-0.047	0.0183	0.00583835	0.00372239	-0.00237016	0.00225701	0.000427371	0.00463723
rs72993796	2	240321051	T	0.0127	0.0022	-0.017	0.01	-0.0111	0.003	-0.0782	0.0494	-0.0178	0.0282	-0.00715886	0.0054906	-0.00532019	0.00336078	0.000171849	0.00694507
rs73034295	11	133822133	A	0.0099	0.0018	-0.0071	0.0079	-0.0071	0.0025	-0.0165	0.0385	0.0179	0.0221	-0.000209351	0.00440373	-0.00535853	0.0027731	0.00181971	0.00568864
rs730384	14	74889870	A	0.0101	0.0014	-0.032	0.0064	-0.004	0.0017	-0.0382	0.0304	0.0069	0.0175	0.00432214	0.00358934	-0.00549809	0.00219168	0.00157125	0.00449834
rs73039077	3	17036387	C	0.0092	0.0016	-0.022	0.0075	-0.0045	0.0022	0.0078	0.0353	0.0172	0.0202	0.00738563	0.00412226	0.00243568	0.00246946	-0.00422201	0.00506422
rs73055556	3	28027538	A	0.0111	0.002	-0.011	0.0093	-0.0032	0.0028	-0.0043	0.0444	0.0212	0.0254	0.00820512	0.00510828	-0.00502073	0.00312041	0.0039833	0.00637211
rs73082325	3	48981024	C	-0.0252	0.0044	0.0023	0.019	0.0199	0.0057	NA	NA	-0.269	NA	-0.00288302	NA	0.00746799	NA	0.0140216	NA
rs73106136	20	43491477	T	-0.0147	0.0026	-0.0071	0.012	0.0133	0.0036	-0.2548	0.0565	-0.0983	0.0325	-0.00887104	0.00652212	0.0176785	0.00402097	-0.00935503	0.00830146
rs73154546	22	34271689	A	0.0197	0.0036	-0.022	0.017	-0.0087	0.0049	-0.1794	0.0805	-0.097	0.0462	0.0076776	0.00918305	-0.0129907	0.00548976	0.00225994	0.0111698
rs7317761	13	100753796	C	0.0109	0.0016	-0.0014	0.0071	-0.0011	0.0022	-0.0712	0.034	-0.0414	0.0196	0.0158911	0.00402339	-0.0165297	0.0024668	-0.00131785	0.0050571
rs73191311	8	4796094	A	-0.0094	0.0015	0.0006	0.0067	-0.0066	0.002	0.1348	NA	-0.0118	NA	NA	NA	0.0219963	NA	-0.0039874	NA
rs7321274	13	69146186	A	0.0114	0.0018	-0.0028	0.0079	0.0022	0.0021	0.008	0.0373	0.0094	0.0215	0.00374942	0.00442796	-0.00501656	0.00268763	0.000620343	0.00554126
rs73219806	8	26279173	A	0.0106	0.0019	-0.016	0.0094	-0.0036	0.0026	0.0015	0.042	-0.0391	0.024	0.00934974	0.00503373	0.00239215	0.00295998	-0.00857401	0.00605772
rs7323027	13	58693790	A	0.013	0.0015	0.0039	0.0066	0.0033	0.0017	-0.0749	0.0314	-0.0303	0.0181	0.00564001	0.00369489	-0.00161063	0.00227521	-0.00681535	0.00465692
rs7326331	13	91615838	A	-0.0128	0.0016	-0.0022	0.0071	-0.0019	0.0021	0.0225	0.0335	-0.0103	0.0193	-0.00944682	0.0039638	0.00942384	0.00242778	0.00205281	0.00499291
rs73344830	10	103816828	A	0.017	0.0014	-0.0094	0.0065	-0.0004	0.0019	-0.0767	0.0311	-0.0096	0.0178	0.0100114	0.00360318	-0.0143915	0.00219294	-0.00253286	0.00451202
rs73405293	12	117522917	A	0.0113	0.002	-0.0041	0.0089	-0.0042	0.0027	0.0455	0.0427	0.0258	0.0246	-0.00282295	0.00495178	-0.0178118	0.0030505	-0.00274721	0.00623789
rs73457936	9	23233667	A	0.0144	0.0025	0.024	0.011	0.01	0.0034	-0.0197	0.0546	-0.0106	0.0314	-0.00706876	0.00619971	-0.0138042	0.00380137	-0.00355473	0.00786201
rs7356536	5	87083961	T	-0.0129	0.0021	0.0097	0.0094	0.0054	0.0028	0.1943	0.0441	0.1078	0.0253	0.00126269	0.00525212	0.00224812	0.00314321	0.00719311	0.00644924
rs73581580	9	140251458	A	-0.0181	0.0022	-0.019	0.011	-0.0133	0.0029	NA	NA	NA	NA	-0.000641194	NA	NA	NA	NA	NA
rs736281	14	94287830	T	0.0086	0.0014	0.0052	0.0065	-0.0058	0.0017	-0.0087	0.0308	-0.0231	0.0178	-0.00718601	0.00363878	-0.0146262	0.00221202	0.00871278	0.00453148
rs73643713	9	4163612	T	-0.0165	0.0027	-0.01	0.012	0.0011	0.0036	-0.1014	0.0586	-0.0716	0.0338	-0.00875692	0.00669658	0.0109166	0.00415425	0.0037096	0.0084745
rs736471	3	50519392	T	0.0083	0.0014	0.0005	0.0065	0.0036	0.0017	-0.0684	0.0309	-0.0328	0.0177	-0.00197411	0.00356289	-0.00560166	0.00218161	-0.00147658	0.00448272
rs73648455	9	14077378	T	-0.0183	0.0026	0.022	0.012	0.0048	0.0035	0.07	0.0569	-0.006	0.0328	-0.014999	0.00676207	0.00773437	0.00410644	-0.0186947	0.00835144
rs737945	22	30202774	C	-0.0115	0.0014	0.0086	0.0064	-0.0023	0.0017	0.0431	0.0301	0.0001	0.0174	-0.00321289	0.0035765	0.0111688	0.00217749	-0.0108566	0.0044531
rs73874335	3	157933483	T	-0.0178	0.0029	-0.037	0.013	0.0083	0.004	-0.0081	0.0647	-0.0247	0.0372	0.000997816	0.00763049	0.00639876	0.00475299	0.00234276	0.00966823
rs73961845	2	144478983	A	-0.0114	0.0014	0.019	0.0065	0.0076	0.002	-0.0135	0.0309	-0.0086	0.0178	-0.0103128	0.00366451	0.0078082	0.00221982	7.75934e-05	0.00455495
rs74091672	1	73978572	A	-0.0153	0.0022	-0.0025	0.0097	-0.0018	0.0029	0.0538	0.0473	-0.0039	0.027	0.000358291	0.00545122	0.0114291	0.00330842	-0.00159084	0.00681564
rs7430651	3	116582186	T	-0.0111	0.0016	0.0077	0.0071	0.0057	0.0021	0.0149	0.0332	-0.0349	0.019	-0.00657619	0.00393003	0.00806726	0.00236186	0.00145547	0.00486473
rs743316	21	35252696	T	0.0112	0.0017	0.0007	0.0079	-0.0042	0.0021	0.1104	0.0368	0.0375	0.0213	0.00373525	0.00434214	-0.00628049	0.00265832	-0.00171854	0.00547651
rs74415461	16	89990843	T	0.0176	0.0026	-0.007	0.011	-0.0051	0.0035	0.0738	0.0557	0.1427	0.032	0.00930937	0.00623401	-0.0147677	0.0038367	-0.00201661	0.00794657
rs74453875	3	52046707	A	0.0214	0.0037	-0.009	0.017	0.0004	0.0051	0.1071	0.081	0.0466	0.0464	0.0114368	0.00890351	-0.0217436	0.00584124	0.0260662	0.0119996
rs74462621	8	133732856	T	0.0125	0.002	-0.011	0.0095	-0.0055	0.0028	-0.0286	0.045	0.0015	0.0258	0.0121722	0.00521879	-0.00746275	0.00316553	0.0054675	0.00645946
rs7449561	6	66215549	A	0.0102	0.0017	-0.0015	0.0076	-0.004	0.002	0.0077	0.0361	0.0064	0.0207	0.0106096	0.00425066	-0.00635805	0.00257916	-0.00552897	0.00529552
rs7451726	6	28382494	A	0.0109	0.0017	0.0093	0.0079	-0.005	0.0023	-0.0336	0.0381	0.0214	0.0218	-0.00359183	0.00441122	-0.00586628	0.0026758	0.00442247	0.00547623
rs74545339	8	135440608	A	-0.0158	0.0022	0.0027	0.01	0.002	0.0031	0.0626	0.048	0.0369	0.0276	-0.000427085	0.00568185	0.0108753	0.00344585	-0.0204357	0.00705951
rs7460106	8	143534777	T	-0.0123	0.0017	0.011	0.0077	0.0055	0.0022	0.1175	0.0379	0.06	0.0216	0.00230684	0.00421169	0.00422602	0.00258925	-0.00115093	0.00529723
rs74615093	16	69122043	A	0.0145	0.0026	-0.018	0.012	0.0012	0.0035	-0.0012	0.0562	-0.1569	0.0324	0.0224279	0.00644756	-0.0102321	0.00395641	0.00568169	0.00816607
rs746839	8	142617261	C	0.0135	0.0015	-0.017	0.0067	-0.0121	0.0018	-0.0015	0.0319	0.0183	0.0183	-0.00749485	0.00367024	-0.00919909	0.0022643	-0.00652602	0.00465057
rs74747621	2	229061868	T	0.0153	0.0022	-0.027	0.01	-0.0057	0.0031	-0.078	0.0482	-0.0024	0.0276	0.0104603	0.00561539	-0.0106356	0.00343685	0.00273459	0.0070965
rs74787922	2	141598681	A	0.0182	0.0028	-0.0069	0.013	0.0126	0.0038	-0.0736	0.0607	-0.0394	0.0346	-0.00264495	0.00701897	-0.00476605	0.00427525	0.000982253	0.00873816
rs74944275	5	102726073	T	0.0231	0.0035	0.14	0.016	-0.0014	0.0047	0.1671	0.0761	0.1129	0.0434	-0.000877352	0.00877352	0.0020047	0.00514731	-0.0313775	0.0105264
rs74944857	4	66496914	T	-0.0089	0.0015	0.0062	0.0068	0.0007	0.002	0.0423	0.0324	0.0093	0.0186	0.00994112	0.00382068	0.0019543	0.00229713	0.00401105	0.00472731
rs7495033	15	75206225	A	0.0095	0.0015	0.0026	0.007	0.0036	0.0021	-0.4455	0.033	-0.3156	0.0191	0.00629797	0.0038543	-0.00718113	0.00239381	0.00344638	0.00489349
rs75033012	11	61347033	C	-0.0258	0.0038	-0.0045	0.018	-0.0091	0.005	NA	NA	0.0264	NA	-0.0180944	NA	0.0107723	NA	-0.0105971	NA
rs75177132	19	4386911	T	0.0298	0.0036	-0.0042	0.017	-0.0166	0.0046	NA	NA	NA	NA	-0.0388523	NA	-0.0282573	NA	-0.00286803	NA
rs75203411	2	100513153	T	0.0135	0.0019	-0.018	0.0085	-0.0025	0.0025	-0.0929	0.0411	-0.0467	0.0235	-0.00583265	0.00470008	-0.0117495	0.00288322	-0.00688924	0.00591789
rs7526112	1	93747683	T	0.0124	0.0015	-0.0031	0.0065	-0.0011	0.0019	0.0518	0.0315	0.0217	0.018	-0.00779074	0.00370149	-0.0121014	0.00224256	0.0134174	0.00462112
rs75308819	2	140642378	A	0.0287	0.0047	-0.0039	0.024	0.0055	0.0064	-0.0549	0.1066	-0.0371	0.0608	-0.00341969	0.0128248	-0.00188038	0.00727163	0.0131218	0.0148382
rs75434274	7	155424887	A	0.0151	0.0026	-0.021	0.012	-0.0022	0.0034	-0.2131	0.0581	-0.0355	0.033	-0.00548029	0.00656428	-0.0106456	0.00385821	0.0152896	0.00792394
rs75500877	1	181596751	T	0.0207	0.0033	-0.0018	0.015	0.0009	0.0045	-0.2331	0.0702	-0.1348	0.0403	-0.0120572	0.00820387	-0.0160557	0.00499868	-0.0206055	0.0103423
rs7552964	1	69331299	A	0.0148	0.0023	-0.016	0.011	-0.0079	0.0032	-0.1327	0.0508	-0.0695	0.0292	0.00400001	0.00593654	-0.00938411	0.00366598	-0.00254025	0.00745369
rs7560871	2	145616899	A	-0.0193	0.0027	0.014	0.012	0.0219	0.0034	0.1776	0.0583	0.1815	0.0335	-0.00177664	0.00675376	0.0144699	0.00423401	-0.00790432	0.00866217
rs7561705	2	143446472	A	0.0078	0.0014	0.0091	0.0064	0.0059	0.0016	-0.0599	0.0304	-0.0068	0.0174	-0.00418714	0.00356433	-0.00741155	0.0021633	0.00616427	0.00443997
rs7575637	2	145796251	A	0.0107	0.0014	-0.021	0.0063	-0.0043	0.0017	-0.2131	0.0302	-0.149	0.0173	0.00500092	0.00357208	-0.00332457	0.00216393	-0.00119178	0.00444791
rs75756843	12	110111274	A	0.0288	0.0049	0.0021	0.024	0.0051	0.0071	0.0565	0.1124	-0.0066	0.0647	0.0176636	0.0130218	-0.00790636	0.0081566	0.00520202	0.0162668
rs7575938	2	166910677	A	0.009	0.0015	-0.013	0.0067	-0.0098	0.002	0.018	0.0318	-0.0048	0.0182	0.00958591	0.00373982	-0.00246492	0.00228057	0.00270357	0.00468774
rs7590368	2	10961474	T	-0.0146	0.0016	-0.0032	0.0071	0.0042	0.0022	0.0735	0.0341	0.0357	0.0196	-0.00150006	0.00403803	0.00610119	0.00246223	-0.000811068	0.00505833
rs7597126	2	215009358	T	-0.0094	0.0014	0.0016	0.0064	0.0031	0.0017	0.0556	0.0308	0.0081	0.0177	0.00405439	0.00355593	0.00436979	0.00216459	-0.00109596	0.00444649
rs7597412	2	142069014	C	0.0088	0.0015	-0.001	0.0066	-0.001	0.0018	0.0088	0.0313	-0.0009	0.018	-0.00204968	0.00369927	-0.000659419	0.00224825	0.00159052	0.00460024
rs7603132	2	4951548	A	0.0137	0.0018	-0.022	0.0081	-0.0074	0.0024	-0.0435	0.0381	-0.0083	0.0218	-0.000374265	0.00449586	-0.00894177	0.00271679	0.00360343	0.00555878
rs76076331	2	10977585	T	0.0206	0.0021	-0.029	0.0093	-0.0094	0.0029	-0.0554	0.0457	-0.017	0.0262	0.00643416	0.00521879	-0.0148472	0.00329586	0.00482308	0.00675515
rs76077165	2	162893338	A	0.0165	0.0025	-0.0038	0.011	-0.0055	0.0035	-0.1075	0.056	-0.0145	0.0321	0.0118946	0.00626898	-0.0254706	0.00390797	0.00719745	0.00795197
rs76167224	12	56507702	T	-0.0187	0.0033	0.015	0.015	0.0097	0.0044	NA	NA	0.1282	NA	-0.0437106	NA	0.0125483	NA	-0.00408631	NA
rs7617204	3	160821969	A	-0.0097	0.0014	0.0058	0.0062	0	0.0019	0.1019	0.0302	0.0421	0.0173	0.011482	0.0035604	0.00548385	0.00216157	-0.000455568	0.00443726
rs76235882	9	121096681	A	0.0241	0.0039	0.012	0.018	-0.004	0.0058	-0.0183	0.0853	0.0207	0.0493	0.0268393	0.0101011	-0.0124841	0.00643157	0.0121733	0.0134464
rs76241605	4	140717160	A	0.0139	0.0022	-0.028	0.01	-0.0076	0.003	-0.064	0.0503	-0.0163	0.0286	-0.000683036	0.00545122	-0.00494596	0.00337666	0.00988163	0.00690246
rs76246107	19	50121274	A	-0.0162	0.0026	0.049	0.013	0.0103	0.0036	NA	NA	NA	NA	-0.0369386	NA	0.0104784	NA	0.00152429	NA
rs7625428	3	56570907	T	0.0098	0.0014	0.0004	0.0065	0.0004	0.0017	0.1559	0.031	0.1261	0.0178	0.00209009	0.0036274	-0.00418319	0.00220901	-0.00645969	0.00454571
rs76267866	3	70540347	A	0.0104	0.0017	-0.033	0.0079	-0.0149	0.0024	0.0551	0.0371	0.0078	0.0213	-0.00593588	0.00438793	-0.0123883	0.00266779	0.0147794	0.00547619
rs7630133	3	123923288	A	0.0082	0.0015	0.0074	0.0066	-0.0029	0.002	-0.0192	0.0316	-0.001	0.0182	0.00145509	0.00373222	-0.00430641	0.00227176	-0.0113817	0.00468313
rs763553	8	31445496	A	0.0087	0.0014	-0.011	0.0064	-0.0055	0.0017	-0.1019	0.0304	-0.0382	0.0175	-0.00522571	0.0035806	-0.00478654	0.00217738	-0.00871948	0.00446404
rs7640424	3	107820063	T	0.0113	0.0015	-0.017	0.0068	-0.0135	0.0018	0.1006	0.0328	0.0793	0.0188	0.0101683	0.00384053	-0.00585535	0.00233213	-0.00151457	0.00477807
rs7650602	3	141147414	T	-0.0089	0.0014	0.028	0.0065	-0.0017	0.0019	-0.0905	0.0308	-0.1301	0.0176	-0.00237261	0.00357278	0.00584652	0.00218276	0.00213938	0.00448451
rs76552497	8	12679680	T	-0.012	0.0019	-0.018	0.0091	0.0001	0.0026	0.0227	0.0404	0.0083	0.0231	-0.014831	0.00498538	-0.000699339	0.00288227	0.0149641	0.00593129
rs76577427	1	110761099	C	0.0203	0.0024	-0.043	0.011	-0.0112	0.0031	-0.1534	0.0517	-0.0572	0.0294	0.00490788	0.00589984	-0.00960565	0.00352733	-0.0172655	0.00725329
rs7672622	4	157705551	A	-0.0088	0.0016	0.031	0.0072	-0.0007	0.0019	0.2261	0.0351	0.1314	0.0202	-0.0081485	0.00409477	0.0112104	0.00250193	-0.00229961	0.0051309
rs767943	6	23446691	A	-0.0122	0.0016	0.029	0.0072	0.0109	0.0019	0.0865	0.0345	0.0419	0.0198	-0.0139814	0.00405302	0.00859119	0.0024729	-0.0154532	0.00507171
rs7683416	4	106152984	T	0.0139	0.0014	0.0023	0.0064	-0.001	0.0017	-0.118	0.0305	-0.0129	0.0175	0.00158205	0.0035735	-0.0108422	0.00217796	0.00302334	0.00445191
rs76876592	13	67141932	A	0.0126	0.002	-0.015	0.0092	-0.0099	0.0028	-0.0119	0.0434	0.016	0.0251	0.0128701	0.00520243	-0.00472513	0.00317061	0.0213004	0.00650706
rs76878669	11	66092567	C	0.0141	0.0017	-0.019	0.0075	0.0021	0.0023	-0.1305	0.0357	-0.0299	0.0205	-0.00588504	0.00419292	-0.00985641	0.00256699	0.0168682	0.00527824
rs7692359	4	83209346	T	-0.0109	0.0017	0.0057	0.0076	0.0011	0.0021	-0.0075	0.0367	-0.0208	0.0211	-0.00737067	0.00429866	0.00249279	0.00263294	-0.00224994	0.00539612
rs76957677	10	105030157	T	-0.0297	0.0054	0.035	0.024	0.0166	0.007	0.0426	0.12	0.1137	0.068	0.00146866	0.012457	0.0128526	0.00773966	-0.0263488	0.0160779
rs77025239	3	180734185	A	-0.014	0.0019	0.016	0.0088	0.0045	0.0026	-0.0313	0.0421	0.0027	0.0241	-0.0072459	0.00487412	0.00423536	0.00301464	0.000132158	0.00621548
rs7714719	5	106498927	C	0.0116	0.002	-0.015	0.0092	-0.0055	0.0027	0.0055	0.0431	-0.006	0.0247	0.00882898	0.00500646	-0.00710861	0.00308421	0.00418653	0.00636362
rs7716161	5	72179574	C	0.0105	0.0019	0.035	0.0086	0.0055	0.0025	0.1179	0.0404	0.0096	0.0231	0.00546326	0.00475516	-0.00382769	0.00283723	-0.0100753	0.00581772
rs77201694	1	44347087	A	0.0156	0.0022	0.0071	0.01	0.0048	0.003	0.0254	0.0494	0.0533	0.0281	0.0104552	0.00557263	-0.00826211	0.00334536	-0.00618188	0.00683631
rs77370942	13	58037032	A	-0.0147	0.0027	-0.0093	0.013	-0.0009	0.0037	-0.0219	0.058	-0.0074	0.0333	-0.00459008	0.00699981	0.00946051	0.00404312	0.00869203	0.00834236
rs77554090	3	65711935	T	-0.0186	0.0027	0.029	0.012	0.0117	0.0037	0.163	0.0594	0.0933	0.034	-0.0114867	0.00680411	0.0196157	0.00410977	-0.0225872	0.00847033
rs77609760	2	142358950	A	0.0236	0.0028	0.015	0.013	-0.0032	0.0039	-0.2166	0.0608	-0.0807	0.0349	0.00130324	0.00719595	-0.0160751	0.00429711	-0.0101705	0.00894718
rs7766240	6	16954368	T	-0.0134	0.0024	0.006	0.011	0.0048	0.0033	0.0084	0.0523	-0.0442	0.0299	-0.0083918	0.0059339	0.00625782	0.00365296	0.013124	0.00755052
rs77702622	8	143367857	A	-0.0213	0.0029	-0.011	0.013	0.0067	0.0039	0.0468	0.0633	0.0556	0.0361	0.00392605	0.00725307	0.0110984	0.00434848	-0.0228605	0.00906665
rs77702819	2	101328728	T	0.0187	0.0025	-0.03	0.011	-0.0013	0.0033	-0.0816	0.0541	-0.0046	0.0309	-0.00181258	0.00612415	-0.0133108	0.00372275	-0.00615705	0.00768608
rs77719387	3	49917021	A	-0.0403	0.0058	0.035	0.029	0.0064	0.0078	NA	NA	NA	NA	0.00999969	NA	0.000430124	NA	-0.0062664	NA
rs7772172	6	16662928	A	0.0091	0.0014	-0.0075	0.0065	-0.0008	0.0017	-0.0396	0.0306	0.0068	0.0176	-0.00145374	0.0038046	-0.00281675	0.002201	0.00728024	0.00452906
rs7775100	6	96519657	T	-0.0087	0.0014	0.0056	0.0065	0.0052	0.002	0.1082	0.0308	0.0484	0.0177	-0.00425662	0.00365002	0.00743364	0.00221349	-0.00786785	0.00454736
rs77826402	2	100251389	T	0.0151	0.0027	0.004	0.012	-0.003	0.0037	0.0127	0.0576	0.0063	0.0331	0.0238782	0.00686449	-0.00922118	0.00419066	-0.0123752	0.00862592
rs7796103	7	41820155	C	-0.0077	0.0014	0.0051	0.0063	0.0038	0.0019	-0.0103	0.0303	0.0142	0.0174	-0.00737449	0.0035563	0.00859748	0.00218673	0.00120006	0.00450096
rs7799141	7	132660489	A	0.0099	0.0015	-0.019	0.0069	-0.0047	0.0021	-0.0366	0.0325	-0.0272	0.0187	0.0117547	0.00386491	-0.00943876	0.00232025	-0.000855708	0.00477481
rs77999825	7	127572977	A	0.0294	0.0039	-0.015	0.019	-0.0102	0.0053	-0.2244	0.0862	-0.0719	0.0492	0.00897499	0.0100406	-0.0208073	0.00588745	0.0339979	0.0119809
rs7803932	7	70203673	A	0.0127	0.0019	-0.0084	0.0082	-0.0008	0.0023	-0.0317	0.0405	-0.0596	0.0232	-0.005593	0.00474392	-0.00362351	0.00288432	0.00114243	0.00593475
rs780569	1	4569436	A	-0.0085	0.0016	0.01	0.0071	-0.0004	0.0019	0.0012	0.0336	0.0115	0.0192	0.0112881	0.00393003	0.00782752	0.00239436	-0.015238	0.00494197
rs78116078	1	18434125	C	0.0086	0.0016	0.0061	0.0071	0.0019	0.0021	0.0246	0.0336	0.0179	0.0193	0.0178834	0.00395946	-0.00356263	0.00238737	-0.00342742	0.00490337
rs7816777	8	19371767	T	-0.0088	0.0015	-0.0064	0.0066	0.0064	0.002	0.0163	0.0318	0.0114	0.0182	0.000132218	0.00372482	0.00455788	0.00227178	-0.00121622	0.0046639
rs78193153	7	71720681	A	0.0191	0.0029	-0.0055	0.013	-0.0215	0.0038	-0.1346	0.0625	-0.0546	0.0359	0.0233607	0.00694939	-0.0180288	0.00447619	0.0188008	0.00909862
rs7823700	8	42363231	T	0.0132	0.0024	-0.015	0.011	-0.0046	0.0032	-0.0698	0.0541	0.0214	0.0309	-0.00199206	0.00582385	-0.00901913	0.00364726	0.0107027	0.00739885
rs78365243	1	211737950	T	0.0181	0.0033	0.013	0.015	-0.0056	0.0045	-0.0314	0.0708	0.0258	0.0405	0.0170137	0.00829197	-0.00762427	0.00493628	0.0100367	0.0103467
rs78440611	12	123144189	A	-0.0147	0.0024	0.013	0.011	-0.0066	0.0033	-0.0374	0.051	0.0394	0.0295	0.00322277	0.00606883	-1.27711e-05	0.00372558	-0.00190123	0.00760287
rs7849480	9	14648130	A	-0.0084	0.0014	0.0099	0.0064	0.0083	0.0017	0.0623	0.0303	0.0035	0.0175	-0.00462401	0.00358893	0.00670712	0.00218734	-0.00374302	0.00448933
rs7849487	9	1757274	T	-0.0167	0.0015	-0.0005	0.0067	-0.001	0.0018	-0.0012	0.0318	0.0164	0.0184	-0.00266395	0.003745	0.0147992	0.00228577	-0.00417687	0.00469072
rs7855503	9	86381638	C	0.0088	0.0015	0.018	0.0066	0.0027	0.0018	-0.0408	0.0316	-0.0439	0.0182	-0.00214544	0.00373473	0.00180189	0.00225844	0.00662059	0.00462449
rs78648104	6	50683009	T	-0.0141	0.0025	0.037	0.011	0.0274	0.0034	-0.4287	0.0541	-0.2413	0.0311	-0.026273	0.00626257	0.00458476	0.00385381	-0.0236708	0.00792623
rs78702390	7	68618770	C	0.0167	0.003	-0.023	0.014	-0.0175	0.0041	-0.0662	0.0653	-0.0759	0.0374	-0.00141155	0.0074917	-0.00736414	0.00455731	0.00854469	0.00929052
rs78714229	6	25793055	T	0.0172	0.003	-0.027	0.014	-0.0072	0.0042	0.2614	0.066	0.0804	0.0378	0.00796892	0.0076681	-0.0115973	0.00464653	0.00943073	0.00974245
rs7875078	9	14494845	A	-0.0078	0.0014	0.0067	0.0064	0.0054	0.0017	0.0165	0.0304	0.015	0.0175	-0.00932044	0.00357423	0.0102278	0.00217948	0.000344522	0.00447109
rs78918150	2	117611525	T	-0.008	0.0015	-0.003	0.0066	0.0018	0.002	0.0377	0.0311	0.02	0.0178	0.00908937	0.00367416	0.00799299	0.00222894	-0.00701982	0.00458187
rs7894722	10	9972046	T	0.0085	0.0014	-0.0075	0.0065	-0.0037	0.0018	0.0068	0.0314	0.002	0.018	0.0150569	0.00366263	0.0042092	0.00222653	-0.00988232	0.00457562
rs7899270	10	111258134	A	-0.0084	0.0015	-0.0019	0.0067	0.0033	0.0018	-0.0136	0.0321	-0.0195	0.0184	0.000878854	0.00373727	0.00110726	0.00227444	0.00737109	0.00465972
rs7905192	10	12711949	T	0.0084	0.0014	-0.014	0.0064	-0.0062	0.0019	0.0776	0.0304	0.0393	0.0174	0.00725781	0.00360199	-0.00666019	0.00217381	0.00104487	0.00446035
rs790647	10	106776484	A	-0.0145	0.0017	0.019	0.0076	0.0022	0.002	0.0742	0.0357	0.0344	0.0204	-0.00406	0.00423745	0.00370964	0.00256258	0.00262141	0.00526847
rs7910403	10	87039251	T	0.0122	0.0018	-0.0099	0.008	-0.0065	0.0022	-0.0619	0.0378	-0.0106	0.0217	0.00478165	0.00447842	-0.00912999	0.00270977	-0.00700139	0.00557152
rs7914674	10	106738675	T	-0.0139	0.0022	0.0076	0.0083	0.0088	0.002	0.1962	NA	-0.0962	NA	NA	NA	0.0104784	NA	0.00685417	NA
rs7920624	10	67963186	A	0.012	0.0014	-0.011	0.0063	-0.0065	0.0017	-0.0089	0.0302	-0.0096	0.0173	0.00550425	0.0035604	-0.0100746	0.00217584	-0.0078715	0.00446546
rs7924036	10	65191645	T	0.0133	0.0014	-0.027	0.0063	-0.0138	0.0019	-0.1505	0.0301	-0.1496	0.0173	0.00474435	0.00355604	-0.00896128	0.00216226	0.0135907	0.0044424
rs79265434	7	24621381	A	-0.0197	0.0022	0.008	0.0099	0.0088	0.003	0.2596	0.0476	0.0876	0.0272	0.0060457	0.00545122	0.0100791	0.00336831	0.00964107	0.00686638
rs7928017	11	113448762	A	0.0096	0.0014	-0.011	0.0064	-0.0059	0.0019	-0.1026	0.0306	-0.0499	0.0175	-0.00153906	0.00358794	-0.00152591	0.00218201	-0.00939432	0.00448672
rs7931563	11	61446425	T	-0.0109	0.0014	0.0071	0.0068	0.0008	0.0018	0.011	0.0313	0.012	0.0179	-0.0105234	0.00365712	0.00666274	0.00223709	0.00540624	0.00459012
rs795230	11	30774525	T	0.0081	0.0014	-0.0058	0.0064	0.0029	0.0017	0.1296	0.0305	0.0746	0.0175	-0.00811066	0.00358794	-0.00297245	0.00218592	-0.00904348	0.0044832
rs7958371	12	103456084	A	-0.0085	0.0015	0.002	0.0066	0.0056	0.0018	0.021	0.0314	0.0153	0.0181	-0.00517514	0.003706	0.00224558	0.00226493	-0.0127169	0.00465248
rs79585412	21	46487730	T	-0.0178	0.0031	0.033	0.014	0.0333	0.0041	-0.0001	0.0674	-0.026	0.0388	-0.00306573	0.00759347	0.0185911	0.00463981	-0.0110845	0.00946576
rs7965154	12	23697725	A	-0.0085	0.0015	0.003	0.0068	0.0056	0.0018	-0.0058	0.0324	-0.0075	0.0187	-0.00150981	0.00384736	0.00927156	0.00233391	-0.0036551	0.00478707
rs7967550	12	92145307	A	-0.0086	0.0014	-0.0029	0.0064	0.0065	0.002	-0.0099	0.0307	0.0107	0.0177	0.000184094	0.00361735	0.00930518	0.00221188	0.00601335	0.00455083
rs7972246	12	27209328	T	0.011	0.0015	-0.0047	0.0066	-0.0083	0.002	-0.161	0.0315	-0.0972	0.0182	0.00461394	0.0037424	-0.00638124	0.00228178	0.0112187	0.00467192
rs79728014	11	46062245	A	-0.0134	0.002	0.004	0.0091	0.001	0.0027	0.0785	0.043	0.044	0.0246	-0.0146818	0.00500646	0.00509548	0.0030289	0.00698489	0.00624388
rs7974852	12	14511679	A	0.0117	0.0014	-0.0051	0.0065	-0.0072	0.0017	-0.0337	0.0301	-0.0206	0.0174	0.00663034	0.00355935	-0.0028034	0.00216016	0.00504761	0.00443411
rs7977614	12	110115286	A	-0.0134	0.0016	-0.0091	0.0071	0.001	0.002	0.0957	0.0343	0.0534	0.0197	-0.010952	0.00391392	0.00752479	0.0023722	-0.00101189	0.00485567
rs79798166	5	59152140	A	0.0172	0.0025	-0.029	0.012	-0.0136	0.0035	0.0162	0.0555	0.0079	0.0318	-0.00246434	0.00649412	-0.0130034	0.00391721	0.00427258	0.0079732
rs79855925	5	60095384	T	-0.0194	0.0033	-0.002	0.017	0.0018	0.0047	-0.0207	0.0746	-0.0554	0.0426	-0.0110861	0.00896257	0.0171963	0.00526754	-0.00834825	0.0108515
rs79994730	1	75562222	T	0.024	0.0035	-0.026	0.016	-0.0177	0.0045	-0.0015	0.0744	-0.0333	0.0423	0.0277314	0.00847772	-0.0101423	0.00495933	-0.0158399	0.0102516
rs79997166	2	161808690	A	0.0172	0.003	-0.016	0.013	-0.0056	0.0041	-0.2379	0.0671	-0.1349	0.0382	0.00905162	0.00720108	-0.0136268	0.00452105	0.0104916	0.00935671
rs80037907	8	87170913	T	-0.0107	0.0019	0.012	0.0088	0.0096	0.0026	0.0816	0.0411	-0.0048	0.0235	-0.00315342	0.00483712	0.0131161	0.00292652	-0.00485452	0.00604877
rs8008382	14	104054425	T	-0.0106	0.0015	0.0021	0.0068	0.0078	0.0021	0.0044	0.0331	0.0429	0.0191	-0.00529219	0.0038495	0.0114567	0.00236908	-0.00128431	0.00487224
rs8009933	14	39600212	A	0.0088	0.0015	-0.0038	0.0069	0.0019	0.0018	0.0577	0.0322	-0.0134	0.0186	0.00591519	0.00382622	-0.00150958	0.00233495	-0.000621219	0.00477667
rs8016504	14	33308021	A	-0.0087	0.0014	0.032	0.0064	0.0148	0.0019	-0.1087	0.0308	-0.0333	0.0178	-0.0104102	0.00357277	0.00998751	0.00218809	0.00351923	0.0044853
rs80223410	12	56367966	T	-0.0118	0.002	0.0081	0.0096	0.0088	0.0028	0.0499	0.0469	0.0155	0.0268	-0.00458108	0.00509323	0.00633062	0.00313004	0.0176121	0.00644475
rs8024	1	201845575	A	-0.0115	0.0015	0.029	0.0067	0.0236	0.0018	0.0729	0.0321	0.1064	0.0184	-0.0070112	0.00376381	0.0102246	0.00227988	-0.005094	0.00470215
rs80257979	12	49402562	T	-0.0252	0.004	-0.013	0.018	0.0097	0.0057	0.2469	0.0892	0.1496	0.0515	-0.0157291	0.0103715	-0.00696098	0.00643687	0.00980233	0.0130969
rs8030487	15	97119595	A	0.0085	0.0015	-0.014	0.0068	-0.0003	0.0021	-0.0835	0.0325	-0.0402	0.0188	0.00813065	0.0038543	-0.00652746	0.0023411	0.00290559	0.00480369
rs803619	1	44465419	T	-0.0173	0.0023	0.017	0.011	0.0098	0.0032	0.0255	0.0506	-0.0086	0.029	-0.00952115	0.00584879	0.0117456	0.00364067	0.00371641	0.00744476
rs8046072	16	3562075	A	0.0101	0.0018	0.017	0.008	-0.0022	0.0024	-0.1944	0.0381	-0.1219	0.022	0.0103088	0.00443619	-0.00313225	0.0027228	-0.00731491	0.00559608
rs8052523	16	9293246	T	-0.0084	0.0014	0.0038	0.0067	0.0073	0.0017	0.0031	0.0313	0.0097	0.018	-0.000812646	0.00360199	0.00884014	0.00220944	-0.00952496	0.00453252
rs8066044	17	1367352	A	0.009	0.0016	-0.023	0.0072	-0.004	0.0022	-0.2392	0.0346	-0.055	0.0199	-0.00236321	0.00402339	-0.00700879	0.00245293	0.00428625	0.00501501
rs806816	10	32285942	A	0.0101	0.0016	0.0005	0.0074	0.0004	0.0022	-0.2033	0.0351	-0.0228	0.0201	0.00514624	0.00413356	-0.00364306	0.00250095	-0.00144609	0.00512085
rs8097125	18	13005473	T	0.0086	0.0014	-0.01	0.0065	-0.005	0.0017	0.0197	0.0311	0.0154	0.0179	0.00281389	0.00364489	-0.00548018	0.002223	-0.00430795	0.00454453
rs8103741	19	2325005	A	-0.0108	0.0019	0.016	0.0086	0.0058	0.0025	0.0304	0.0409	-0.0276	0.0235	-0.00360387	0.00458804	0.00547357	0.00282092	-0.00655937	0.00580046
rs818415	16	65448079	T	-0.011	0.0018	0.018	0.0081	0.0059	0.0024	0.0069	0.0383	0.0047	0.0221	-0.0107993	0.00455948	0.0119258	0.00277349	-0.00598845	0.00563298
rs8192465	7	99566007	A	-0.0272	0.0049	-0.015	0.025	0.0077	0.0066	-0.1013	0.1109	-0.0368	0.0627	0.00914943	0.0124278	0.0263429	0.00726714	-0.00638373	0.0151599
rs852771	1	58288317	T	0.0092	0.0015	-0.013	0.0069	-0.0044	0.0019	-0.0563	0.0329	-0.0446	0.0188	0.00904787	0.00387213	-0.00909555	0.00234871	-0.00567805	0.00482806
rs853286	3	64285502	T	0.0124	0.0023	-0.0076	0.011	-0.0046	0.003	-0.0482	0.0497	-0.0297	0.0285	-0.00482476	0.00595695	0.000266623	0.0035925	-0.00352092	0.00737235
rs854796	17	18070761	A	0.009	0.0015	-0.0099	0.0069	0.0007	0.0021	0.0344	0.0327	0.036	0.0188	-0.0034366	0.0038543	-0.00396103	0.0023305	-0.0013701	0.00479977
rs868456	4	32150029	A	0.0089	0.0015	0.003	0.007	-0.0032	0.0021	-0.0056	0.0335	0.0082	0.0192	-0.000398676	0.00389068	0.00551329	0.0023721	0.000692448	0.00487325
rs870589	17	31614454	A	-0.0079	0.0014	0.0038	0.0063	0	0.0017	-0.006	0.03	-0.0177	0.0173	-0.00859365	0.0035714	0.00463026	0.00217263	-0.00291182	0.00446672
rs884108	1	204591237	A	-0.0094	0.0017	0.022	0.0077	0.0009	0.0021	-0.0514	0.0361	-0.0747	0.0207	-0.00247854	0.00425066	0.000922562	0.00256335	0.00566141	0.00526613
rs891793	15	27256021	C	-0.0099	0.0014	-0.016	0.0064	-0.0055	0.0019	-0.0066	0.0303	-0.0002	0.0175	0.00154134	0.00356433	0.00509117	0.00217284	-0.00356805	0.0044537
rs893522	3	165560618	A	0.0149	0.0025	-0.015	0.011	-0.0012	0.003	-0.1239	0.0523	-0.044	0.03	0.00383936	0.006253	-0.0119067	0.00372888	-0.0145039	0.00772166
rs902820	8	143099872	A	-0.0096	0.0014	0.01	0.0065	0.0011	0.0017	0.0319	0.0307	0.0192	0.0176	-0.00782797	0.00358794	0.0044863	0.00219082	0.00800887	0.00450224
rs911149	20	58214637	T	0.0091	0.0017	0.0075	0.0074	-0.0012	0.002	-0.0232	0.0355	-0.0107	0.0205	-0.00227788	0.00420104	-0.00854034	0.00255406	0.00130057	0.00523131
rs912883	6	41552040	T	0.0087	0.0015	0.0097	0.0068	0.0014	0.0018	0.1137	0.0324	0.0681	0.0186	0.00429137	0.00380797	-0.00125657	0.00232238	-0.00945578	0.00478228
rs913509	9	134737751	A	0.0096	0.0015	-0.021	0.0067	-0.0062	0.0018	-0.0312	0.0321	-0.0159	0.0185	0.00927065	0.00373222	-0.0100805	0.00229439	0.00517648	0.00470272
rs925161	4	112323249	C	-0.0078	0.0014	0.0093	0.0063	0.0023	0.0019	-0.0003	0.0304	-0.0189	0.0174	-0.00938934	0.00356158	0.00804876	0.00216581	-0.00895803	0.00444163
rs9267658	6	31845985	T	0.0138	0.002	-0.072	0.0091	-0.0053	0.0023	-0.35	0.0438	-0.1688	0.025	-0.00246178	0.0052847	-0.00806492	0.00304229	0.000455851	0.00629208
rs9267677	6	31892641	T	0.018	0.0024	-0.016	0.011	-0.0204	0.0028	0.0675	0.0525	0.0534	0.03	0.0188029	0.00645695	-0.0070473	0.0036996	0.00630306	0.00755079
rs9289300	3	127144988	T	-0.0164	0.0019	-0.0038	0.0088	0.0017	0.0026	0.0849	0.0413	0.0354	0.0237	-0.00113325	0.00489945	0.00630603	0.00297591	0.00525948	0.00609861
rs9291437	4	22165255	C	-0.0081	0.0014	0.0065	0.0065	-0.0004	0.0018	0.0469	0.0312	0.015	0.0179	-0.00654584	0.00365353	0.00327982	0.00222681	-0.000166658	0.00457009
rs9294770	6	68242866	T	0.0083	0.0014	-0.0032	0.0065	-0.0059	0.0017	0.0028	0.0312	-0.0268	0.0179	0.00527437	0.00365712	-0.00910301	0.00224498	0.00560802	0.00460321
rs929511	7	8003017	T	-0.016	0.0021	0.01	0.0097	0.007	0.0029	-0.038	0.0465	0.0028	0.0267	-0.00701928	0.0053213	0.0163867	0.00327729	0.00298157	0.00683344
rs9300612	13	101283219	T	0.0084	0.0015	-0.0012	0.0068	0.0009	0.0019	0.0127	0.0326	0.0148	0.0188	0.00172059	0.00384736	-0.00466045	0.00236309	-0.00136948	0.00485294
rs933738	12	49943122	A	-0.011	0.0018	0.017	0.0084	0.0034	0.0025	0.2253	0.0398	0.0766	0.023	-0.0167574	0.00464767	0.00859926	0.00287478	-0.0149266	0.00585631
rs9349956	6	14718260	A	-0.0159	0.0018	0.003	0.0085	-0.0015	0.0023	0.0908	0.04	0.0594	0.0229	-0.0076992	0.00466833	0.00854181	0.00279145	-0.00306398	0.00568564
rs9359939	6	92133241	A	-0.0105	0.0016	0.012	0.0075	0.0003	0.0023	0.0487	0.0355	0.01	0.0204	0.00108548	0.00416264	0.0079463	0.00255906	0.000193001	0.00526774
rs936496	13	36100541	A	-0.0079	0.0014	-0.01	0.0065	-0.0006	0.002	-0.0859	0.0309	-0.0359	0.0179	-0.0155552	0.0036664	0.00642273	0.00222648	0.0148862	0.00457796
rs9371883	6	155644978	C	-0.0087	0.0015	-0.0027	0.0066	-0.0025	0.002	-0.0038	0.0316	0.0288	0.0181	-0.00174115	0.00370373	0.00702564	0.00225712	0.00546555	0.0046344
rs9373363	6	143150043	A	-0.0111	0.0016	0.025	0.0073	0.0077	0.002	0.191	0.0349	0.123	0.02	-0.0139932	0.00407356	0.0129484	0.00249982	-0.003123	0.00514377
rs9375188	6	98555272	T	0.0212	0.0014	-0.022	0.0063	-0.0149	0.0019	-0.1025	0.0302	-0.0657	0.0173	-0.0140525	0.00355789	-0.0172621	0.00216839	0.0127602	0.00446681
rs9375403	6	98831636	C	0.0126	0.0016	-0.0005	0.0075	-0.0094	0.002	-0.0661	0.0362	-0.0494	0.0207	-0.02316	0.00418676	-0.0162263	0.00255229	0.0106794	0.00524231
rs9386110	6	145626208	T	-0.0163	0.0023	0.0096	0.01	0.0006	0.0027	-0.0181	0.0492	-0.0247	0.0282	-0.0154332	0.00572779	0.00665002	0.00348871	0.00574019	0.00712412
rs9388490	6	126704795	T	0.0091	0.0014	0.049	0.0064	-0.003	0.0017	0.0764	0.0305	0.0968	0.0175	0.0104059	0.00357975	-0.0110181	0.00218092	-6.45525e-05	0.004487
rs939400	2	50645890	T	-0.0095	0.0015	0.0083	0.0065	0.0047	0.0017	0.0448	0.0312	0.0276	0.0179	-0.00483743	0.00369927	0.0125225	0.0022501	-0.0071197	0.00463968
rs9411331	9	134883419	A	0.0145	0.0015	-0.027	0.0067	-0.0096	0.0018	0.0306	0.0321	0.0075	0.0186	0.0188341	0.00382068	-0.0130755	0.00231944	-0.0023098	0.0047703
rs9435340	1	107593201	A	0.0086	0.0015	-0.0084	0.0067	-0.0121	0.002	0.0399	0.0319	0.0399	0.0183	0.00970637	0.00375832	-0.0131984	0.00228015	0.0118338	0.00468631
rs9442750	6	72886012	A	-0.0089	0.0016	-0.017	0.0075	-0.0037	0.0019	-0.0604	0.0345	-0.0258	0.0198	-0.00109943	0.00410018	0.00355214	0.00245543	-0.00615561	0.00506201
rs9446060	6	69552271	A	0.0077	0.0014	-0.0053	0.0064	-0.0038	0.0019	0.0487	0.0304	0.0299	0.0174	0.00145483	0.00357073	-0.00278428	0.00222695	0.0079511	0.00447459
rs9465509	6	19744129	A	-0.0084	0.0014	0.025	0.0063	0.0061	0.0019	-0.0621	0.0302	-0.0336	0.0173	-0.0124771	0.00355764	0.00340745	0.00216238	0.00298693	0.00444498
rs9490512	6	98537993	A	-0.0136	0.0014	0.017	0.0064	0.0078	0.0017	0.0893	0.0305	0.0174	0.0175	-0.00628423	0.00357497	0.0125361	0.00217806	-0.00180832	0.00447464
rs9492774	6	131302489	C	0.008	0.0015	0.012	0.0066	-0.004	0.0017	0.009	0.0312	-0.0012	0.0179	-0.00545533	0.00368637	-0.00391552	0.00224477	-2.25625e-05	0.00463229
rs9513416	13	99055774	A	-0.0116	0.0019	0.026	0.0089	0.0096	0.0024	-0.0412	0.0414	-0.0226	0.0239	0.00185921	0.00489945	0.0168202	0.00295507	-0.000483252	0.00609513
rs9513754	13	101043420	T	0.0096	0.0016	-0.0073	0.0071	-0.0026	0.0021	-0.0713	0.0334	-0.0466	0.0193	0.0139427	0.00395946	-0.00988039	0.00239099	0.00820448	0.00490046
rs9527662	13	58020265	A	0.0094	0.0014	0.012	0.0066	0.0025	0.0018	-0.0262	0.0313	-0.0021	0.0181	0.00709605	0.00362591	-0.000570689	0.00224785	-0.0113023	0.00459895
rs9527905	13	59403033	A	-0.0094	0.0014	0.021	0.0064	0.0092	0.0017	0.0385	0.0306	0.0141	0.0177	0.00498783	0.00359966	0.000252448	0.00220782	-0.00196915	0.00452179
rs9529146	13	31785404	T	0.0127	0.0017	-0.015	0.0076	-0.0034	0.0022	-0.0264	0.0359	-0.0199	0.0207	0.00430813	0.00422447	-0.00601646	0.00258349	0.00226414	0.00526705
rs9536462	13	54124650	A	0.0133	0.002	-0.016	0.009	-0.0108	0.0027	0.0006	0.0428	0.0183	0.0247	-0.000973229	0.00499256	-0.00470517	0.0031032	-0.00224848	0.00636814
rs9540718	13	66920915	A	-0.0089	0.0014	0.01	0.0064	0.0075	0.0017	0.008	0.0301	-0.0063	0.0174	-0.0186332	0.00355969	0.00449908	0.00216896	-0.00830631	0.00445142
rs9545395	13	36370970	T	0.0138	0.0021	0.0016	0.0095	-0.0015	0.0025	-0.0055	0.0448	-0.0208	0.0259	0.0077043	0.00539409	-0.00596957	0.00324976	0.0013504	0.00665262
rs9556958	13	99100046	T	-0.011	0.0014	0.026	0.0063	0.01	0.0017	0.1063	0.0302	0.0409	0.0175	-0.00346408	0.00356158	0.00401336	0.00217616	-0.00529914	0.00445311
rs9563168	13	54247827	A	0.0101	0.0017	-0.0017	0.0077	-0.0084	0.0021	-0.1392	0.0368	-0.0413	0.0213	-0.00404303	0.00438013	-0.0175868	0.00266741	-0.000723711	0.00545708
rs9568798	13	53614554	T	-0.0093	0.0016	-0.004	0.007	-0.0046	0.0019	0.0433	0.0335	0.0394	0.0193	0.00114427	0.0039179	-0.0015653	0.00240323	0.00111032	0.0049404
rs9597907	13	59496462	T	0.0152	0.0027	-0.006	0.012	-0.0047	0.0033	-0.0318	0.0583	0.0183	0.0338	-0.00483068	0.0069222	-0.00686318	0.00426603	0.0148286	0.00865116
rs9611597	22	41864190	A	-0.0107	0.0019	0.041	0.0091	0.011	0.0024	0.0676	0.0428	0.018	0.0246	0.00592963	0.00487412	0.0139442	0.0029795	-0.00632817	0.00609118
rs9616906	22	51104680	A	0.0122	0.0014	-0.01	0.0064	0.0022	0.0017	0.0863	0.0303	0.0111	0.0175	-0.00638925	0.00357729	-0.003235	0.00217892	0.00979978	0.00445098
rs9616947	22	51151631	T	-0.0134	0.0015	0.017	0.0068	0.0002	0.002	0.0541	0.0321	0.0455	0.0184	-0.00118724	0.00364658	0.00410624	0.00223601	-0.00373349	0.00460021
rs9633970	11	132502212	T	0.0091	0.0016	0.0045	0.0074	0.0018	0.002	-0.0137	0.0362	-0.0132	0.0207	0.00456595	0.00415087	-0.000604482	0.00259608	-0.00558027	0.00533204
rs9649	17	34050934	T	0.0108	0.0019	0.0011	0.0083	-0.0033	0.0023	-0.0917	0.0397	-0.0551	0.023	0.0146793	0.00473279	-0.0106479	0.00289079	0.0168436	0.0058922
rs9655780	7	104667334	A	-0.0153	0.0019	0.034	0.0086	0.0046	0.0022	0.0703	0.0407	0.0841	0.0234	0.00248902	0.00467881	0.00976518	0.00290573	-0.0134901	0.00593296
rs9666728	11	87907712	T	-0.0082	0.0014	0.015	0.0063	0.008	0.0017	0.0224	0.0303	0.0122	0.0174	0.00114128	0.0035735	0.003964	0.00216569	-0.00460772	0.00444159
rs9683585	4	2702804	C	0.0084	0.0014	0.0087	0.0064	-0.0075	0.0019	0.161	0.0305	0.0557	0.0175	0.00782992	0.00358508	-0.0034149	0.00217738	-0.00817215	0.00446703
rs969512	4	147872742	A	-0.0106	0.0015	-0.005	0.0066	0.006	0.002	-0.0826	0.0318	-0.0413	0.0183	-0.0246844	0.00375561	0.00549412	0.00229332	0.000845589	0.00469845
rs9771228	7	32322496	T	0.0096	0.0015	-0.018	0.0066	-0.0126	0.0018	0.0815	0.0316	0.0474	0.0181	0.0107757	0.00372239	-0.00745305	0.0022557	-0.00236617	0.00464046
rs977143	18	38028165	A	0.0085	0.0015	-0.0068	0.0065	0.0011	0.0018	-0.0747	0.031	0.0006	0.0179	-0.00167912	0.00369059	-0.00447179	0.00224374	-0.00246907	0.00460097
rs978807	18	36898459	A	0.0139	0.0018	-0.024	0.0082	-0.0093	0.0022	-0.0014	0.0382	0.0038	0.0221	0.0139878	0.00449586	-0.0106539	0.00273349	0.00774321	0.00561326
rs981230	5	59039858	T	0.01	0.0014	-0.023	0.0063	-0.0064	0.0017	0.0763	0.0302	0.0487	0.0173	0.0115358	0.00356004	-0.00573532	0.002168	0.0105357	0.00444519
rs981883	5	57107989	A	0.0099	0.0014	-0.01	0.0065	-0.0036	0.0017	-0.1598	0.031	-0.1136	0.0178	0.00394073	0.00364321	-0.0042187	0.00220608	0.000335558	0.0045141
rs9820604	3	72363674	T	0.0115	0.0018	-0.014	0.0085	0.0014	0.0023	-0.0011	0.0402	-0.0036	0.023	0.00348459	0.00475516	-0.00372327	0.00286013	0.00492014	0.00587918
rs9821664	3	127003110	A	0.0094	0.0017	-0.0032	0.0077	-0.0022	0.0023	-0.047	0.0372	-0.0024	0.0213	0.00592461	0.00440373	-0.00908488	0.00269549	0.00232726	0.00553108
rs9830359	3	85397118	T	-0.0147	0.0022	0.015	0.01	0.0033	0.003	-0.1579	0.0484	-0.0821	0.0277	-0.0113053	0.00572467	-0.00173199	0.00341771	0.0195261	0.00707683
rs9844755	3	78440564	A	0.0083	0.0015	-0.0008	0.0067	-0.0043	0.002	-0.0791	0.0319	-0.0199	0.0183	0.00644113	0.00376939	0.00146769	0.00229744	-0.00102477	0.00470587
rs9849884	3	68869923	A	-0.009	0.0014	-0.002	0.0064	-0.0018	0.0019	-0.1139	0.0306	-0.0365	0.0175	-0.00633172	0.00360199	0.00923949	0.00219179	-0.00318501	0.00449709
rs9853928	3	103295384	T	-0.0127	0.0017	0.0051	0.0077	0.0076	0.002	0.0419	0.0372	0.0139	0.0214	-0.00559446	0.00434214	0.00515051	0.0026921	-0.00115554	0.0055188
rs9858921	3	161148946	A	-0.0087	0.0014	0.01	0.0064	0.0014	0.0017	0.0853	0.0304	0.0369	0.0175	-0.00222877	0.00356433	0.00488646	0.0021784	0.00404532	0.0044773
rs9859556	3	49455986	T	0.029	0.0015	-0.0087	0.0068	-0.0177	0.0021	-0.1564	0.0326	-0.0932	0.0187	0.00941518	0.00384053	-0.0241445	0.00234455	-0.00547893	0.00478953
rs9866123	3	20631298	A	0.0086	0.0014	-0.015	0.0063	-0.0075	0.0019	-0.0067	0.0306	-0.0151	0.0175	0.00687628	0.0035604	-0.00241756	0.00218024	0.00261622	0.00448622
rs9870317	3	182514636	A	0.0086	0.0015	-0.0022	0.0068	-0.0046	0.0018	-0.0402	0.0322	-0.0198	0.0185	0.00331808	0.00381111	-0.00903453	0.00233184	0.00102535	0.00478348
rs9877225	3	70631590	T	0.009	0.0016	-0.0079	0.0075	-0.0097	0.0022	-0.0655	0.0354	-0.0442	0.0202	0.00210283	0.00418066	-0.00764598	0.00252613	0.00135156	0.005187
rs9882532	3	16865845	T	0.0124	0.0015	-0.011	0.0066	-0.0033	0.0018	-0.0935	0.0315	-0.0248	0.0181	0.018585	0.00369489	-0.00636352	0.00225967	0.000614103	0.00465513
rs9886703	9	82246351	A	-0.0136	0.0019	0.02	0.0086	0.0066	0.0023	-0.1328	0.0404	-0.0236	0.0234	-0.0110881	0.00471088	0.0122258	0.00289628	0.000828039	0.00594883
rs9888796	16	68297589	T	0.0113	0.0016	-0.011	0.0073	0.0096	0.0022	0.0957	0.0343	0.0724	0.0198	-0.000768899	0.00405809	-0.0059495	0.00248115	-0.000694371	0.00507812
rs9916901	18	40238335	T	0.0092	0.0016	0.0012	0.0072	-0.0051	0.0021	0.0648	0.0341	0.0032	0.0197	0.014308	0.00406321	-0.00363911	0.00246843	-0.00369577	0.00507697
rs9924031	16	19267144	C	0.0093	0.0015	-0.0005	0.0065	-0.0053	0.002	0.0227	0.0311	-0.0034	0.018	0.00425344	0.00366078	-0.00549733	0.00222768	0.0126105	0.00456411
rs9926649	16	66750040	T	0.0177	0.0031	-0.0081	0.014	-0.0091	0.0037	0.4285	0.0684	0.3107	0.0396	-0.00267691	0.00792833	-0.0146644	0.00502319	0.0102207	0.0102452
rs9927049	16	71860008	A	0.0099	0.0016	0.023	0.0073	0.0011	0.0022	0.1268	0.0348	0.1077	0.0201	0.00269158	0.00413356	-0.00839028	0.00248801	0.00679621	0.00512863
rs9927137	16	30634300	A	0.0082	0.0014	-0.011	0.0064	-0.0164	0.0019	-0.1318	0.0308	-0.1171	0.0177	0.0050231	0.00356078	-0.00767944	0.00217409	-0.00153711	0.00445387
rs9927842	16	15153717	T	-0.013	0.002	0.037	0.0091	0.009	0.0023	0.053	0.0425	0.0258	0.0245	-0.00229066	0.00503472	0.00222641	0.00297967	0.00178919	0.00613258
rs9929556	16	62193640	T	-0.0099	0.0014	0.0007	0.0064	0.0025	0.0019	-0.0732	0.0304	-0.0408	0.0176	0.0136779	0.00359198	0.0039893	0.00219128	-0.00281814	0.00449555
rs9929762	16	78169675	A	0.0096	0.0014	0.0013	0.0063	-0.0018	0.0017	0.0068	0.0303	0.0154	0.0175	0.00470178	0.00358508	-0.00754472	0.00218473	-0.000588775	0.00446326
rs9929993	16	7664875	T	-0.0102	0.0015	0.0096	0.0065	0.004	0.0018	0.0632	0.0314	0.0718	0.0182	0.000411268	0.00370828	0.00466575	0.00226928	-0.00694176	0.00465213
rs9933256	16	1246748	A	0.0119	0.0014	-0.015	0.0068	-0.0047	0.0019	-0.079	0.031	-0.0143	0.0178	0.0053514	0.0035676	-0.0064591	0.00217177	-0.00262718	0.00446887
rs995698	9	87997869	A	-0.0099	0.0014	-0.0051	0.0064	-0.0007	0.0017	0.0775	0.0304	0.0603	0.0176	0.000368456	0.003562	0.0086408	0.00217553	0.00320885	0.00445579
rs9974899	21	42006441	T	-0.0093	0.0016	-0.015	0.0073	-0.0005	0.0022	0.0112	0.035	-0.0053	0.0202	-0.00148943	0.00408409	0.00152914	0.00251542	-0.00250109	0.00517349
rs9977825	21	46494995	T	-0.0092	0.0015	0.018	0.0066	0.0171	0.002	-0.0248	0.0318	-0.0071	0.0184	-0.0148612	0.00370373	0.00858284	0.00225947	-0.00598858	0.004659
rs10021733	4	28609476	T	-0.0164	0.0027	NA	NA	NA	NA	NA	NA	NA	NA	NA	NA	-0.00149496	0.00292264	-0.00517596	NA
rs10748841	10	104996309	A	-0.0111	0.002	NA	NA	NA	NA	NA	NA	NA	NA	NA	NA	0.0055588	0.00235397	-0.0145533	NA
rs10996167	10	66813928	C	0.0113	0.002	NA	NA	NA	NA	NA	NA	NA	NA	NA	NA	-0.00346207	0.00227689	-0.0148922	NA
rs11191237	10	103949787	T	0.0132	0.0024	NA	NA	NA	NA	NA	NA	NA	NA	NA	NA	-0.00903608	0.00339623	-0.0193401	NA
rs11210228	1	73859290	T	-0.0105	0.0019	NA	NA	NA	NA	NA	NA	NA	NA	NA	NA	0.00645239	0.00222418	-0.00572664	NA
rs112603734	6	6069588	A	-0.0131	0.0022	NA	NA	NA	NA	NA	NA	NA	NA	NA	NA	-0.0004409	0.00252344	0.00685417	NA
rs12620796	2	51287849	A	0.0121	0.0019	NA	NA	NA	NA	NA	NA	NA	NA	NA	NA	-0.00350071	0.00222194	-0.00404113	NA
rs201495	7	101755522	T	-0.0112	0.0019	NA	NA	NA	NA	NA	NA	NA	NA	NA	NA	0.00822508	0.00254833	-0.02899	NA
rs6760887	2	161859760	T	0.0155	0.0022	NA	NA	NA	NA	NA	NA	NA	NA	NA	NA	-0.000684495	0.0025177	-0.00253823	NA
rs73518807	11	68282986	C	-0.0128	0.0021	NA	NA	NA	NA	NA	NA	NA	NA	NA	NA	0.00895267	0.00243025	-0.00682689	NA

## Sheet: BMI to T2D adjust for Edu
ESM SNP data 2. Selected SNPs in the association analysis between BMI and type 2 diabetes after adjusting for education
SNP	Chr	Position	effect_allele	beta.BMI	se.BMI	beta.T2D	se.T2D	beta.education	se.education
rs1000096	4	38692835	T	-0.0144	0.0018	-0.002	0.0065	0.00987	0.00174
rs1000940	17	5283252	A	-0.0154	0.0018	-0.021	0.0068	-0.00283	0.00184
rs1003081	11	118913993	T	0.0121	0.0016	0.023	0.0064	-0.00529	0.00172
rs10035289	5	153095918	A	0.0085	0.0017	0.0003	0.0063	-0.00574	0.0017
rs10037047	5	88219964	A	-0.0056	0.0023	-0.0019	0.0088	-0.00835	0.00233
rs1006353	13	28047269	A	0.0126	0.0019	0.012	0.0073	-0.00031	0.00196
rs10066835	5	151254297	T	0.0428	0.0074	0.02	0.027	-0.00098	0.00709
rs10083803	16	6701400	T	-0.0127	0.0019	-0.0074	0.0072	-0.002	0.00192
rs10110727	8	14324437	A	0.0135	0.002	0.0009	0.0072	-0.00221	0.00187
rs10118701	9	103061366	A	-0.0163	0.0018	-0.012	0.0067	0.00431	0.00181
rs10131890	14	97258752	A	-0.0222	0.0039	-0.0054	0.014	-0.0012	0.00375
rs10132280	14	25928179	A	-0.0223	0.0018	-0.034	0.0069	0.00166	0.00185
rs1014194	5	168192944	A	0.0102	0.0018	0.0057	0.0066	-0.00165	0.00177
rs1014312	3	135621417	C	0.0018	0.0017	0.017	0.0064	-0.00212	0.00171
rs10146527	14	79499850	T	0.0137	0.0017	0.022	0.0066	0.001	0.00176
rs1015362	20	32738612	T	-0.0038	0.0019	-0.026	0.0071	0.00285	0.00191
rs1015363	20	32738335	A	-0.0024	0.0017	-0.0032	0.0064	-0.00101	0.00173
rs10168197	2	51834839	C	-0.0113	0.0021	-0.024	0.0079	0.00932	0.00212
rs10182181	2	25150296	A	-0.0325	0.0016	-0.0096	0.0063	-0.00111	0.0017
rs10190332	2	61619267	T	0.0037	0.0019	0.0026	0.0065	0.00621	0.00174
rs10203277	2	103496700	A	0.0044	0.0025	0.0027	0.0098	0.00366	0.00251
rs1020548	6	56810539	A	-0.0132	0.0023	-0.022	0.0085	0.0011	0.00226
rs10211055	2	229016917	T	-0.0157	0.0018	-0.029	0.0066	0.01082	0.0018
rs10268050	7	44522617	T	-0.0113	0.002	0.014	0.0079	-0.00967	0.00211
rs10269783	7	49616203	A	0.0133	0.0017	0.011	0.0064	0.00192	0.00174
rs10275044	7	1273845	A	-0.0129	0.0023	-0.0018	0.0083	0.00023	0.0022
rs1035010	7	69598328	T	0.0139	0.002	0.03	0.0072	-0.00579	0.00194
rs1037587	11	11796727	T	0.0106	0.0017	0.0096	0.0063	0.00029	0.00171
rs1038088	17	28074563	T	-0.0117	0.0016	-0.011	0.0065	-0.00244	0.0017
rs10408013	19	33963766	T	0.0111	0.0018	-0.016	0.007	-0.00202	0.00188
rs1040881	20	15099816	T	0.0106	0.0018	0.014	0.0067	-0.0006	0.00181
rs10438964	18	42950629	T	-0.0127	0.0019	-0.02	0.0072	0.00454	0.00192
rs1045411	13	31033232	T	-0.0148	0.0019	-0.039	0.0072	0.00324	0.00191
rs10456637	6	50763935	A	0.0134	0.0019	0.011	0.0074	-0.00036	0.00198
rs10459012	11	55091574	A	0.0084	0.002	0.013	0.0076	-0.00258	0.00208
rs10460960	3	42308735	A	0.0197	0.0025	0.022	0.01	0.00365	0.00266
rs10467530	13	54694130	C	0.0148	0.0026	0.017	0.0097	-0.00166	0.00257
rs1048365	7	100804430	T	0.0136	0.0025	0.0054	0.0089	0.00721	0.00238
rs1048775	17	79202329	C	0.0061	0.0017	0.011	0.0066	0.00208	0.00171
rs1048932	11	115044850	A	-0.016	0.0017	-0.022	0.0064	0.00406	0.00172
rs10497807	2	198585087	C	-0.011	0.0016	-0.017	0.0063	0.00335	0.0017
rs10499276	6	154309808	T	0.0172	0.0025	0.041	0.0095	-0.00378	0.00253
rs10500548	16	69174141	T	0.0188	0.0036	0.025	0.013	0.00042	0.00358
rs10510321	3	6009092	T	0.0114	0.0021	0.012	0.0077	0.0008	0.00208
rs10511093	3	83763541	T	-0.0228	0.0034	-0.01	0.013	0.00687	0.00336
rs10515050	17	51923847	T	-0.0077	0.0017	-0.0064	0.0064	0.00575	0.00172
rs10519151	15	77156899	A	-0.0095	0.0035	-0.046	0.013	0.00079	0.00346
rs1057452	16	29833714	A	0.0173	0.0024	0.022	0.0092	0.00082	0.00241
rs10733051	1	167280354	A	0.0097	0.0016	0.0061	0.0063	-0.00369	0.00171
rs10744146	12	17212881	A	-0.0122	0.0017	-0.021	0.0063	-0.00213	0.0017
rs10745785	12	97586257	T	-0.0111	0.0018	-0.0095	0.0067	-0.00555	0.0018
rs10754210	1	197012111	A	-0.0123	0.0018	-0.0094	0.0068	0.00134	0.00183
rs1075901	17	15943910	T	-0.0121	0.0016	-0.0085	0.0064	-0.00376	0.00171
rs10769165	11	45706453	T	-0.0067	0.0016	-0.0069	0.0064	0.00087	0.00172
rs10772055	12	33379440	C	-0.0172	0.0024	-0.048	0.0095	-0.00075	0.00256
rs10773049	12	124506631	T	-0.0116	0.0017	0.032	0.0065	0.00702	0.00174
rs10779751	1	11284336	A	0.0139	0.0018	-0.025	0.0072	-0.00342	0.00192
rs10797115	9	92191256	T	0.0124	0.0017	0.013	0.0064	-0.00767	0.00171
rs10818810	9	126096522	A	0.0126	0.0017	0.029	0.0065	-0.00512	0.00176
rs10818938	9	127049237	A	0.0114	0.0017	0.015	0.0064	-0.00042	0.00172
rs10830452	11	89966202	A	-0.0111	0.0018	-0.021	0.0067	0.00607	0.00181
rs10832778	11	17394073	C	-0.0125	0.0017	0.064	0.0065	0.00095	0.00175
rs10838122	11	43551416	T	-0.0105	0.0017	-0.015	0.0063	0.00103	0.0017
rs10838852	11	48286256	T	0.0053	0.0017	-0.0084	0.0064	0.00455	0.00172
rs10839472	11	49994823	T	0.0044	0.002	0.0043	0.0075	-0.00057	0.00199
rs10840606	11	2234690	A	-0.0164	0.0024	-0.029	0.0086	-0.00435	0.00222
rs10840674	12	17360254	A	-0.0089	0.0018	-0.012	0.0068	0.00025	0.00184
rs10842240	12	24060075	C	0.0218	0.0027	0.018	0.0099	-0.00714	0.00266
rs10850031	12	112771063	T	-0.0075	0.0018	-0.0018	0.007	-0.00547	0.00188
rs10865858	3	34700713	T	0.0092	0.0017	0.018	0.0065	-0.00184	0.00173
rs10867256	9	81367391	T	-0.0118	0.0017	-0.029	0.0064	0.00649	0.00171
rs10876418	12	39428802	T	-0.0123	0.0019	-0.017	0.0075	0.00418	0.002
rs10878946	12	69642315	T	-0.0141	0.0019	-0.022	0.007	-0.00153	0.0019
rs10883553	10	102635475	A	0.0119	0.0018	0.017	0.0064	-0.00027	0.00172
rs10883759	10	104412049	A	-0.0122	0.0018	0.018	0.0069	0.00417	0.00186
rs10886017	10	118672531	A	0.0152	0.0019	0.019	0.0073	-0.00619	0.00198
rs10887578	10	88096047	C	0.0128	0.0017	0.029	0.0064	-0.00187	0.0017
rs10915840	1	225668524	A	-0.0118	0.0019	-0.016	0.0072	0.00464	0.00191
rs10920678	1	190239907	A	0.0155	0.0016	0.014	0.0064	0.00027	0.00171
rs10923724	1	119546842	T	-0.0118	0.0016	-0.0019	0.0064	0.00154	0.00172
rs10929925	2	6155557	A	-0.0143	0.0016	-0.021	0.0064	0.00259	0.00171
rs10930641	2	175000711	A	-0.0137	0.0017	-0.02	0.0062	-0.00535	0.00173
rs10935143	3	134665159	A	-0.0109	0.0017	-0.013	0.0064	0.004	0.00171
rs10938397	4	45182527	A	-0.0324	0.0016	-0.044	0.0064	0.00655	0.00172
rs10953620	7	109173373	A	-0.0101	0.0017	-0.0052	0.0063	0.0057	0.0017
rs10955841	8	118946541	A	0.0096	0.0018	-0.019	0.0068	0.01065	0.0018
rs10962549	9	16719445	T	0.0198	0.0023	0.022	0.0087	-0.00987	0.00231
rs10971712	9	33820938	T	-0.0197	0.0027	-0.014	0.0099	0.00556	0.00265
rs10989568	9	104396304	A	0.0107	0.0017	0.0092	0.0063	0.00017	0.0017
rs11030385	11	28629115	A	-0.0084	0.0018	-0.0068	0.0064	0.00661	0.00173
rs11039014	11	46895378	A	0.0004	0.0019	-0.0082	0.0074	-0.00337	0.002
rs11066301	12	112871372	A	0.0114	0.0016	-0.014	0.0065	0.00378	0.00175
rs1106908	17	34942595	A	-0.0158	0.0016	-0.024	0.0063	0.00609	0.00171
rs11074446	16	20255123	T	0.0225	0.0024	0.037	0.0095	0.00172	0.00249
rs11075489	16	62803841	T	-0.0111	0.0017	-0.014	0.0063	0.0023	0.0017
rs11075986	16	53805344	C	0.032	0.003	0.065	0.012	0.0007	0.00318
rs11079849	17	47090785	T	-0.0188	0.0019	-0.048	0.0068	0.00736	0.00183
rs11115176	12	82465797	T	0.0121	0.0019	0.027	0.0077	-0.00607	0.00199
rs11118308	1	219633869	A	0.0101	0.0016	-0.033	0.0063	0.00119	0.00171
rs11128760	3	15873407	A	0.011	0.0017	0.033	0.0064	-0.00353	0.00173
rs11150911	18	73498528	A	0.0133	0.0018	0.026	0.007	0.00112	0.00188
rs11172702	12	39982413	A	0.0144	0.0033	-0.0021	0.012	-0.00483	0.00323
rs11190661	10	102452136	T	0.001	0.0018	0.0026	0.0068	5e-05	0.00183
rs11208662	1	65987164	C	0.0209	0.0031	0.049	0.011	-0.00668	0.00308
rs11231548	11	55686588	A	-0.0278	0.006	-0.055	0.025	0.00104	0.00634
rs11250076	8	10647823	A	0.0184	0.0018	0.036	0.0069	-0.00331	0.00172
rs11251352	10	2585792	A	-0.0109	0.0018	-0.012	0.0065	0.00379	0.00174
rs11259933	15	84580156	A	-0.0066	0.0017	0.029	0.0063	0.0044	0.0017
rs11496125	7	103417557	T	0.0169	0.0017	0.035	0.0064	0.00253	0.00172
rs11577179	1	155983710	A	-0.0108	0.0017	-0.0013	0.0065	0.00319	0.00178
rs1158103	1	101024370	A	-0.009	0.0017	-0.0011	0.0064	0.00466	0.00171
rs11583122	1	38053458	T	0.0182	0.003	0.0084	0.011	-0.01329	0.00308
rs11590474	1	174972588	T	-0.005	0.0021	-0.0061	0.0079	0.00525	0.00211
rs11600990	11	64082807	T	-0.0178	0.0023	0.007	0.0089	-0.00448	0.00232
rs11611246	12	939480	T	0.024	0.002	0.014	0.0077	0.00786	0.00211
rs11611496	12	108413828	A	-0.0169	0.002	-0.017	0.0075	0.0059	0.00204
rs11629783	15	66741387	C	0.0146	0.002	-0.0076	0.0075	0.00585	0.00202
rs11635675	15	63793238	T	0.0124	0.0018	0.0018	0.0066	0.00395	0.0018
rs11642001	16	71899586	A	-0.0137	0.0021	-0.0064	0.0077	0.0043	0.00206
rs11659764	18	53335512	A	-0.0253	0.0039	-0.0018	0.015	0.0081	0.00391
rs11668301	19	31016196	A	0.021	0.0024	0.028	0.009	0.00442	0.00237
rs11672660	19	46180184	T	-0.034	0.0021	0.029	0.008	0.00309	0.00214
rs11711337	3	21794904	A	-0.0104	0.0019	-0.017	0.0071	0.0033	0.00189
rs11736228	4	147376805	A	0.0139	0.002	0.015	0.0073	0.00109	0.00196
rs11753081	6	20705590	T	0.0138	0.0021	-0.14	0.0083	-6e-05	0.00224
rs11756653	6	50054296	C	-0.0046	0.0032	-0.014	0.011	-0.00221	0.00299
rs11773362	7	147668180	T	-0.0111	0.0018	-0.018	0.0067	0.00334	0.0018
rs1178060	6	50914343	A	0.0193	0.0023	0.018	0.0092	-0.00108	0.00246
rs11781222	8	23389571	T	0.0158	0.0024	0.011	0.0096	9e-05	0.0025
rs11781699	8	118863061	T	-0.0132	0.0021	-0.015	0.0082	0.00809	0.00218
rs11783247	8	10788875	T	-0.0169	0.0016	-0.043	0.0065	0.00222	0.00171
rs11790280	9	14651283	T	-0.0103	0.0018	-0.013	0.0066	0.00521	0.00175
rs11792069	9	140646121	A	0.0145	0.0024	0.019	0.0086	-0.00091	0.00227
rs11803119	1	174002465	A	-0.0012	0.0071	-0.021	0.024	-0.01292	0.00639
rs11844682	14	65910844	C	-0.0099	0.0018	-0.019	0.0067	-0.00076	0.00181
rs11855853	15	78012618	T	-0.0145	0.002	-0.017	0.0073	0.01548	0.00194
rs11866815	16	387867	T	-0.0156	0.0019	-0.04	0.0076	0.00341	0.00198
rs11889536	2	220163543	A	0.0189	0.0024	0.024	0.0091	-0.01091	0.00242
rs11915371	3	70539559	A	-0.0149	0.0021	-0.033	0.0079	0.0102	0.00209
rs11929028	3	51754424	T	0.0174	0.0033	0.035	0.013	0.00623	0.00343
rs11945861	4	65700865	A	-0.0148	0.002	-0.019	0.0076	0.0068	0.00201
rs11971041	7	26698848	A	-0.021	0.0031	0.0003	0.011	0.00024	0.00305
rs11987383	8	15197115	A	-0.0147	0.0026	-0.024	0.0099	0.00194	0.00262
rs12033257	1	112318484	A	0.0146	0.0018	0.026	0.0066	-0.00673	0.00177
rs12035149	1	107885018	C	-0.0146	0.0021	-0.013	0.0077	-0.00416	0.00206
rs12035349	1	77557339	A	-0.0188	0.0026	0.0037	0.0099	0.00658	0.0026
rs12039524	1	173549827	A	0.0011	0.0023	0.0052	0.0087	0.00625	0.00227
rs12041258	1	195047936	T	0.0146	0.002	0.014	0.0075	-0.00127	0.00207
rs12042908	1	74997762	A	0.0184	0.0016	-0.0038	0.0064	-0.0005	0.00172
rs12042959	1	243533273	A	0.0144	0.0024	0.019	0.0094	-0.01095	0.00238
rs12044597	1	1708801	A	-0.0143	0.0016	0.0002	0.0063	-0.00671	0.00171
rs1205106	14	72269668	A	-0.0084	0.0017	-0.011	0.0063	0.00081	0.0017
rs12098284	10	76047464	T	0.0178	0.0026	0.018	0.0098	-0.00262	0.00262
rs12101393	15	92570921	C	0.0127	0.0021	0.017	0.0077	-0.00398	0.00205
rs12147845	14	101144596	T	0.0199	0.0027	0.029	0.01	0.0074	0.00269
rs12148386	15	77254544	T	-0.0049	0.0017	-0.028	0.0064	0.0086	0.0017
rs1218822	13	28011963	A	0.0168	0.0017	0.023	0.0067	-0.00241	0.0018
rs12189178	5	50914726	T	0.0364	0.0046	-0.017	0.017	-0.0047	0.00462
rs12207241	6	57642076	A	-0.0076	0.0018	-0.0017	0.0065	0.00394	0.00177
rs12215331	6	34644749	T	0.0177	0.002	0.0088	0.0085	-0.00555	0.00208
rs1229057	7	39054538	T	0.017	0.0027	0.0064	0.0099	0.00756	0.00262
rs12306932	12	38242029	T	-0.0008	0.0016	0.0085	0.0064	0.00252	0.00174
rs12327272	18	57726627	A	0.0053	0.0027	0.012	0.01	-0.0014	0.00264
rs12364470	11	134601012	T	-0.0178	0.0022	-0.017	0.0086	0.005	0.00227
rs12369009	12	112019799	T	-0.0019	0.002	0.019	0.0077	-0.00647	0.00208
rs12411886	10	104685299	A	0.0271	0.003	-0.0043	0.011	-0.00248	0.00309
rs12417072	11	115623272	A	-0.0151	0.0027	-0.021	0.01	0.00257	0.00265
rs1241986	18	6873954	A	-0.0139	0.0024	-0.022	0.0089	-0.00377	0.00236
rs12420725	11	117017530	A	-0.0226	0.0037	-0.0039	0.013	0.01204	0.00364
rs12422552	12	14413931	C	-0.0134	0.002	-0.026	0.0072	0.00512	0.00193
rs12429545	13	54102206	A	0.0316	0.0025	0.042	0.01	0	0.00253
rs12439798	15	46584787	T	0.0125	0.0017	0.012	0.0064	-0.00376	0.00172
rs12443621	16	52548037	A	-0.0096	0.0017	-0.027	0.0063	0	0.0017
rs12446632	16	19935389	A	-0.0352	0.0024	-0.043	0.0094	-0.00122	0.00246
rs12448257	16	3599655	A	0.0184	0.002	0.036	0.0079	0.00739	0.0021
rs12448738	16	56489343	A	-0.0168	0.0025	-0.015	0.0094	0.00485	0.00258
rs12453418	17	31747629	A	-0.0096	0.0018	-0.015	0.0067	0.0025	0.00179
rs12458	8	11617240	A	0.0015	0.0019	-0.0016	0.0069	-0.00037	0.00183
rs12479233	2	228891702	A	-0.0121	0.0017	-0.013	0.0063	0.00251	0.0017
rs12480713	20	15801600	T	0.007	0.0018	0.0024	0.0064	-0.00612	0.00173
rs12488237	3	56114861	T	-0.0235	0.0036	-0.032	0.014	-0.00164	0.00374
rs12514473	5	80818639	T	0.0167	0.002	0.0088	0.0075	0.00189	0.002
rs12564992	1	174478100	A	-0.0196	0.0026	-0.0095	0.01	-0.00165	0.00275
rs12574668	11	46422686	A	0.0132	0.0023	0.0075	0.0086	0.00072	0.00227
rs12575252	11	8694073	C	-0.0182	0.0017	-0.026	0.0067	0.00137	0.00178
rs12577642	11	43728534	A	-0.0213	0.0018	-0.036	0.0068	0.00193	0.00183
rs12587412	14	47272423	T	0.0146	0.0017	0.013	0.0068	-0.00414	0.0017
rs12593036	15	81058652	A	0.0154	0.0019	0.026	0.0072	-0.00306	0.00185
rs12595158	15	62316035	T	-0.0394	0.0054	-0.068	0.021	0.01055	0.0056
rs12595749	15	79432359	A	0.0141	0.0017	0.009	0.0064	-0.00216	0.00172
rs12602912	17	65870073	T	0.0176	0.0021	0.051	0.008	-0.00318	0.00216
rs12609744	19	12994140	T	-0.0126	0.0019	-0.026	0.0069	-0.00639	0.00185
rs12615778	2	102436738	A	0.0104	0.0019	0.0015	0.0069	0.00018	0.00184
rs12625413	20	62380542	T	-0.0079	0.0018	-0.017	0.0069	0.00078	0.0018
rs12631248	3	50080174	C	-0.0253	0.003	-0.038	0.012	-0.00555	0.00313
rs12637576	3	49237334	T	0.0024	0.0018	0.003	0.0065	0.00379	0.00176
rs12638746	3	89331055	A	-0.0092	0.0018	-0.0052	0.0067	0.00551	0.0018
rs12655756	5	88858208	A	0.0138	0.0018	0.018	0.0066	-0.00598	0.00176
rs12659802	5	152274478	A	0.0089	0.0018	0.013	0.0069	0.00996	0.00186
rs12666574	7	26526960	A	0.0097	0.0018	-0.0016	0.0068	0.0034	0.00181
rs1266922	6	51822297	A	0.0007	0.0018	0.0016	0.0068	0.0015	0.00182
rs12675063	8	132879047	A	-0.0156	0.0026	-0.025	0.01	-0.00482	0.00271
rs12680842	8	95582606	A	0.0133	0.0018	-0.0005	0.0067	-0.00782	0.00181
rs12682565	8	10626280	A	0.0232	0.0046	0.04	0.018	0.0041	0.00464
rs12694021	2	206084372	A	0.0106	0.0017	0.024	0.0064	0.00473	0.00171
rs12705987	7	114349212	A	0.0135	0.0017	0.01	0.0064	-0.00491	0.00172
rs12713433	2	61307982	T	0.0088	0.0021	-0.0081	0.0079	-0.00687	0.00211
rs12731372	1	118852975	T	0.0116	0.0019	0.0084	0.0074	0.00248	0.00199
rs12776880	10	19776828	A	0.0128	0.0019	0.0078	0.007	-0.0016	0.00194
rs1285245	17	77796889	C	-0.0121	0.0018	0.0095	0.0066	0.00148	0.00176
rs12885454	14	29736838	A	-0.0185	0.0017	-0.022	0.0066	0.0021	0.00178
rs12888545	14	88308044	A	-0.0136	0.002	-0.019	0.0073	0.00157	0.00195
rs12902742	15	83647483	A	0.0142	0.0031	-0.014	0.011	-0.00186	0.00305
rs12920590	16	67420603	T	-0.0029	0.0019	0.015	0.0069	-0.0053	0.00184
rs12922346	16	82438337	C	0.0136	0.002	0.0097	0.0072	0.00381	0.00197
rs12939549	17	78611724	A	0.018	0.0016	0.017	0.0064	-0.00317	0.00171
rs1296328	4	137083193	A	0.0179	0.0018	0.035	0.0064	-0.00242	0.00173
rs12964689	18	21116998	A	0.0203	0.0017	0.026	0.0064	-0.0134	0.0017
rs12991989	2	199169278	C	0.0035	0.0017	-0.0001	0.0064	-0.00337	0.0017
rs13021737	2	632348	A	-0.0574	0.0021	-0.054	0.0085	0.00483	0.00227
rs13041173	20	32542814	A	-0.0107	0.0018	-0.015	0.0067	-0.00224	0.0018
rs13045538	20	33595525	T	-0.0088	0.0052	-0.037	0.018	0.00624	0.00483
rs13047416	21	40309436	C	0.0154	0.0018	-0.0013	0.0065	0.00145	0.00175
rs13072095	3	193639623	T	0.0095	0.0017	-0.017	0.0067	0.0018	0.00181
rs13085472	3	171129859	T	0.0098	0.0018	0.0077	0.0063	-0.00228	0.0018
rs13095652	3	51243837	T	-0.0085	0.0018	0.0004	0.0064	0.0046	0.00174
rs13107325	4	103188709	T	0.047	0.0032	0.048	0.013	-0.0188	0.00344
rs13110266	4	162129844	A	-0.0117	0.0017	-0.012	0.0064	0.003	0.00173
rs13163306	5	136571959	A	-0.0094	0.0017	-0.013	0.0063	0.00276	0.0017
rs13174863	5	139080745	A	-0.0192	0.0023	-0.0063	0.0091	-0.00137	0.00238
rs13175892	5	87866793	T	-0.0215	0.0054	-0.052	0.022	-0.00659	0.00562
rs13191362	6	163033350	A	0.0236	0.0025	0.027	0.0098	-0.00789	0.0026
rs13201877	6	137675541	A	-0.0152	0.0024	-0.022	0.0093	0.00308	0.00246
rs13203153	6	97374850	A	-0.012	0.0022	-0.023	0.0083	0.01203	0.00219
rs13203286	6	49837540	T	-0.005	0.0038	-0.0056	0.014	-0.00016	0.00384
rs13207082	6	27251379	A	-0.0118	0.0028	-0.013	0.011	-0.00346	0.00285
rs1320903	3	131758077	A	0.0216	0.0018	0.036	0.0068	-0.00036	0.00183
rs13209753	6	86354442	A	-0.0182	0.0036	-0.032	0.014	0.00342	0.00367
rs13209872	6	97753223	C	-0.0152	0.0018	-0.016	0.0067	0.00518	0.00179
rs13209968	6	126089285	C	0.0114	0.0017	0.034	0.0063	0.00615	0.0017
rs13227433	7	74094721	T	-0.0156	0.002	-0.03	0.0073	0.00634	0.00195
rs13227658	7	113353254	T	-0.0157	0.0017	-0.013	0.0064	0.00156	0.00173
rs1323068	4	20263058	A	-0.0114	0.0018	-0.018	0.0068	0.00228	0.00183
rs13240600	7	99064466	A	0.0204	0.0024	0.028	0.0088	-0.00422	0.00233
rs1324110	6	93913200	C	-0.0103	0.0017	-0.011	0.0064	0.00435	0.00172
rs13247665	7	93232057	T	-0.0139	0.0018	0.0053	0.0068	-0.00333	0.00177
rs13263601	8	14095900	A	-0.0154	0.0018	-0.023	0.0067	0.00558	0.00179
rs13290794	9	37183628	A	-0.0141	0.0018	-0.017	0.0066	-0.00147	0.00177
rs13292976	9	129467340	T	0.0131	0.0017	0.024	0.0064	-0.00214	0.00171
rs13321566	3	107342662	A	-0.0135	0.0023	-0.0076	0.0087	0.01176	0.00226
rs13329567	15	68104367	T	-0.0293	0.002	-0.033	0.0077	0.00048	0.00207
rs1333423	13	59425111	A	0.0168	0.002	0.024	0.0075	-0.00672	0.00202
rs13417156	2	62848319	T	-0.0144	0.0017	-0.014	0.0064	-0.00325	0.00172
rs13432055	2	56603985	T	-0.0117	0.0018	-0.019	0.007	-0.00085	0.00189
rs1345148	4	30843533	T	-0.0111	0.0017	-0.0029	0.0064	-0.00581	0.00173
rs1358808	6	51825285	C	-0.0142	0.0018	-0.011	0.0068	0.00153	0.0018
rs1362910	8	30856464	A	0.0121	0.0017	0.032	0.0064	-0.01204	0.00174
rs1365466	18	36182440	T	-0.0137	0.0019	-0.034	0.0073	0.00687	0.00196
rs1371108	2	81816251	A	0.0119	0.0018	0.02	0.0068	-0.00733	0.00183
rs1375561	3	85658230	T	0.0173	0.0017	0.0088	0.0066	-0.0147	0.00178
rs1394	8	9511654	A	-0.0154	0.0017	-0.03	0.0066	0.00859	0.00177
rs1399054	8	9785503	A	-0.0101	0.0022	-0.018	0.008	0.0102	0.00212
rs1403846	4	119101723	T	0.0116	0.0021	0.0079	0.0084	-0.00274	0.00223
rs1405348	8	77228222	A	-0.0204	0.0017	-0.0078	0.0063	-0.00286	0.00171
rs1412235	9	28410996	C	0.0246	0.0017	0.042	0.0068	0.00131	0.00181
rs1423627	5	87125578	T	0.0059	0.0021	0.014	0.0079	-0.00452	0.00209
rs1431659	8	73439070	A	0.0196	0.0019	0.015	0.0071	-7e-05	0.00192
rs143384	20	34025756	A	-0.0007	0.0017	-0.011	0.0065	-0.00581	0.00175
rs1436343	3	104606130	A	-0.0141	0.0017	-0.01	0.0064	0.0019	0.00172
rs1437929	2	211983316	A	0.0135	0.0019	0.024	0.0069	-0.00111	0.00187
rs1451533	2	105466005	A	0.0167	0.0019	0.025	0.007	0.00038	0.0019
rs1452075	3	62481063	T	0.0141	0.0018	0.017	0.0071	0.01226	0.00193
rs1452134	11	86133416	T	-0.0091	0.0017	-0.01	0.0063	0.00157	0.00171
rs1454148	3	176341188	T	0.0106	0.0019	0.0039	0.0072	-0.001	0.00192
rs1454687	3	94038085	C	0.0202	0.0017	0.029	0.0063	-0.00722	0.00171
rs1455137	4	145986668	A	-0.0106	0.0017	-0.0048	0.0065	0.00065	0.00175
rs1473579	11	48901553	A	-0.0026	0.0017	0.009	0.0066	-0.00311	0.0018
rs1475774	6	35619554	A	0.0257	0.0058	-0.021	0.021	-0.00679	0.00582
rs1477887	4	18514827	A	-0.0138	0.0017	-0.0049	0.0062	0.0005	0.00172
rs1492767	4	55221467	T	0.0094	0.0016	0.016	0.0063	0.0013	0.0017
rs1498139	18	51478026	A	0.0105	0.002	0.0072	0.0072	8e-05	0.00193
rs1503139	6	54724405	A	-0.0059	0.0018	-0.0057	0.0067	-0.00248	0.00179
rs150353	15	89928189	T	-0.0095	0.0018	-0.012	0.0065	-0.00238	0.00173
rs1512065	20	53453326	A	0.0138	0.0021	0.012	0.0075	-0.00652	0.00201
rs1522569	4	171632637	T	0.0164	0.0022	0.025	0.0084	-0.00546	0.00222
rs1544459	7	77417584	T	-0.0103	0.0016	0.0042	0.0064	0.00274	0.00171
rs1549293	16	31141993	T	-0.0204	0.0017	-0.024	0.0066	0.00572	0.00177
rs1552717	11	29158495	A	0.0149	0.0025	0.016	0.0094	-0.01112	0.0025
rs1554193	3	8138801	A	-0.0103	0.0017	-0.011	0.0064	0.00506	0.00171
rs1558236	12	111780998	C	-0.0079	0.0053	0.026	0.019	-0.00311	0.00518
rs156151	6	104799007	C	-0.0165	0.0021	-0.0078	0.008	0.00204	0.00212
rs1564981	16	50986308	A	0.0087	0.0016	0.011	0.0063	-0.00065	0.00171
rs159032	5	94206202	T	0.0129	0.002	0.019	0.0074	-0.00485	0.00198
rs1593304	7	131619847	A	0.0126	0.0022	0.016	0.0082	-0.00144	0.00217
rs1594830	8	26334167	C	-0.0112	0.0021	0.0064	0.0079	0.00267	0.00209
rs1600136	3	136979939	A	-0.0081	0.0021	-0.019	0.0081	0.00255	0.00215
rs160401	5	138061341	T	0.0062	0.0019	0.014	0.0069	-0.00601	0.00187
rs1608445	18	947954	A	-0.0104	0.0018	-0.014	0.0064	0.00337	0.00173
rs1625427	11	131957293	T	0.013	0.0018	0.017	0.0067	0.00122	0.00178
rs1650586	5	157516393	T	0.0134	0.0028	-0.0082	0.011	-0.00425	0.00286
rs1657930	15	57120989	A	-0.0123	0.0022	0.01	0.008	-0.00233	0.00213
rs1658820	8	4288577	T	0.0141	0.0021	0.0033	0.0074	0.00132	0.00198
rs1668633	13	78371890	T	0.01	0.0017	0.015	0.0064	0.00287	0.00172
rs16823670	3	115071668	A	0.0261	0.0052	-0.036	0.018	0.00017	0.00515
rs16828086	2	151198990	C	0.0103	0.0018	0.006	0.0066	-0.00153	0.00175
rs16851483	3	141275436	T	0.0369	0.0035	0.031	0.013	-0.0127	0.00345
rs16906845	8	138215228	A	-0.0225	0.0038	-0.022	0.013	-0.00188	0.00358
rs16907751	8	81375457	T	-0.0209	0.003	-0.03	0.011	-0.00043	0.00289
rs16932761	8	67202787	A	-0.014	0.002	-0.017	0.0073	0.00412	0.00195
rs16951319	15	68103632	T	-0.007	0.0025	-0.023	0.0093	0.00781	0.00248
rs16952479	16	53770578	A	-0.0153	0.0041	-0.034	0.014	-0.00565	0.00394
rs16965062	18	31581247	T	0.009	0.0017	0.033	0.0064	-0.0003	0.00172
rs16966801	17	39573713	A	-0.0156	0.0022	-0.0039	0.0082	-0.00144	0.00216
rs1700137	8	89461609	T	-0.0121	0.0019	-0.0062	0.0069	0.00556	0.00185
rs17014375	1	209543560	T	-0.0172	0.0025	-0.015	0.0093	0.00043	0.00249
rs17035438	2	46878616	A	0.0199	0.003	-0.0038	0.012	-0.00611	0.00295
rs17056301	5	158271680	T	-0.0118	0.002	0.0025	0.0073	-0.00219	0.00194
rs17069831	8	4137396	T	-0.0109	0.0019	0.0033	0.0071	-0.00012	0.0019
rs17080319	3	48732480	T	0.0109	0.0026	-0.0065	0.0098	-0.01875	0.00263
rs17091470	20	32606299	T	0.0015	0.0033	-0.032	0.012	0.00394	0.00326
rs17094222	10	102395440	T	-0.0181	0.002	-0.027	0.0079	-0.00036	0.00208
rs17096549	12	38529333	A	0.0205	0.0052	-0.011	0.021	0.00393	0.00548
rs17096552	14	98626578	A	-0.0145	0.0025	0.0055	0.0094	-0.0013	0.00251
rs17105272	14	77529783	T	0.011	0.0019	-0.0075	0.0068	0.00542	0.00181
rs1712517	10	105033015	T	-0.0028	0.0017	-0.021	0.0063	0.00323	0.0017
rs17197116	11	46520302	T	-0.0052	0.003	0.0068	0.012	-0.00089	0.00314
rs17199978	3	136056184	A	0.0025	0.0029	0.012	0.011	0.00605	0.0029
rs17203016	2	208255518	A	-0.015	0.002	-0.021	0.008	0.00963	0.00211
rs17207196	7	75101065	T	-0.0221	0.0018	-0.0078	0.0065	0.00906	0.00179
rs17238110	15	62150364	A	0.0353	0.005	0.057	0.02	-0.01369	0.00525
rs17285919	5	86908920	T	0.0004	0.0026	-0.018	0.0098	-0.00031	0.00257
rs17302346	1	174983543	T	-0.0201	0.0065	-0.004	0.025	0.0223	0.00668
rs1730859	1	107617707	A	-0.0118	0.0017	-0.0078	0.0067	0.00595	0.00182
rs17327461	2	35512183	T	0.0125	0.0016	0.018	0.0064	-0.0053	0.00171
rs17351791	9	83263089	A	0.0097	0.0018	0.0077	0.0066	0.00084	0.00177
rs17391694	1	78623626	T	0.0317	0.0025	-0.0094	0.0097	-0.01071	0.00253
rs174415	5	95933162	A	-0.0002	0.0017	-0.009	0.0064	-0.00119	0.0017
rs17446091	8	27167942	T	-0.0123	0.002	-0.003	0.008	0.00479	0.00213
rs17448682	1	15966713	T	0.0099	0.002	0.027	0.0074	-0.00134	0.002
rs17522122	14	33302882	T	0.0159	0.0017	0.038	0.0064	-0.0055	0.00171
rs17525725	5	167293652	A	-0.0083	0.0017	-0.012	0.0064	0.00033	0.00171
rs17531363	1	107977075	A	0.0133	0.0019	0.022	0.0069	4e-05	0.00185
rs17538472	4	163038241	T	0.0129	0.0022	0.015	0.0081	0.00158	0.00214
rs17551974	2	142293146	A	-0.0141	0.0022	-0.012	0.0082	-0.00166	0.00218
rs17591778	5	86420392	A	0.0075	0.0021	0.0086	0.0075	0.00186	0.00202
rs17608150	12	110046698	T	0.0196	0.0031	-0.0025	0.012	0.00356	0.00314
rs17636031	10	126594078	T	-0.016	0.0019	0.0017	0.0072	0.00408	0.00194
rs17681451	3	114399296	A	-0.0197	0.0031	-0.036	0.012	0.00966	0.00313
rs17681708	17	9792872	T	-0.0106	0.0018	-0.037	0.0068	0.00123	0.00181
rs17724992	19	18454825	A	0.0183	0.0019	0.011	0.0074	-0.00595	0.00194
rs17739298	6	27293049	C	0.0101	0.0028	0.026	0.011	0.00618	0.00284
rs17757975	6	38214150	T	0.0143	0.0024	0.025	0.0093	0.00209	0.00242
rs17795934	16	51926509	T	-0.0087	0.0018	-0.0032	0.0069	-0.00077	0.00185
rs17806379	20	51107290	T	-0.0258	0.0022	-0.041	0.0084	0.00791	0.00221
rs17820822	9	11831420	T	0.0143	0.0018	0.015	0.0068	-0.00491	0.00178
rs1782507	11	30243868	T	-0.0135	0.0018	-0.023	0.0067	-0.0006	0.00179
rs1787267	18	76742544	C	-0.0237	0.0036	-0.037	0.013	0.00922	0.00349
rs1789165	11	69481969	A	0.0138	0.0017	0.017	0.0066	-0.00278	0.0018
rs1791253	18	37103550	T	0.0187	0.0037	0.012	0.013	-0.00711	0.00362
rs1814170	7	138794149	A	0.0203	0.0029	-0.024	0.011	0.00401	0.00282
rs181732	3	136744386	T	-0.0019	0.0017	0.0087	0.0064	0.00125	0.00172
rs1819844	12	68205604	A	0.0143	0.0021	0.016	0.0086	-0.00076	0.00223
rs1852006	7	77829768	A	-0.0156	0.0018	-0.022	0.0066	0.00469	0.00177
rs1853639	6	87606842	A	-0.0111	0.0018	-0.0081	0.0066	0.00417	0.00177
rs1862451	16	24803620	A	0.0137	0.0019	0.021	0.0071	-0.01051	0.00192
rs1865341	9	8845911	T	0.0128	0.002	0.011	0.0075	-0.00027	0.00198
rs186543	5	86754835	C	-0.008	0.0018	-0.014	0.0064	0.00245	0.00172
rs1866510	4	44514468	T	-0.0105	0.0018	-0.024	0.0067	-0.00035	0.00179
rs1884389	20	1410582	T	-0.0103	0.0017	-0.005	0.0064	-0.0006	0.00171
rs1884897	20	6612832	A	-0.0194	0.0017	-0.0061	0.0065	-0.00101	0.00176
rs1899689	7	121964349	T	0.0117	0.0016	0.028	0.0065	-0.00361	0.00174
rs1899951	3	12394840	T	0.017	0.0024	-0.1	0.0097	-0.00234	0.00255
rs1903579	4	91253956	C	0.0111	0.0017	0.029	0.0064	0.00275	0.00171
rs1909586	3	124687767	T	-0.0106	0.0018	0.021	0.0065	-0.00027	0.00174
rs1927790	13	96922191	T	-0.0148	0.0016	-0.018	0.0064	0.00176	0.00173
rs1928295	9	120378483	T	0.0141	0.0016	0.012	0.0063	-0.00638	0.00171
rs1937684	10	53680085	A	0.0112	0.0018	0.0085	0.0067	-0.00441	0.00179
rs1941697	18	31251276	A	0.0123	0.0017	0.015	0.0063	-0.00377	0.00171
rs1942866	18	57741783	C	-0.031	0.0017	-0.034	0.0065	-0.00278	0.00175
rs1943477	11	56973793	T	-0.0198	0.0035	-0.005	0.014	0.00155	0.00365
rs1951455	14	91512339	T	-0.0145	0.0019	0.016	0.007	0.00184	0.00188
rs1956151	14	40101060	A	-0.013	0.0022	-0.013	0.0083	0.00619	0.00223
rs1973993	1	96943994	T	-0.0208	0.0017	-0.022	0.0064	0.00205	0.00173
rs1982441	8	28021769	T	0.0175	0.0026	0.01	0.0093	-0.00164	0.00248
rs1983864	10	100017453	T	0.0158	0.0018	0.0072	0.0067	-0.00135	0.00179
rs2000746	18	57677294	A	0.0181	0.002	0.018	0.0072	0.00011	0.00193
rs2003616	14	79903993	T	0.0046	0.0019	-0.012	0.007	-0.00319	0.00188
rs200968	6	27859568	T	-0.0025	0.0021	-0.0029	0.0085	-0.00318	0.00221
rs2010281	14	103862322	A	-0.0161	0.0017	-0.037	0.0067	0.00341	0.00179
rs2012927	18	63297672	A	0.0129	0.0017	0.015	0.0067	-0.00465	0.00181
rs2030342	1	97388226	T	0.0143	0.0017	0.013	0.0064	0.00099	0.00171
rs2047632	3	37153431	C	-0.0253	0.0052	-0.026	0.019	-0.00161	0.0051
rs2075205	16	54153099	A	0.0111	0.0017	0.022	0.0064	-0.00662	0.00172
rs2075650	19	45395619	A	0.0244	0.0023	0.068	0.0092	-0.00538	0.00241
rs208015	17	46252346	T	0.0356	0.0034	-0.0098	0.012	-0.00609	0.0033
rs2080454	16	49062590	A	-0.0129	0.0017	-0.017	0.0065	0.002	0.00174
rs2098618	5	87934851	A	-0.0102	0.0034	-0.018	0.012	0.00312	0.00313
rs2100814	8	28118130	A	0.0113	0.0017	0.023	0.0065	-0.00078	0.00173
rs2122042	3	85866335	T	0.0235	0.002	0.0052	0.0079	-0.00287	0.0021
rs2124499	3	123093541	C	-0.0123	0.0017	0.034	0.0067	0.00119	0.00176
rs2140418	6	34975415	T	0.0107	0.0022	-0.018	0.0081	-0.00227	0.00216
rs2143253	20	41987392	A	-0.0188	0.0026	-0.023	0.0099	0.01252	0.00261
rs2154297	1	80791708	T	-0.0115	0.0019	-0.015	0.0072	0.00575	0.00189
rs215632	7	32368524	A	0.0152	0.0018	0.025	0.0066	-0.01041	0.00177
rs2160077	14	92428410	A	0.0093	0.0016	0.0074	0.0064	0.00071	0.00172
rs2163188	10	65314711	C	0.0131	0.0017	0.026	0.0063	-0.01434	0.0017
rs2170382	8	74689288	T	0.0172	0.0027	0.029	0.01	-0.01213	0.00269
rs2174307	9	73791849	C	0.0121	0.0017	0.015	0.0064	-0.00235	0.00172
rs217671	14	62360464	A	-0.0144	0.0019	-0.011	0.0072	0.00702	0.00192
rs2185027	6	153381622	A	-0.0135	0.0018	-0.032	0.0069	0.00742	0.00187
rs2190788	5	144484261	T	0.0141	0.0019	0.022	0.0068	-0.0001	0.00183
rs2192158	4	55505360	A	0.0129	0.0017	0.0019	0.0063	-0.00309	0.00171
rs2194385	2	50865334	A	0.0091	0.0017	0.019	0.0064	-0.00105	0.0017
rs2228213	6	12124855	A	-0.0139	0.0017	-0.0047	0.0069	0.00177	0.00179
rs2229616	18	58039276	T	-0.106	0.0059	-0.14	0.022	0.00936	0.00605
rs223051	11	32131303	T	0.0112	0.0018	0.013	0.0068	-0.0041	0.00181
rs2230590	3	49936102	T	-0.0239	0.0017	-0.032	0.0063	0.02251	0.0017
rs2230929	3	49343175	A	-0.0048	0.0023	0.0057	0.0083	0.01777	0.00224
rs2236950	3	50420554	A	-0.0077	0.0022	0.024	0.0085	-0.003	0.00224
rs2240108	12	48180508	T	-0.0127	0.0025	-0.013	0.0091	0.00345	0.00241
rs2275426	1	46487552	A	0.0104	0.0016	0.015	0.0064	-0.00217	0.00171
rs2282231	1	39569571	T	0.0165	0.0021	0.068	0.0076	-0.00154	0.00207
rs2283093	7	126721231	T	0.0127	0.0021	0.0022	0.0077	0.00429	0.00209
rs2293605	3	184044433	T	-0.0167	0.0027	-0.0001	0.0099	-0.01035	0.0026
rs2295896	6	50566383	A	-0.0021	0.0019	-0.0004	0.0073	0.00351	0.00196
rs2304130	19	19789528	A	0.0176	0.003	-0.073	0.012	0.00969	0.00314
rs2304607	5	87988733	A	-0.032	0.0025	-0.041	0.0093	-0.01725	0.00248
rs2307022	16	68381978	A	0.0135	0.0017	-0.0071	0.0067	0.00732	0.00181
rs2307111	5	75003678	T	0.0265	0.0016	0.053	0.0065	-0.00521	0.00174
rs2356865	1	50836334	T	-0.0114	0.0019	0.015	0.007	-0.00163	0.00187
rs2357760	6	120213880	A	0.0145	0.0017	0.014	0.0068	-0.00166	0.00181
rs2365389	3	61236462	T	-0.0174	0.0017	-0.0089	0.0064	0.00301	0.00172
rs2367112	5	64168193	T	0.0119	0.0016	0.0046	0.0063	-0.00032	0.0017
rs2386802	20	25971327	A	-0.004	0.0018	0.0067	0.0067	0.00099	0.00183
rs2397061	6	51638877	T	-0.0094	0.0027	-0.031	0.01	0.00551	0.00264
rs2409730	8	11060638	A	-0.0093	0.0017	-0.035	0.0066	0.0004	0.00176
rs2412107	14	65426216	T	0.0112	0.0021	0.014	0.0079	-0.00422	0.00208
rs2425241	20	35018412	T	-0.0197	0.0033	-0.045	0.013	0.00044	0.00336
rs2425857	20	44914134	A	0.0116	0.0017	0.011	0.0064	-0.00109	0.00171
rs2429150	12	2152655	A	-0.0111	0.0018	-0.021	0.0064	-0.001	0.00173
rs2440885	11	70563286	A	0.0091	0.0017	0.0052	0.0064	-0.00118	0.0017
rs2459359	15	76863838	C	0.0092	0.0039	-0.0013	0.014	-0.00774	0.00386
rs2467110	12	23067302	T	-0.0099	0.002	-0.0021	0.0072	-0.00315	0.00191
rs2479958	13	111984244	A	0.0154	0.0018	0.016	0.0064	-0.00209	0.00172
rs248139	5	167352783	A	0.0133	0.0022	-0.005	0.0081	0.00212	0.00214
rs2481665	1	62594677	T	0.0161	0.0016	0.022	0.0064	-0.00363	0.00171
rs2491864	1	242986063	A	0.0137	0.0021	0.021	0.0076	-0.00354	0.00205
rs2504674	6	51160682	C	-0.0112	0.0017	-0.02	0.0064	0.00015	0.00171
rs2516739	16	2097158	A	-0.0159	0.0021	-0.015	0.0085	0.00451	0.00213
rs2534760	16	6509009	A	-0.0099	0.0019	-0.016	0.0069	0.00028	0.00186
rs2537847	17	65694355	A	-0.0107	0.002	-0.0036	0.0074	-0.00925	0.00198
rs2543132	8	15536311	C	0.0146	0.0022	0	0.0082	-0.0053	0.00219
rs254428	5	141777439	T	0.0081	0.0017	0.0053	0.0065	0.00151	0.00172
rs25832	5	66175682	A	0.0118	0.0019	0.015	0.0072	-0.00426	0.0019
rs2590942	1	72885281	T	0.0293	0.002	0.036	0.0081	0.00239	0.00214
rs2593280	15	76150965	A	0.0105	0.0024	-0.012	0.0089	0.00193	0.00239
rs2605603	11	93221105	A	-0.0103	0.0016	-0.031	0.0063	-0.00118	0.0017
rs2611742	5	95856501	T	-0.0152	0.0017	-0.016	0.0064	-0.00259	0.00173
rs2612203	11	54914689	A	0.0155	0.0051	0.0017	0.017	0.00663	0.00478
rs2619976	17	71754545	T	0.0104	0.0018	0.017	0.0065	0.00152	0.00173
rs262956	3	183486117	T	0.0125	0.0018	0.026	0.0066	-0.00374	0.00177
rs2631681	10	93032943	T	-0.0113	0.0017	-0.01	0.0068	0.00124	0.00183
rs2634047	8	85696337	C	-0.0149	0.002	-0.025	0.0074	-0.00047	0.00197
rs2635727	6	50820940	T	-0.028	0.0019	-0.033	0.0074	0.00659	0.00199
rs2653365	6	55169801	T	-0.0119	0.0023	0.0048	0.0086	0.00318	0.00227
rs2680648	3	53777176	T	0.016	0.002	0.0096	0.0075	0.00373	0.002
rs2710323	3	52815905	T	-0.0141	0.0016	-0.0021	0.0064	0.0004	0.0017
rs2721965	8	116662038	A	0.0171	0.0018	0.025	0.0067	-0.00356	0.0018
rs2724861	2	471514	A	-0.0092	0.0017	-0.0093	0.0064	0.00562	0.00171
rs2731222	12	90595383	A	0.0131	0.0019	0.0035	0.0071	0.00374	0.00196
rs2733287	12	41880909	A	-0.0157	0.0017	-0.028	0.0063	-0.00674	0.0017
rs273504	19	18215247	A	-0.0153	0.0018	0.0064	0.0064	0.00432	0.00172
rs273697	18	23178748	A	-0.0098	0.0017	0.0019	0.0063	-0.00249	0.0017
rs2768950	4	49064487	A	0.0116	0.0019	0.029	0.0072	0.0007	0.00193
rs2781668	6	131897278	T	0.0169	0.0023	0.037	0.0085	0.00484	0.0023
rs2814992	6	34617144	A	-0.0245	0.0017	0.011	0.0067	0.00323	0.00181
rs2820311	1	201841476	A	-0.0235	0.0018	-0.029	0.0067	0.01078	0.0018
rs28350	3	42418446	A	0.0177	0.0022	0.015	0.0082	0.00215	0.0022
rs2836961	21	40627020	A	-0.0102	0.0017	-0.018	0.0065	0.00248	0.00176
rs2838006	21	42653567	T	-0.0126	0.0018	-0.0075	0.0066	0.0142	0.00177
rs284227	1	82379446	T	-0.0147	0.0019	-0.027	0.0073	0.0029	0.00197
rs2842385	6	19078274	A	-0.012	0.0022	0.0012	0.0081	-0.01549	0.00215
rs2850969	4	102183594	T	-0.0165	0.0024	-0.031	0.0091	0.00428	0.00241
rs2863981	16	68295598	A	0.0077	0.0017	-0.0011	0.0065	0.00449	0.00173
rs2866816	19	30683879	T	0.0129	0.002	-0.0018	0.0074	0.0001	0.00194
rs2875762	6	124925032	C	0.0139	0.002	0.026	0.0075	-0.0012	0.00201
rs2890652	2	142959931	T	-0.017	0.0023	-0.024	0.0085	0.00056	0.00227
rs2902021	2	67825685	T	0.0136	0.0031	0.013	0.011	0.00365	0.00273
rs293566	20	31097877	T	-0.0022	0.0018	-0.0037	0.0067	0.00737	0.00179
rs2974255	2	516696	A	0.0092	0.002	0.01	0.0079	0.00615	0.00204
rs29938	19	34311481	T	-0.015	0.0017	-0.022	0.0067	0.00168	0.00179
rs310618	20	62127121	T	-0.0108	0.0018	-0.0029	0.0073	0.00057	0.00186
rs3134353	8	101947453	A	-0.0125	0.0018	0.0024	0.0065	0.0004	0.00174
rs3134438	11	122765667	A	0.0113	0.0019	0.021	0.007	-0.00289	0.0019
rs316611	15	41751678	T	0.0104	0.002	0.027	0.0073	0.00098	0.00195
rs326889	4	112713436	T	-0.0129	0.0018	-0.0081	0.0065	0.00375	0.00174
rs329124	5	133865452	A	0.0131	0.0017	-0.036	0.0064	-0.00824	0.00172
rs329277	7	35080931	T	-0.0099	0.0017	-0.0063	0.0064	-0.00135	0.00172
rs329651	11	133767622	T	0.0164	0.0021	0.019	0.0083	-0.0075	0.00219
rs331949	4	143663206	T	-0.011	0.0017	-0.019	0.0066	-0.00251	0.00176
rs340025	15	60908307	T	-0.0124	0.0017	-0.027	0.0064	-0.00374	0.00172
rs346722	1	45620134	T	-0.0027	0.0029	-0.016	0.0098	0.00295	0.00261
rs355777	3	154034950	C	0.0153	0.0017	0.011	0.0064	-0.00382	0.00173
rs3734572	6	28059458	T	-0.0166	0.004	-0.013	0.016	0.00976	0.00433
rs3736485	15	51748610	A	0.0134	0.0016	0.022	0.0064	0.00045	0.00171
rs3739555	9	129940416	T	0.011	0.0021	0.014	0.0083	-0.00733	0.00217
rs3739733	9	88897891	A	0.0132	0.0021	0.012	0.0076	-0.00185	0.00205
rs3746429	20	33703607	T	0.011	0.0023	0.011	0.0086	0.00347	0.00228
rs3751813	16	53818708	T	0.0603	0.0016	0.089	0.0064	0.00326	0.00171
rs3753549	1	243722892	T	-0.0203	0.0025	-0.014	0.0095	0.00829	0.00251
rs3762396	1	19510394	A	0.0073	0.0017	0.011	0.0065	0.0013	0.00174
rs3768486	1	110123971	A	-0.0096	0.0021	-0.027	0.0084	0.0029	0.0022
rs3772934	3	115417865	T	0.0103	0.0019	0.0035	0.0071	-0.00315	0.0019
rs3781099	10	27318776	T	0.021	0.0031	0.008	0.012	-0.00111	0.00312
rs3794702	16	3730613	A	0.0038	0.0022	-0.016	0.0082	-0.00745	0.00217
rs3800229	6	108996963	T	0.0175	0.0018	0.014	0.007	0.00842	0.00187
rs3800649	7	137424509	A	0.0122	0.0019	0.0098	0.0076	-0.00048	0.00192
rs3802924	11	133827733	A	0.0085	0.0022	0.005	0.0079	-0.0084	0.00211
rs3803286	14	103246470	A	0.0181	0.0018	0.029	0.0067	-0.00695	0.00184
rs3807049	6	35512955	T	-0.0035	0.0019	0.0085	0.0073	0.00597	0.0019
rs3807566	7	50564204	T	-0.0127	0.0017	-0.015	0.0063	-0.00154	0.00171
rs3808434	8	116559435	A	0.011	0.0016	0.034	0.0064	-0.00015	0.00171
rs3809272	12	111800258	A	0.0062	0.002	0.0018	0.007	-0.00167	0.0019
rs3810291	19	47569003	A	0.0274	0.0018	0.046	0.0068	0.00226	0.00185
rs3814883	16	29994922	T	0.0232	0.0017	0.035	0.0064	-0.00045	0.00171
rs3819299	6	31322367	T	0.0187	0.0035	0.0088	0.013	-0.00511	0.00377
rs3821841	3	52084040	T	-0.0157	0.0033	0.025	0.012	-0.00891	0.00319
rs3822683	5	96080883	A	0.0145	0.0021	0.016	0.0077	-0.00624	0.00206
rs3826705	19	42637232	T	-0.0157	0.0027	-0.014	0.0099	0.00439	0.00268
rs3829849	9	129390800	T	0.0098	0.0017	0.0038	0.0066	-0.00109	0.00177
rs3844598	5	140992235	A	-0.0095	0.0017	-0.0025	0.0063	0.0062	0.0017
rs3849570	3	81792112	A	0.0132	0.0017	0.01	0.0066	-0.00122	0.00178
rs3850422	14	99671788	A	-0.0114	0.0016	-0.021	0.0064	0.00267	0.00171
rs3851083	10	33862727	A	-0.0102	0.0016	-0.024	0.0064	0.00501	0.00172
rs3887080	12	121661966	A	0.0181	0.0026	0.019	0.0099	0.00094	0.00261
rs3902840	9	129419025	A	0.0222	0.003	0.051	0.011	-0.0064	0.00298
rs3902951	14	69789755	T	-0.0134	0.002	-0.027	0.0074	0.00561	0.00196
rs3915844	3	9514856	A	0.0152	0.0025	0.043	0.0093	0.00159	0.00249
rs3922853	2	5830599	A	0.0123	0.0023	0.015	0.0085	-0.00789	0.0023
rs39654	3	173095123	A	-0.0145	0.0017	-0.021	0.0064	0.0018	0.00171
rs40067	5	107439012	A	-0.0266	0.0023	-0.015	0.0086	0.00107	0.00226
rs40245	7	21470536	A	0.011	0.0018	0.011	0.0066	-0.00291	0.00178
rs403656	15	76755506	A	0.0094	0.0024	0.024	0.0089	-0.0046	0.00238
rs4076358	8	144910239	A	0.0092	0.0017	-0.0063	0.0066	-0.00185	0.00176
rs4077093	12	51593616	T	0.0128	0.0022	0.015	0.0077	-0.00208	0.00208
rs411717	7	94033031	T	-0.0069	0.0017	-0.006	0.0064	-0.00331	0.00172
rs4148155	4	89054667	A	0.0188	0.0026	0.0021	0.01	-0.00038	0.00271
rs419261	6	33554147	T	0.0106	0.0017	0.002	0.0065	-0.00027	0.00173
rs4273371	3	108119071	T	-0.0115	0.0016	-0.017	0.0063	0.00322	0.0017
rs4278019	6	53693410	A	0.0112	0.0019	0.0088	0.007	-0.00348	0.0019
rs427943	21	46570896	A	-0.017	0.0017	-0.02	0.0063	0.004	0.00171
rs4284600	15	31843528	T	-0.0118	0.0017	-0.01	0.0064	0.00194	0.0017
rs4303732	2	100830040	T	0.0144	0.0017	0.024	0.0065	-0.01988	0.00173
rs4307239	7	24354300	A	-0.0115	0.0017	-0.0041	0.0063	3e-05	0.00171
rs4339513	6	57964315	T	-0.0015	0.0032	0.0071	0.011	0.00998	0.00293
rs4342060	3	137215820	T	-0.0051	0.0022	0.003	0.0082	0.00239	0.00216
rs4366093	8	20639811	T	-0.0121	0.0018	-0.022	0.0068	0.00053	0.00181
rs4372296	1	98320492	A	-0.0133	0.002	-0.012	0.0075	0.01289	0.00202
rs4372836	2	28973883	T	0.0142	0.0018	0.0016	0.0069	0.00673	0.00185
rs4383818	6	50756951	T	0.0088	0.0021	0.0089	0.0083	0.0041	0.00216
rs450231	9	101481205	A	-0.0127	0.002	-0.014	0.0073	0.00108	0.00197
rs4515655	9	128616073	T	-0.0072	0.0018	-0.0038	0.0064	0.00553	0.00174
rs4516268	17	1846831	A	-0.0217	0.0021	-0.029	0.0082	0.00958	0.00216
rs4518345	5	27185904	A	-0.0117	0.0019	-0.016	0.0071	0.00616	0.00189
rs4524456	4	6492739	A	-0.0086	0.0017	0.0069	0.0063	-0.00067	0.0017
rs453520	2	147907202	T	-0.015	0.0017	-0.027	0.0064	0.00077	0.00172
rs4542429	11	56446833	T	-0.0064	0.0019	-0.009	0.0063	0.00146	0.0017
rs4624596	3	119571541	T	0.0136	0.0023	0.015	0.0083	-0.00223	0.00222
rs4639527	2	416815	A	-0.0172	0.0019	-0.013	0.0069	-0.00121	0.00184
rs4643949	5	138372345	T	-0.0001	0.0019	-0.0084	0.0066	0.00248	0.00177
rs4653017	1	33776728	T	0.0122	0.0018	0.0065	0.0066	-0.00273	0.00182
rs4670626	2	37046657	T	-0.0113	0.0018	-0.021	0.0066	-0.0057	0.0018
rs4671328	2	58935282	T	0.0219	0.0017	0.032	0.0064	-0.00336	0.00175
rs4671358	2	60164634	A	0.0101	0.0017	0.0031	0.0065	-0.00914	0.00174
rs4673553	2	211608379	T	-0.0142	0.0017	-0.0028	0.0064	0.0012	0.00171
rs4676084	2	110010962	A	0.0098	0.0017	0.008	0.0065	0.00185	0.00173
rs4678297	3	136907111	T	0.0043	0.0019	0.011	0.0069	0.00039	0.00186
rs4718966	7	70040558	T	0.0127	0.0018	0.013	0.0064	0.00538	0.00173
rs4722398	7	3125220	T	0.0158	0.0025	0.025	0.0095	0.00397	0.00255
rs4722672	7	27231762	T	-0.0151	0.0021	-0.0087	0.0083	0.00045	0.00219
rs4725984	7	150668514	T	-0.0128	0.0017	-0.026	0.0067	-0.00149	0.00178
rs4737183	8	64720693	A	0.0112	0.0017	0.021	0.0064	-0.00584	0.0017
rs4740383	9	133783566	A	0.0126	0.0018	0.022	0.0065	-0.00422	0.00174
rs4744275	9	96482633	A	0.0144	0.0018	0.024	0.007	-0.00732	0.00192
rs4759073	12	54653258	A	-0.0116	0.0017	-0.015	0.0065	0.00957	0.00173
rs4759228	12	56508409	C	-0.0157	0.0019	-0.015	0.0071	0.01326	0.00189
rs4764949	12	103658096	A	0.0184	0.0018	0.024	0.0067	0.00104	0.00181
rs4766710	12	114437708	A	0.0229	0.0035	0.01	0.013	0.00558	0.00344
rs4783241	16	82650384	C	-0.0108	0.0017	-0.0066	0.0063	0.00584	0.00171
rs4796243	17	35057883	A	-0.0124	0.0019	-0.021	0.007	0.00017	0.00187
rs4814512	20	16564210	A	0.0133	0.0021	0.0057	0.0077	-0.00728	0.00206
rs4820408	22	40604945	T	0.0151	0.0017	0.017	0.0064	0.00186	0.00174
rs483752	9	27612918	T	0.0121	0.0022	0.017	0.0074	0.00272	0.00196
rs4841659	8	11828200	T	0.0149	0.0017	0.035	0.0065	-0.00305	0.0017
rs4854326	2	603088	A	-0.0019	0.0019	-0.003	0.007	-0.00232	0.00188
rs4858193	3	20441050	T	0.0129	0.0019	0.024	0.0071	-0.00628	0.00189
rs4864201	4	130731284	T	0.0141	0.0017	0.02	0.0066	-0.0003	0.00178
rs487060	6	160774459	T	0.011	0.0016	-0.038	0.0064	0.00011	0.0017
rs4886506	15	77207277	T	-0.0008	0.0019	0.011	0.0069	-0.00556	0.00185
rs4886869	15	77799657	A	-0.01	0.0018	-0.061	0.0065	0.00114	0.00174
rs4889782	17	78640510	T	-0.015	0.0018	-0.022	0.0065	0.00264	0.00174
rs4906908	15	27040082	T	-0.0103	0.0017	-0.012	0.0064	-0.00148	0.0017
rs4916661	5	87932809	T	-0.0034	0.0018	0.0026	0.0066	-0.01361	0.00177
rs4936175	11	132641959	T	-0.0122	0.0017	-0.014	0.0064	0.0036	0.00171
rs4936671	11	121942512	C	0.0105	0.0018	0.025	0.0066	-0.00147	0.00176
rs4939051	11	56206141	C	-0.0014	0.0023	0.0029	0.0077	0.00188	0.00207
rs4969387	17	79081724	C	-0.0145	0.002	-0.017	0.0075	-0.00273	0.00195
rs497417	8	9790041	A	-0.0052	0.0021	0.002	0.0077	0.00207	0.00206
rs4981693	14	29680331	A	0.0206	0.002	0.026	0.0075	-0.01464	0.00201
rs498240	6	31892592	A	-0.0267	0.0033	-0.0063	0.013	0.00331	0.00338
rs4985155	16	15129459	A	0.012	0.0017	-0.0012	0.0067	0.00257	0.00181
rs4986044	17	21261560	T	-0.0164	0.0016	-0.023	0.0064	0.00373	0.00171
rs524281	11	65886662	A	-0.0093	0.0019	-0.021	0.0075	0.0089	0.00205
rs5396	3	170744815	T	-0.0154	0.0018	0.062	0.0071	0.00877	0.0019
rs543874	1	177889480	A	-0.0475	0.002	-0.051	0.008	0.00468	0.00213
rs551137	11	55323307	T	0.0041	0.0021	-0.013	0.0072	-0.00148	0.00194
rs555267	18	40992698	T	0.0126	0.0017	0.01	0.0067	-0.00075	0.00181
rs559267	20	54157497	A	-0.0115	0.0017	-0.021	0.0068	-4e-05	0.00182
rs573455	11	117267884	A	-0.0093	0.0016	-0.0085	0.0063	-0.00198	0.00175
rs5750913	22	40640285	A	-0.0012	0.0019	0.03	0.0073	-0.00264	0.00196
rs577525	10	99769388	T	-0.0166	0.0017	-0.0089	0.0064	0.00655	0.00171
rs580438	3	13345450	T	0.0114	0.0018	0.022	0.0067	-0.00434	0.0018
rs587230	11	69299771	A	0.0149	0.0023	0.013	0.0088	-0.00086	0.00231
rs6011457	20	61530915	A	-0.0116	0.0017	0.0004	0.0064	-0.00726	0.0017
rs6019482	20	47495560	T	-0.0178	0.0023	-0.011	0.0087	0.00422	0.00228
rs6058635	20	30891925	C	-0.0008	0.0017	-0.01	0.0064	0.00307	0.00171
rs6060151	20	33594226	T	0.0029	0.0018	-0.006	0.0065	-0.00379	0.00175
rs6061162	20	29893501	T	0.0081	0.003	0.013	0.011	-0.00386	0.00302
rs6076348	20	25401827	A	-0.0012	0.0019	-0.014	0.0068	-0.00067	0.00185
rs6088529	20	33170752	A	0.001	0.0018	-0.017	0.0067	-0.00378	0.0018
rs6088943	20	34420023	A	0.011	0.0037	0.018	0.013	0.00344	0.00365
rs6121381	20	30785593	A	-0.0147	0.0024	-0.0046	0.0089	0.00327	0.00236
rs6132918	20	26073030	T	-0.0106	0.0023	-0.0041	0.0087	0.00094	0.00242
rs6138482	20	25059442	T	0.0147	0.002	0.013	0.008	-0.00089	0.00212
rs6142096	20	32686658	A	0.0137	0.0017	0.027	0.0063	-0.0023	0.00171
rs621042	12	18789007	A	-0.0107	0.0017	0.0029	0.0064	0.00328	0.00171
rs6235	5	95728898	C	-0.0175	0.0019	0.0016	0.0071	0.00098	0.00192
rs6265	11	27679916	T	-0.0412	0.0021	-0.016	0.0082	0.00974	0.00218
rs629443	13	76386075	T	0.0116	0.0019	0.0065	0.0073	0.00098	0.00198
rs6442021	3	46742019	T	-0.009	0.0017	0.0029	0.0065	0.00324	0.00174
rs6442101	3	48130893	T	-0.0117	0.0017	0.024	0.0068	0.007	0.00183
rs6443750	3	181329682	T	-0.0148	0.0021	-0.024	0.0083	0.00668	0.0022
rs6448587	4	28561990	A	0.0167	0.0023	0.016	0.0083	-0.00044	0.00221
rs6449531	5	60712212	A	-0.0127	0.0018	0.004	0.0067	-0.01335	0.00178
rs6459326	6	58060143	C	0.0008	0.0026	0.0072	0.0086	0.00156	0.00231
rs6461115	7	2103668	A	0.0144	0.0019	0.031	0.0076	-0.01055	0.00202
rs6463489	7	5542513	T	0.0157	0.0026	0.023	0.01	-0.00384	0.00273
rs6474945	9	15670492	T	-0.0186	0.0016	-0.013	0.0064	0.00453	0.00171
rs6477694	9	111932342	T	-0.0123	0.0017	-0.021	0.0066	0.00337	0.00177
rs6490055	12	111768973	A	-0.0072	0.002	0.019	0.0072	-0.00345	0.00198
rs6494481	15	64849904	T	0.012	0.0027	-0.0057	0.0098	0.00658	0.00268
rs6495252	15	78117685	T	0.0099	0.0018	0.019	0.0065	-0.00424	0.00176
rs651548	12	99560183	A	0.0139	0.0018	0.015	0.0066	-0.0012	0.00177
rs6545714	2	59307725	A	-0.0191	0.0017	-0.037	0.0065	0.00445	0.00174
rs6548221	2	295255	A	0.0151	0.002	0.02	0.0077	-0.00088	0.00207
rs6551410	3	89442305	A	0.0028	0.0018	-0.0022	0.0065	-0.00454	0.00173
rs6564360	16	76779612	A	-0.0135	0.0022	-0.017	0.0083	-0.00429	0.00219
rs6569648	6	130349119	T	-0.0126	0.0019	0.021	0.0074	-0.00267	0.00199
rs6577584	1	6715390	T	-0.0131	0.0018	-0.035	0.0066	0.00234	0.00179
rs6580755	12	39159190	T	-0.0015	0.0018	-0.018	0.0064	-0.00505	0.00171
rs6587552	1	151018861	A	0.0173	0.002	0.025	0.0074	-0.00764	0.00199
rs6595205	5	119372533	C	0.0114	0.0016	0.021	0.0063	-0.00181	0.0017
rs6606686	12	110903380	C	-0.0136	0.0018	-0.0085	0.0068	-0.00338	0.00182
rs663129	18	57838401	A	0.0545	0.0019	0.054	0.0074	0.00546	0.00201
rs6681627	1	174126742	A	0.0025	0.0025	-0.0061	0.009	-0.0066	0.0024
rs6690764	1	92976590	A	-0.0154	0.0022	-0.021	0.0079	0.00232	0.00213
rs6700816	1	174883994	A	0.0345	0.0051	0.015	0.019	-0.01954	0.00512
rs6700838	1	47700027	T	-0.017	0.0017	-0.02	0.0064	-0.0001	0.00173
rs6710871	2	143960593	A	0.0179	0.0024	0.026	0.0092	-0.00224	0.00247
rs6711584	2	104421692	A	0.0128	0.0017	0.024	0.0064	-0.01022	0.00171
rs6713781	2	40291940	C	-0.0123	0.0018	-0.011	0.0065	0.00191	0.00178
rs6720868	2	230663576	T	0.0155	0.0018	0.02	0.0068	-0.00554	0.00182
rs6738445	2	172599615	T	-0.0133	0.0018	-0.011	0.007	0.01013	0.00189
rs6753170	2	58481863	T	-0.0031	0.0018	0.0074	0.0066	0.00465	0.00176
rs6764533	3	196088464	A	0.0116	0.0018	0.015	0.0066	-0.00726	0.00177
rs676749	20	3026069	A	-0.0104	0.0017	-0.0012	0.0063	0.0012	0.00171
rs6767619	3	156893782	C	0.0119	0.0018	-0.0064	0.0067	-0.00057	0.0018
rs6786125	3	28727523	C	-0.012	0.0022	-0.031	0.0084	0.00643	0.00222
rs6786582	3	135898984	T	-0.0159	0.0018	-0.03	0.0071	0.00341	0.00191
rs6803870	3	89443784	T	0.0084	0.0024	0.021	0.0088	-0.00094	0.00231
rs6804181	3	116937546	A	0.0153	0.0023	0.007	0.0087	0.00337	0.00227
rs6804842	3	25106437	A	-0.0156	0.0017	-0.017	0.0064	-0.00107	0.00172
rs6818414	4	16600664	T	-0.0097	0.0017	-0.01	0.0064	0.00052	0.0017
rs6827083	4	153075491	A	-0.0097	0.0016	-0.011	0.0064	-0.00402	0.00172
rs6843738	4	103936001	A	-0.0107	0.0017	-0.037	0.0067	0.00396	0.0018
rs6879326	5	59208302	T	-0.0098	0.0017	-0.025	0.0063	0.00817	0.00171
rs6888159	5	63932234	C	0.0114	0.0018	0.017	0.0068	-0.00014	0.00182
rs6900723	6	23876240	T	-0.0112	0.0018	-0.0034	0.0067	0.00428	0.00182
rs6904676	6	58705746	A	0.0078	0.0021	0.0006	0.0079	-0.00705	0.00212
rs6908295	6	27527205	A	-0.0058	0.0025	0.003	0.0081	0.00678	0.00218
rs6919443	6	104493098	A	-0.0096	0.0017	-0.009	0.0063	0.00326	0.00172
rs6921533	6	73742334	T	0.0118	0.0019	0.017	0.007	-0.00027	0.00189
rs6922214	6	69968484	A	-0.0123	0.0024	-0.015	0.009	0.00419	0.0024
rs6922855	6	51843542	A	0.0004	0.0017	-0.005	0.0064	0.00046	0.00171
rs6938239	6	34683635	A	-0.0271	0.0025	0.0014	0.0091	0.00089	0.00243
rs6963840	7	78144371	T	0.0154	0.0024	0.026	0.0088	-0.00799	0.00235
rs696606	1	16828640	A	0.0095	0.0018	0.017	0.0069	-0.00606	0.00177
rs6968554	7	17287106	A	-0.01	0.0017	-0.023	0.0066	0.00216	0.00177
rs7006629	8	87519542	T	0.0109	0.0017	-0.0022	0.0065	-0.00793	0.0017
rs7024334	9	109072075	T	0.0138	0.002	0.021	0.0076	-0.005	0.00205
rs7042372	9	6959840	A	0.0122	0.0018	0.014	0.0067	-0.00211	0.0018
rs7083450	10	103984060	T	0.0159	0.0023	0.016	0.0087	-0.00492	0.00234
rs7084454	10	21821274	A	0.0193	0.0019	-0.002	0.0068	-0.00675	0.00183
rs7102454	11	65594820	T	-0.0158	0.0018	-0.0033	0.0066	0.00706	0.00178
rs710355	5	87159003	C	-0.0068	0.0038	-0.017	0.014	-0.00328	0.00369
rs711347	4	52926216	A	-0.0122	0.0019	-0.031	0.0072	0.00079	0.00193
rs7117238	11	78040259	A	-0.0131	0.0022	-0.008	0.0087	-0.00038	0.00231
rs7120873	11	49459474	T	0.0172	0.0027	0.039	0.0099	-0.00768	0.00269
rs7122539	11	66662731	A	-0.0065	0.0017	-0.0036	0.0067	-0.00968	0.00179
rs7123876	11	72444583	T	-0.0119	0.0019	0.057	0.0073	0.01572	0.00195
rs7124442	11	27677041	T	-0.0286	0.0017	-0.031	0.0068	0.00565	0.00182
rs7124681	11	47529947	A	0.0263	0.0016	0.037	0.0064	0.00019	0.00173
rs7131262	11	47836302	A	-0.0216	0.0018	-0.028	0.0071	-0.00056	0.00189
rs7133378	12	124409502	A	0.0125	0.0018	-0.034	0.0068	0.0032	0.00183
rs7134375	12	20473758	A	0.0077	0.0016	-0.013	0.0064	-0.00257	0.00173
rs7138803	12	50247468	A	0.03	0.0017	0.033	0.0065	0.00049	0.00177
rs7144011	14	79940383	T	0.0282	0.002	0.057	0.0077	0.00017	0.00205
rs7147503	14	101539384	T	-0.0119	0.0018	-0.019	0.0066	-0.00899	0.00176
rs7164727	15	73093991	T	0.0182	0.0017	0.022	0.0068	-0.00333	0.00181
rs7181498	15	95271404	T	0.0163	0.0018	0.024	0.0066	-0.00515	0.00177
rs7181610	15	35826859	A	0.0145	0.0025	0.04	0.0092	-0.00382	0.00241
rs7187776	16	28857645	A	-0.0265	0.0016	-0.029	0.0064	0.01661	0.00173
rs7195386	16	24578458	T	0.0133	0.0017	-0.0098	0.0063	-0.00417	0.0017
rs719802	11	113234679	T	0.0101	0.0018	0.012	0.0065	-0.00396	0.00175
rs7200919	16	67316600	A	0.0095	0.0017	-0.0067	0.0066	0.00176	0.00174
rs7206608	16	82872628	C	-0.0132	0.0019	-0.026	0.0067	0.00668	0.00182
rs7209235	17	73759552	A	-0.0111	0.0019	-0.0021	0.0071	0.00352	0.00189
rs7211567	17	31460899	T	-0.0145	0.0021	-0.0069	0.0076	0.00314	0.00205
rs7217226	17	2136065	T	-0.013	0.0017	-0.01	0.0066	0.00214	0.00178
rs7239114	18	45921214	A	0.0124	0.0017	0.019	0.0064	-0.00221	0.00173
rs7243357	18	56883319	T	0.0194	0.0021	0.043	0.0084	0.0046	0.00223
rs7313924	12	89899912	C	0.0101	0.0018	0.0081	0.0071	-0.00052	0.00192
rs7334078	13	99120484	T	0.0121	0.0019	0.028	0.007	-0.01029	0.00189
rs733594	8	85077686	T	0.0138	0.0018	0.013	0.0071	0.00148	0.0019
rs7377083	4	102708997	A	0.02	0.0018	0.019	0.0065	-0.00253	0.00176
rs740157	7	77055885	A	0.0116	0.0016	0.028	0.0064	-0.0022	0.00171
rs7425440	2	512490	T	0.0104	0.0021	0.01	0.008	-0.00032	0.00214
rs7444298	5	87730027	A	0.0179	0.002	0.028	0.0075	-0.01561	0.00201
rs7478904	11	48630323	T	-0.0086	0.0026	-0.0041	0.0095	0.00451	0.00256
rs753010	20	29857455	C	-0.0093	0.0042	-0.0068	0.015	-0.00155	0.00415
rs7531118	1	72837239	T	-0.0256	0.0016	-0.022	0.0064	-0.0132	0.00172
rs7531656	1	49828663	A	0.0195	0.0017	0.0041	0.0067	-0.00192	0.00181
rs7535528	1	2444414	A	-0.0152	0.0018	-0.012	0.0068	0.00184	0.00177
rs7550711	1	110082886	T	0.0649	0.005	0.069	0.018	0.00545	0.00498
rs7556169	1	8741401	A	-0.0103	0.0018	-0.0035	0.0065	0.00393	0.00176
rs7557796	2	86766153	T	0.016	0.0018	0.028	0.0066	-0.00303	0.00178
rs7560871	2	145616899	A	0.0218	0.0034	0.014	0.012	-0.01847	0.00324
rs7561278	2	48954905	T	0.0159	0.0021	0.0046	0.0077	-0.00782	0.00205
rs7564679	2	204012790	A	-0.0116	0.0016	-0.0032	0.0064	0.00015	0.00171
rs756717	16	72996162	A	-0.0148	0.0017	-0.017	0.0065	-0.00064	0.00174
rs757608	17	59497277	A	-0.0092	0.0017	0.013	0.0067	-0.00144	0.00181
rs7598402	2	50735943	C	0.0122	0.0017	-0.0016	0.0064	-0.00873	0.0017
rs7599312	2	213413231	A	-0.0186	0.0019	-0.0088	0.0071	0.00485	0.0019
rs7600699	2	156018263	C	-0.0149	0.0024	0.0005	0.009	-0.00132	0.00237
rs7601895	2	55281901	C	0.0149	0.0019	0.012	0.0068	-0.00036	0.00185
rs7607351	2	69562127	T	0.0119	0.0017	0.007	0.0065	-0.00159	0.00173
rs7607369	2	219279097	A	0.0117	0.0016	0.0031	0.0064	-0.00738	0.00173
rs7607490	2	12851120	A	0.0148	0.0028	0.0046	0.011	-0.01099	0.00276
rs761423	1	17301672	T	0.0113	0.0017	0.0047	0.0063	0.00133	0.00171
rs7615297	3	156299313	C	0.0149	0.0024	0.019	0.0089	-0.00126	0.00237
rs7616371	3	137047387	A	-0.0022	0.0033	0.01	0.013	0.00806	0.00345
rs762147	21	39238610	A	-0.0115	0.0019	0.0014	0.0071	0.00078	0.0019
rs7640424	3	107820063	T	-0.0136	0.0018	-0.017	0.0068	0.01068	0.00184
rs765332	6	51874745	T	-0.0118	0.0028	-0.013	0.011	0.00388	0.00284
rs7674623	4	80794681	T	0.0135	0.0022	0.0075	0.0081	-0.00482	0.00214
rs7683836	4	180167906	A	-0.0114	0.0017	-0.012	0.0064	0.00028	0.00172
rs7692088	4	10491040	C	0.0074	0.0017	-0.0025	0.0064	-0.00333	0.0017
rs7694732	4	115124089	A	0.0099	0.0017	0.011	0.0064	0.00344	0.00171
rs769674	4	140881964	A	0.0135	0.0018	0.031	0.0067	-0.0098	0.00181
rs7702514	5	86727027	T	-0.0016	0.0023	-0.026	0.0085	0.00506	0.00224
rs7710595	5	106506697	A	0.0101	0.0017	0.008	0.0063	-0.00493	0.0017
rs7711753	5	122733317	A	-0.0134	0.0016	-0.0042	0.0064	-0.00519	0.00172
rs7715256	5	153537893	T	-0.0166	0.0016	-0.025	0.0064	-0.00067	0.00172
rs7716275	5	137631073	T	-0.0132	0.0021	-0.0077	0.0082	0.00717	0.00215
rs7727781	5	165185571	T	0.0097	0.0017	0.017	0.0064	0.00353	0.0017
rs7730004	5	43191033	T	0.0148	0.0018	0.024	0.0067	-0.00436	0.00181
rs7730898	5	170459675	A	0.0168	0.0018	0.025	0.0071	-0.00722	0.00191
rs7748777	6	41133806	A	0.0105	0.0016	0	0.0064	0.00186	0.00171
rs775731	3	77624784	T	-0.0108	0.0017	-0.03	0.0064	0.00255	0.00173
rs7760082	6	21919387	A	-0.0122	0.0018	-0.012	0.0067	0.0023	0.00181
rs7777102	7	73058017	A	-0.0126	0.0024	-0.03	0.0096	-0.00095	0.00253
rs7779498	7	130408415	T	-0.0249	0.0045	-0.036	0.017	0.00908	0.00453
rs7784465	7	6418275	T	-0.0164	0.0025	0.0063	0.0093	-0.00456	0.00248
rs7796608	7	897847	A	0.0124	0.0025	0.0001	0.0084	-0.00786	0.00224
rs7805441	7	78121458	T	0.0109	0.0017	0.015	0.0063	-0.00575	0.0017
rs7827182	8	8380471	C	0.0177	0.0018	0.034	0.0064	-0.00311	0.0017
rs7832003	8	10782004	C	-0.0064	0.0023	-0.0096	0.0084	0.00099	0.00221
rs7844647	8	34503776	T	0.0123	0.0018	0.024	0.0072	0.00031	0.00193
rs785278	1	33307987	A	-0.0159	0.0023	-0.031	0.0085	0.00586	0.00232
rs7865157	9	122631560	T	0.0177	0.0028	0.012	0.01	-0.00558	0.00277
rs7869771	9	94180627	A	0.014	0.0019	0.0075	0.0072	-0.00472	0.00193
rs7871866	9	131027982	C	0.0187	0.0024	0.015	0.009	-0.00621	0.00237
rs7874154	9	27777012	T	-0.0127	0.0017	-0.013	0.0063	0.00554	0.00171
rs7893571	10	16750129	T	0.0136	0.0018	0.026	0.0068	0.0024	0.00181
rs7899106	10	87410904	A	-0.0331	0.0037	-0.013	0.014	-0.00563	0.00387
rs7903146	10	114758349	T	-0.0181	0.0018	0.31	0.0069	-0.00209	0.00188
rs7919	16	70514828	A	-0.0158	0.0017	-0.022	0.0064	0.00032	0.00172
rs7924371	11	49620595	T	-0.004	0.0017	-0.0094	0.0064	0.0032	0.00171
rs793520	10	99032375	A	0.0105	0.0019	0.032	0.0068	0.0061	0.00183
rs7941030	11	122522375	T	-0.0112	0.0017	-0.0049	0.0065	0.00445	0.00174
rs7948120	11	28763321	T	-0.0132	0.0019	-0.0096	0.0073	0.00294	0.00197
rs7958206	12	39329294	A	0.0014	0.0018	-0.018	0.0065	-0.0076	0.00173
rs7965658	12	49987929	A	-0.0016	0.0022	-0.0064	0.008	0.00694	0.00214
rs7968230	12	133481917	A	0.0131	0.0018	0.029	0.0067	-0.00294	0.00181
rs7973955	12	118409640	A	-0.0126	0.0019	-0.0094	0.007	0.0023	0.00187
rs7975187	12	60964108	A	-0.0128	0.0021	-0.034	0.0079	0.00329	0.00209
rs799132	14	82684748	A	-0.011	0.0021	-0.023	0.0079	0.00239	0.00207
rs799449	7	44784697	T	0.013	0.0017	0.022	0.0064	-0.00701	0.00171
rs8016771	14	102649451	T	-0.019	0.0031	-0.035	0.011	0.00131	0.00302
rs8016859	14	30484722	C	0.0349	0.0043	0.051	0.017	-0.0127	0.00449
rs8024932	15	77915282	T	0.0091	0.0028	0.022	0.01	0.00108	0.0027
rs8033510	15	61445514	T	0.0106	0.0018	0.0053	0.0066	-0.00529	0.00177
rs8036040	15	36402716	A	0.0109	0.0017	0.02	0.0063	0.00105	0.0017
rs8046061	16	80752293	T	0.009	0.0017	-0.0036	0.0063	0.00028	0.00171
rs8047395	16	53798523	A	0.0642	0.0017	0.098	0.0064	0.00235	0.0017
rs8067737	17	29349688	T	0.0166	0.003	0.0076	0.011	0.00354	0.00272
rs8069296	17	42935059	T	-0.0104	0.002	-0.015	0.008	0.00537	0.00211
rs8070454	17	38160754	T	-0.0098	0.0017	0.0019	0.0065	0.00194	0.00174
rs8071182	17	55336155	A	0.0133	0.0022	0.0035	0.0084	0.00214	0.00226
rs8075273	17	61728881	A	-0.0133	0.0018	-0.03	0.0071	0.00681	0.00192
rs8079034	17	5412361	T	0.0096	0.0022	-0.0047	0.0082	-0.00392	0.00215
rs8081039	17	75995829	T	0.0233	0.0038	0.017	0.013	-0.00448	0.00363
rs8087550	18	58371566	A	-0.0003	0.0017	-0.014	0.0063	0.00199	0.00174
rs8089514	18	69224478	A	0.0126	0.0019	0.018	0.0067	-0.0038	0.00178
rs8092503	18	52479487	A	-0.0165	0.0019	-0.011	0.0074	-0.00565	0.00199
rs8094523	18	57878155	A	-0.0305	0.0032	-0.024	0.012	-0.00321	0.00326
rs8095404	18	57804346	A	-0.0259	0.0017	-0.027	0.0064	-0.00392	0.00174
rs8097544	18	1839564	A	-0.02	0.0025	-0.042	0.009	0.00262	0.00239
rs8102137	19	30296853	T	-0.0193	0.0018	-0.015	0.0068	-0.00093	0.0018
rs8121840	20	30504530	A	0.0085	0.0017	0.011	0.0064	0.00348	0.0017
rs8123881	20	15819495	A	-0.0196	0.0024	-0.011	0.0094	0.00093	0.00249
rs816364	6	53990465	A	-0.01	0.0018	-0.0071	0.0066	0.00155	0.00177
rs816533	20	26256565	A	-0.0168	0.0047	-0.017	0.017	0.00301	0.00489
rs820077	6	35033854	A	-0.0064	0.0022	0.012	0.0082	0.00394	0.00217
rs823074	1	205774839	T	0.0112	0.0017	0.022	0.0064	0.00061	0.00172
rs825680	16	73606563	A	0.0104	0.0018	0.0053	0.0065	0.00292	0.00175
rs827092	3	157985182	T	0.0129	0.0017	0.017	0.0064	0.00167	0.00172
rs845084	10	125220036	A	0.014	0.002	0.021	0.0072	0.00163	0.00193
rs847747	6	40080069	T	-0.0113	0.0019	-0.013	0.0069	0.00284	0.00186
rs849135	7	28196413	A	0.0109	0.0016	-0.092	0.0063	0.00146	0.0017
rs853679	6	28296863	A	0.0134	0.0022	0.018	0.0092	-0.00222	0.00236
rs8567	20	62522315	A	-0.009	0.0016	-0.0054	0.0066	0.00316	0.00172
rs868554	16	20050466	C	-0.019	0.002	-0.0017	0.0071	-0.00241	0.00199
rs874454	7	131896813	A	-0.0081	0.0018	-0.012	0.0067	-0.00468	0.0018
rs879620	16	4015729	T	0.0231	0.0018	0.0001	0.0066	-0.00081	0.00176
rs881301	8	38332318	T	-0.0097	0.0017	-0.013	0.0064	0.0034	0.00173
rs884282	12	117579274	T	-0.0093	0.0017	-0.019	0.0064	-0.001	0.00171
rs886444	17	46051911	A	-0.0102	0.0017	-0.0099	0.0064	0.00016	0.00173
rs889398	16	69556715	T	-0.0196	0.0016	-0.04	0.0064	0.00182	0.00172
rs892261	13	65884191	T	-0.0103	0.0017	-0.017	0.0064	0.00325	0.00171
rs895330	19	4060707	C	0.0201	0.0023	0.013	0.0086	-0.00341	0.00222
rs900144	11	13294268	T	0.0166	0.0017	0.013	0.0064	0.00146	0.00171
rs901630	6	98539519	T	-0.0146	0.0017	-0.029	0.0065	0.02288	0.00174
rs902695	2	113955074	A	-0.0103	0.0017	0.0011	0.0064	5e-05	0.0017
rs903959	8	142630782	A	0.0106	0.0018	0.012	0.0065	-0.01566	0.00174
rs905938	1	154991389	T	-0.0149	0.0019	0.017	0.0072	0.00193	0.00195
rs907011	16	54234492	T	0.0102	0.0019	-0.0008	0.007	-0.00083	0.00186
rs9077	1	202116238	A	-0.0138	0.0019	-0.0087	0.0068	0.00763	0.00182
rs912768	1	173473713	C	0.0043	0.0017	0.0036	0.0064	0.00223	0.00173
rs919433	2	198166565	A	0.0036	0.0018	-0.0046	0.0066	-0.00326	0.00176
rs925018	3	62713143	C	-0.013	0.0018	-0.02	0.0068	-0.00059	0.00182
rs925421	4	60253877	A	0.0116	0.002	0.021	0.0072	-0.00578	0.00194
rs926279	6	58298846	A	-0.0036	0.0019	0.0036	0.007	0.00475	0.00189
rs9289499	3	135484734	T	-0.0031	0.0028	-0.023	0.01	-0.00307	0.00273
rs9291467	4	25428296	T	0.014	0.0017	0.017	0.0063	-0.00451	0.00171
rs9294260	6	83433228	A	0.0147	0.0016	0.027	0.0064	-0.00544	0.0017
rs929641	2	58792377	A	0.015	0.0016	0.016	0.0064	-0.00637	0.00172
rs9299	17	46669430	T	0.0121	0.0018	-0.012	0.0066	-0.0011	0.00179
rs930295	2	50233352	A	0.0211	0.0023	0.018	0.0086	-1e-05	0.0023
rs9332817	11	118365210	C	-0.0382	0.006	-0.074	0.021	0.01086	0.00547
rs934515	2	79482643	A	0.0185	0.0027	0.027	0.0099	-0.00135	0.00265
rs9349239	6	42676480	A	0.0122	0.0017	0.0017	0.0064	-0.00033	0.0017
rs9362662	6	90296588	A	0.0112	0.0017	0.0036	0.0062	0.00213	0.0017
rs9367368	6	13189275	T	0.0121	0.0018	0.01	0.007	-0.00666	0.00185
rs9370042	6	51546123	C	0.0038	0.0026	0.018	0.0095	0.00071	0.00253
rs9394312	6	35672330	C	0.0109	0.0017	-0.016	0.0063	-0.00498	0.0017
rs9396763	6	9952059	A	0.0089	0.0021	0.014	0.0079	0.00054	0.00206
rs9419958	10	105675946	T	-0.0126	0.0025	0.005	0.0094	0.00338	0.00251
rs9426003	1	34602870	A	-0.0116	0.0019	-0.012	0.0068	0.00243	0.00187
rs9460306	6	19211776	T	0.0136	0.0031	0.015	0.011	-0.01605	0.003
rs9463175	6	9510030	T	-0.0108	0.0017	-0.0091	0.0067	0.00221	0.00179
rs946526	1	46487168	T	-0.0314	0.0043	-0.045	0.015	0.00616	0.00413
rs9470086	6	35709678	A	0.0243	0.0068	-0.054	0.027	-0.00178	0.00709
rs9475173	6	55013291	A	0.0108	0.0019	0.0072	0.0067	-0.0002	0.00178
rs9507983	13	28620036	T	-0.0156	0.0018	-0.029	0.0065	-0.00188	0.00175
rs952159	16	71965915	A	-0.0002	0.0018	0.0073	0.0066	0.00047	0.00178
rs9527706	13	58402479	A	-0.0115	0.0018	-0.035	0.0071	0.02246	0.00191
rs9530843	13	79563749	A	0.0128	0.0018	0.0082	0.0064	-0.00268	0.00171
rs9538141	13	59178258	A	0.0164	0.0017	0.015	0.0063	0.00453	0.0017
rs954018	18	42598463	A	-0.013	0.0018	0.019	0.0069	-0.00321	0.00185
rs9540493	13	66205704	A	0.0139	0.0017	0.025	0.0064	0.00013	0.00171
rs9544915	13	36230485	T	0.014	0.0025	0.0067	0.0092	8e-05	0.00244
rs9554263	13	28681228	C	-0.0109	0.0021	-0.015	0.0076	0.00265	0.00204
rs9571687	13	67472713	A	-0.0129	0.0018	-0.0096	0.0068	-0.00161	0.00182
rs9595908	13	33184288	T	0.0159	0.0017	0.014	0.0065	-0.00655	0.00176
rs9603697	13	40783323	T	0.0141	0.0018	0.023	0.0067	0.00094	0.00181
rs9615905	22	48875699	T	0.011	0.0017	0.015	0.0065	-0.0065	0.00171
rs9630985	2	181607676	A	-0.0177	0.0018	-0.034	0.0067	0.00581	0.00181
rs9657542	8	10864363	C	-0.0048	0.0018	-0.015	0.007	0.00331	0.00176
rs9675376	18	57969244	A	0.035	0.0018	0.042	0.007	0.00429	0.00189
rs967605	1	23399932	T	-0.0192	0.0023	0.0044	0.0087	0.00184	0.00232
rs9688431	6	73922654	T	0.0231	0.0035	0.032	0.014	-3e-05	0.00364
rs968972	2	51171962	A	0.0089	0.0018	0.011	0.0066	-0.00233	0.00178
rs9714342	3	90428286	T	-0.0151	0.0019	-0.02	0.0067	0.00651	0.00174
rs972283	7	130466854	A	0.0096	0.0016	-0.046	0.0064	-0.0004	0.0017
rs972540	2	207244783	A	-0.013	0.0018	-0.015	0.0071	-0.00339	0.0019
rs977540	16	9724750	A	0.014	0.0019	0.027	0.0074	-0.00637	0.002
rs9787495	10	103206115	A	-0.0103	0.0017	-0.015	0.0064	-0.00786	0.00172
rs980329	2	60285100	T	-0.0133	0.002	-0.028	0.0073	-0.0014	0.00197
rs9806058	14	35673470	A	0.0164	0.0026	0.0051	0.0098	-0.00146	0.00259
rs9814633	3	41310470	A	0.0122	0.0018	0.013	0.0066	0.00445	0.00179
rs9816226	3	185834499	A	-0.0323	0.0021	-0.028	0.0083	-0.00784	0.00221
rs9827072	3	51184893	A	-0.0114	0.0031	0.0017	0.011	-0.00968	0.00272
rs9832305	3	89392778	T	-0.0073	0.0019	-0.0075	0.0071	0.00606	0.00188
rs9838283	3	50820486	A	0.0161	0.0026	-0.0088	0.0098	0.01027	0.00257
rs9846123	3	49088112	T	-0.0011	0.0018	-0.008	0.0067	-0.00204	0.00179
rs984902	2	81358877	A	0.0113	0.0027	0.0038	0.01	6e-05	0.00266
rs987237	6	50803050	A	-0.0409	0.0021	-0.057	0.0082	0.0033	0.0022
rs9881036	3	136845666	A	-0.0035	0.0017	-0.022	0.0067	-0.00016	0.00181
rs9905991	17	80052073	A	0.01	0.0017	0.0097	0.0064	0.007	0.00174
rs9922708	16	53831146	T	0.0692	0.0016	0.11	0.0064	0.00208	0.00171
rs9927848	16	23833071	A	-0.0122	0.002	-0.0091	0.0072	-0.00221	0.00194
rs9931164	16	53825238	A	0.0245	0.0061	0.0047	0.023	-0.00038	0.00638
rs9931407	16	67290155	T	-0.0008	0.0049	-0.029	0.017	0.01452	0.00473
rs9931967	16	20375351	T	0.0163	0.0017	0.024	0.0063	0.00186	0.00175
rs993931	7	71888157	A	-0.0057	0.0018	-0.0038	0.0064	-0.00539	0.00174
rs993954	2	188325474	T	0.0084	0.0017	0.013	0.0065	-0.00337	0.00172
rs9951893	18	60739250	T	-0.0115	0.0017	-0.0065	0.0064	-0.00361	0.00172
rs9961813	18	57853056	A	0.013	0.003	-0.0048	0.011	-0.00345	0.00304
rs9979651	21	34153330	C	-0.0165	0.0034	-0.021	0.013	0.00604	0.00334
rs998584	6	43757896	A	-0.0131	0.0017	0.041	0.0065	0.00149	0.00173
rs998732	19	19378671	A	0.0171	0.0022	0.015	0.0088	0.00291	0.00235

## Sheet: SBP to T2D adjust for Edu
ESM SNP data 3. Selected SNPs in the association analysis between SBP and type 2 diabetes after adjusting for education
SNP	Chr	Position	effect_allele	beta.SBP	se.SBP	beta.T2D	se.T2D	beta.education	se.education
rs10008637	4	77414144	T	0.1355	0.0415	0.0031	0.0064	-0.00203	0.00171
rs1004558	7	44240407	T	0.1803	0.0552	0.055	0.0085	-0.00733	0.00226
rs10048404	18	54578482	C	0.1412	0.0513	0.031	0.0066	-0.00547	0.00178
rs10057188	5	77837789	G	0.1942	0.0475	-0.0042	0.0063	-0.00341	0.00171
rs10059921	5	87514515	G	0.3732	0.0919	0.043	0.013	-0.01509	0.00324
rs10062049	5	61553881	T	0.1849	0.0611	-0.027	0.0092	0.00856	0.00246
rs10069690	5	1279790	T	0.2151	0.0468	-0.0013	0.0075	-7e-05	0.00205
rs10078021	5	75038431	G	0.0619	0.0489	-0.042	0.0066	0.00419	0.00176
rs10087782	8	141858620	T	0.14	0.0418	-0.0017	0.0063	0.00592	0.00171
rs1012089	16	74171973	G	0.1354	0.0456	-0.0019	0.0064	-0.00289	0.0017
rs10164193	18	31161426	G	0.3638	0.0854	0.017	0.012	0.00235	0.00322
rs10184839	2	181946115	T	0.1653	0.0513	0.0031	0.007	0.00115	0.00187
rs10189186	2	53025757	A	0.1752	0.0459	0.0028	0.0062	-0.00195	0.0017
rs10193543	2	72483329	T	0.2859	0.0629	-0.0047	0.0087	-0.00297	0.0023
rs10224002	7	151415041	G	0.2375	0.0525	-0.018	0.007	0.00164	0.0019
rs10233127	7	30933453	A	0.3906	0.0694	0.0078	0.011	-0.00202	0.00282
rs10245696	7	90449362	A	0.105	0.0468	0.005	0.0065	0.00288	0.00174
rs10267979	7	136618188	T	0.1302	0.0489	0.0072	0.0067	-0.0012	0.00181
rs10274928	7	28142088	A	0.1505	0.0411	0.083	0.0064	-0.0003	0.00171
rs10305838	4	148400256	C	0.117	0.0607	0.019	0.0092	0.00372	0.00245
rs1036477	15	48914926	A	0.3401	0.0739	-0.0019	0.011	-0.00308	0.00283
rs1036902	17	58950791	C	0.1786	0.0566	0.02	0.0089	-0.00029	0.0024
rs10409243	19	10332988	C	0.1088	0.0443	0.0045	0.0066	-0.0035	0.00173
rs10418305	19	15278808	G	0.0778	0.0754	0.019	0.011	-0.00012	0.00287
rs1043069	1	180859368	T	0.1287	0.0446	-0.019	0.0065	-0.00082	0.00176
rs10437954	12	58003922	G	0.2398	0.0697	0.009	0.011	0.00218	0.00293
rs1044822	2	230629138	C	0.1852	0.0608	0.015	0.0091	-0.01013	0.00239
rs10460108	18	73034151	A	0.2039	0.0452	-0.0011	0.0063	0.00287	0.0017
rs10468291	16	49768046	C	0.1175	0.0463	0.0013	0.0064	0.00703	0.00172
rs1047030	8	22428708	A	0.1866	0.0591	-0.0031	0.0083	-0.00157	0.0022
rs1047891	2	211540507	C	0.1647	0.0511	0.0041	0.0068	0.00222	0.00183
rs1047922	18	74070562	C	0.1594	0.0711	0.0034	0.0092	-0.00531	0.00243
rs10493891	16	81510742	C	0.2585	0.0342507	0.018	0.0071	0.00125	0.0019
rs1055144	7	25871109	T	0.108	0.0582	0.01	0.0082	0.00327	0.00216
rs1060105	12	123806219	C	0.1006	0.0572	0.044	0.0079	-0.02199	0.00211
rs1063281	2	218668732	C	0.2392	0.0483	0.0006	0.0065	0.00158	0.00174
rs10732433	10	21037294	T	0.1051	0.0423	-0.023	0.0065	0.00519	0.00172
rs10743086	11	8774923	G	0.14	0.0522	0.0074	0.0079	0.00209	0.0021
rs10761530	10	62390726	T	0.2533	0.0455	0.0029	0.0064	-0.00343	0.0017
rs1076485	11	116772441	T	0.2665	0.0606	0.021	0.0093	0.01185	0.00253
rs10766533	11	19224677	A	0.2572	0.0515	-0.0063	0.007	-0.0028	0.00188
rs1077795	19	17222584	A	0.1486	0.0518	0.014	0.0071	0	0.00192
rs10779936	2	23950200	G	0.1093	0.0505	-0.013	0.007	-0.00329	0.00188
rs10782230	6	126228512	A	0.1776	0.0425	0.012	0.0063	0.00537	0.0017
rs10818775	9	125755571	C	0.2731	0.0696	0.048	0.0098	-0.00518	0.00261
rs10823136	10	69855363	C	0.3274	0.0857	-0.011	0.012	-0.00979	0.0033
rs10826995	10	32082658	C	0.0896	0.0514	0.0033	0.0071	-0.00602	0.0019
rs10830963	11	92708710	G	0.0858	0.0456	0.099	0.0071	-0.00171	0.00192
rs10842709	12	26475243	T	0.244	0.0320171	0.019	0.0067	0.00118	0.0018
rs10842991	12	27962103	C	0.2145	0.0518	0.073	0.0081	0.00333	0.00215
rs10850411	12	115387796	T	0.3036	0.0494	-0.0009	0.0069	5e-05	0.00185
rs10858966	12	90567026	C	0.248	0.0509	0.016	0.007	0.00375	0.00186
rs10864859	2	121440218	T	0.3737	0.0886	0.054	0.012	-0.0004	0.0032
rs10873612	15	26105602	C	0.0995	0.0476	0.0071	0.0066	0.00171	0.00173
rs10887914	10	82215288	T	0.1523	0.0412	0.0038	0.0063	-0.00301	0.0017
rs10906391	10	13523937	T	0.1366	0.0452	0.029	0.0068	0.00418	0.00183
rs10913934	1	180131640	T	0.1302	0.0439	0.0029	0.0064	-0.001	0.00173
rs1091811	7	73491212	G	0.0775	0.0625	0.0099	0.0088	0.00275	0.00228
rs10922502	1	89360158	G	0.2283	0.0483	0.017	0.0066	-0.0074	0.00176
rs10923038	1	88651771	A	0.1279	0.0481	0.0047	0.0065	-0.00107	0.00175
rs10943605	6	79655477	A	0.1747	0.0462	0.011	0.0064	-0.00633	0.0017
rs10982910	9	118534500	G	0.2591	0.0725	0	0.011	-0.00323	0.00292
rs1098708	12	27321112	G	0.0695	0.042	0.0078	0.0063	-0.00795	0.00171
rs10988442	9	101739709	A	0.1174	0.0428	-0.0054	0.0066	0.00213	0.00175
rs10998362	10	70404159	T	0.0609	0.0531	0.02	0.0069	-0.00548	0.00186
rs11008355	10	31412561	G	0.0855	0.0542	-0.0029	0.0074	0.00313	0.002
rs11010905	10	19934813	A	0.1278	0.0432	0.008	0.0064	0.00124	0.0017
rs11021221	11	95308854	A	0.0721	0.0561	-0.0003	0.0087	-0.00135	0.00228
rs11026586	11	22515533	A	0.1523	0.0845	0.017	0.013	-0.0042	0.00336
rs11030119	11	27728102	G	0.1699	0.0509	-0.033	0.0069	0.00626	0.00185
rs11031051	11	30355707	C	0.127	0.0445	0.0083	0.0068	-0.00222	0.00184
rs110419	11	8252853	A	0.0808	0.047	0.017	0.0064	0.00058	0.00172
rs11045235	12	20578881	A	0.2969	0.0375816	0.027	0.0076	-0.00402	0.00204
rs11067763	12	116198341	A	0.1908	0.0753	-0.034	0.011	0.00079	0.00283
rs11074093	15	93222897	C	0.1942	0.0310777	-0.0099	0.0065	0.00044	0.00173
rs11080134	17	29161503	G	0.0927	0.0432	0.014	0.0065	0.00107	0.00179
rs11087740	20	6657554	C	0.0985	0.0417	-0.0042	0.0064	-0.00039	0.0017
rs11108209	12	96109855	C	0.206	0.0797	-0.001	0.011	0.0027	0.00295
rs11112548	12	105871914	A	0.3673	0.1067	-0.0049	0.016	0.00556	0.00417
rs111245230	9	113169775	C	0.6917	0.1299	0.048	0.017	0.00385	0.00473
rs11128722	3	14958126	G	0.2518	0.047	0.025	0.0065	-0.00063	0.00172
rs11141731	9	89888472	C	0.1955	0.0549	0.0001	0.0077	-0.00152	0.00203
rs11145807	9	139520789	A	0.1532	0.0522	0.016	0.0069	0.00174	0.00175
rs11154027	6	121781390	C	0.009	0.0475	0.0015	0.0064	0.00079	0.00171
rs11159091	14	75074316	A	0.1433	0.0422	0.0055	0.0063	-0.00362	0.0017
rs11160085	14	93112102	T	0.1327	0.052	0.0093	0.0071	-0.00021	0.00187
rs11168245	12	48204499	C	0.2221	0.0492	0.0068	0.0074	-0.00717	0.00199
rs111777102	10	111965826	T	0.1692	0.0933	0.035	0.013	0.00391	0.00351
rs11187142	10	94468685	T	0.298	0.0763	0.061	0.011	-0.00297	0.00282
rs11191156	10	103702763	G	0.0829	0.0484	0.0021	0.0066	-0.01716	0.00178
rs11191548	10	104846178	T	1.0233	0.0818	0.0033	0.012	0.00243	0.00313
rs11196549	10	115707298	A	0.7641	0.0782073	0.0072	0.017	-0.00133	0.00427
rs11197813	10	118523933	G	0.1765	0.046	0.0027	0.0069	0.00373	0.00185
rs11210029	1	41865293	G	0.1608	0.0476	-0.0056	0.0066	0.00091	0.00176
rs112184198	10	102604514	G	0.5331	0.0761	-0.02	0.011	-0.00044	0.0028
rs11222386	11	130779068	C	0.113	0.0526	-0.017	0.0081	7e-05	0.00214
rs112260610	17	64252393	T	0.3389	0.0669	-0.016	0.0093	0.00331	0.00245
rs112280096	17	79367409	C	0.1169	0.0431	0.015	0.0071	-0.01253	0.00195
rs11229457	11	58207203	C	0.2886	0.0563	0.023	0.0077	0.00198	0.00209
rs11247642	1	27699012	C	0.2538	0.0426189	-0.021	0.0087	-0.00192	0.00231
rs11248862	16	1344291	A	0.101	0.0657	0.0057	0.01	0.00752	0.00259
rs112557609	1	56576924	A	0.2383	0.0489	0.0072	0.0067	0.00074	0.00179
rs1126464	16	89704365	C	0.1846	0.0565	-0.02	0.0075	0.00569	0.00201
rs1126930	12	49399132	C	0.5757	0.14	0.023	0.018	-0.00636	0.00475
rs113134141	3	46861939	G	0.1352	0.0687	-0.014	0.011	-0.00398	0.00284
rs1133400	10	134459388	G	0.193	0.051	0.018	0.008	-0.00087	0.0021
rs114275780	6	8224648	A	0.1585	0.0996	0.03	0.014	-0.00364	0.00369
rs114503346	5	172192350	C	0.1495	0.1198	0.018	0.015	-0.0083	0.0041
rs115172170	7	107019947	C	0.3593	0.0887	0.0007	0.014	-0.01139	0.00367
rs115245297	6	34244132	C	0.5045	0.1111	0.081	0.016	-0.0083	0.0043
rs11537751	11	47587452	T	0.3936	0.1076	0.07	0.014	-0.01654	0.0038
rs1154214	18	24546824	G	0.2163	0.046	-0.0023	0.0065	0.00069	0.00174
rs11556924	7	129663496	C	0.2487	0.0498	0.014	0.0065	0.00434	0.00178
rs11571376	12	1059556	G	0.2044	0.0468	-0.0005	0.0069	0.00084	0.00188
rs11579440	1	49052423	T	0.2794	0.0653	-0.024	0.0091	0.00261	0.00237
rs11585169	1	150572037	A	0.1811	0.0475	0.022	0.0064	-0.00304	0.00172
rs11592107	10	122968964	A	0.2721	0.0495	0.029	0.0068	-0.00202	0.00184
rs11607056	11	57496820	C	0.1143	0.0437	0.01	0.0068	0.01014	0.00181
rs11615689	12	116699675	C	0.0826	0.0576	0.0022	0.0083	0.00466	0.00221
rs11623535	14	72462381	A	0.1885	0.0471	-0.01	0.0072	0.00778	0.00195
rs11626434	14	101998443	G	0.1087	0.05	0.0062	0.0067	-0.00491	0.00178
rs11627326	14	85785251	C	0.0504	0.0504	-0.0083	0.0071	-0.00149	0.00189
rs11628933	14	60700903	G	0.1234	0.0492	-0.022	0.0076	0.00063	0.00203
rs11629850	15	40317075	A	0.1417	0.0416	0.0085	0.0063	0.00539	0.0017
rs11632112	15	93468276	G	0.1892	0.0532	0.0097	0.0074	0.0087	0.00199
rs11632436	15	86295286	C	0.1738	0.042	-0.012	0.0063	-0.00072	0.0017
rs11634028	15	76276150	A	0.3107	0.0585	-0.018	0.008	0.00212	0.00208
rs11639856	16	24788645	T	0.2288	0.0575	0.02	0.0081	-0.0105	0.00214
rs11642631	16	11198835	C	0.0504	0.0421	0.014	0.0064	6e-05	0.00171
rs11665020	18	10879503	G	0.0066	0.0458	0.01	0.0067	0.00248	0.00181
rs11671314	19	7258405	C	0.3642	0.0481568	0.0012	0.01	-0.00294	0.00278
rs11681462	2	42352567	C	0.1806	0.0583	0.0035	0.0079	-6e-05	0.00208
rs11689667	2	85491365	T	0.1189	0.0465	0.0062	0.0064	0.00048	0.00171
rs11690961	2	46363336	A	0.0228	0.0722	-0.0091	0.01	0.00456	0.00267
rs11694601	2	174949358	G	0.1422	0.047	0.021	0.0065	0.00468	0.00173
rs11701033	21	33788341	G	0.2465	0.0592	-0.0043	0.0084	-0.00206	0.00221
rs11701512	21	47962811	A	0.0645	0.0552	-0.002	0.0084	-0.00416	0.0022
rs117206641	12	133086888	T	0.3348	0.0783	-0.0083	0.011	-0.00199	0.00272
rs11721038	3	168849576	T	0.5792	0.0578925	0.016	0.012	-0.00237	0.00315
rs117233107	12	4328521	G	0.4705	0.1829	0.35	0.029	0.00087	0.00757
rs11730129	4	16032948	C	0.2053	0.0561	0.0035	0.0076	-0.0022	0.00206
rs1173771	5	32815028	G	0.5227	0.0468	0.0009	0.0064	1e-05	0.00174
rs11770630	7	89805241	T	0.0556	0.0413	0.022	0.0063	0.00092	0.0017
rs11771693	7	150050111	A	0.1368	0.0455	0.012	0.0068	0.00528	0.00183
rs11789875	9	16872323	A	0.1265	0.0596	0.0038	0.009	-0.00267	0.00236
rs117913411	12	48254353	A	0.5622	0.0858538	-0.01	0.018	0.00045	0.00473
rs11853359	15	71621524	A	0.048	0.0443	-0.005	0.0067	0.0013	0.00181
rs11862847	16	86172857	G	0.1707	0.0303655	0.0052	0.0064	0.00172	0.00171
rs11868035	17	17715101	A	0.1989	0.0339263	0.025	0.007	-0.00864	0.00186
rs11876341	18	48799991	G	0.2406	0.0461	-0.0046	0.007	-0.00224	0.00186
rs11901929	2	189643316	A	0.0938	0.0449	0.0068	0.0067	0.00108	0.00179
rs11909120	21	30131872	T	0.1981	0.0591	0.012	0.0092	-0.00352	0.00245
rs11923667	3	101268080	A	0.0752	0.0421	0.0025	0.0064	-0.00136	0.00172
rs11977526	7	46008110	G	0.2535	0.0484	0.018	0.0065	-0.00407	0.00174
rs11991469	8	32413280	G	0.1764	0.0414	-0.0082	0.0064	0.00266	0.0017
rs12034319	1	86040107	A	0.1072	0.0514	0.0006	0.0077	0.00222	0.00206
rs12042924	1	197297417	C	0.1235	0.0427	0.0072	0.0063	-0.00224	0.0017
rs12052761	2	69065841	G	0.1301	0.0475	0.012	0.0065	-0.00255	0.00174
rs12052878	2	238227594	G	0.0697	0.0442	-0.0074	0.0068	0.00306	0.00184
rs12078697	1	117015118	G	0.1132	0.0516	0.0009	0.0079	-0.00031	0.00209
rs12118102	1	176634724	A	0.2941	0.0939	-0.0088	0.014	0.00964	0.00379
rs12142296	1	46541679	G	0.2038	0.0633	-0.0054	0.0095	0.00208	0.00249
rs12153395	5	179411477	G	0.2602	0.0764	0.018	0.01	-0.00343	0.00265
rs1215469	13	80707408	C	0.1972	0.0563	-0.015	0.0076	0.00049	0.00204
rs12172847	18	60223017	G	0.1532	0.0453	-0.0023	0.0067	-0.0066	0.00181
rs12184466	12	111281636	T	0.2956	0.0695	0.022	0.0092	-0.00397	0.00229
rs12195276	6	73657714	C	0.1819	0.0471	0.022	0.0072	-0.00297	0.00191
rs1220128	2	158499902	C	0.2237	0.0588	0.016	0.0092	0.00133	0.00242
rs12216497	6	19028623	T	0.1211	0.0461	0.0014	0.0064	-0.0044	0.00172
rs12216886	9	2493751	T	0.1226	0.057	-0.0058	0.0081	-0.00133	0.00216
rs1232482	20	11886643	C	0.1187	0.0424	0.0073	0.0064	-0.00637	0.00173
rs12325702	17	55446364	A	0.0689	0.0451	-0.0091	0.0065	-0.00273	0.00171
rs12374077	3	185317674	C	0.1695	0.0484	0.019	0.0067	-0.00093	0.00179
rs12405515	1	172357441	G	0.1713	0.0461	0.026	0.0064	-0.00337	0.00172
rs12408022	1	217718789	T	0.2511	0.0532	0.002	0.0072	-0.00386	0.00194
rs12454712	18	60845884	T	0.2258	0.0426	0.049	0.0067	-0.00227	0.00183
rs12460791	19	1842919	A	0.2257	0.0382326	0.02	0.0079	-0.00586	0.0021
rs12473688	2	185033470	A	0.1425	0.0464	0.0099	0.0071	-0.00952	0.0019
rs12486605	3	57706503	C	0.0278	0.0421	-0.016	0.0064	0.00284	0.00172
rs1250129	4	1254930	G	0.1673	0.0733	0.0009	0.01	0.00183	0.00268
rs12511987	4	46595623	G	0.1817	0.0551	0.013	0.0084	-0.00734	0.00221
rs12515541	5	57095011	T	0.2175	0.0431	0.01	0.0065	-0.01135	0.00174
rs12521868	5	131784393	G	0.123	0.0476	0.0096	0.0064	0.00018	0.00172
rs12574332	11	122521123	T	0.2026	0.0703	0.0006	0.0098	-0.00748	0.00258
rs12579720	12	20173764	G	0.3023	0.0543	-0.0096	0.008	-2e-05	0.00204
rs12583615	13	50564085	A	0.1771	0.0604	-0.0019	0.0094	-0.00153	0.00252
rs12605156	18	53498114	A	0.1935	0.0575	0.011	0.008	0.00803	0.00215
rs12627651	21	44760603	A	0.4162	0.0528	0.0032	0.0072	-0.00192	0.00189
rs12628032	22	19967980	T	0.1972	0.0499	0.021	0.007	0.00197	0.00184
rs1263671	2	207996447	C	0.1405	0.0645	0.017	0.0087	0.00283	0.00232
rs12638085	3	30405936	A	0.2004	0.0479	-0.0065	0.0071	-0.00024	0.00177
rs1265842	10	28924901	T	0.1634	0.0464	-0.014	0.0064	0.00255	0.0017
rs12668436	7	47548893	C	0.1554	0.0534	0.0044	0.0074	0	0.00197
rs12694277	2	213188795	C	0.1284	0.0462	-0.0035	0.007	0.00131	0.00188
rs12700814	7	27566315	T	0.1749	0.0309139	0.0067	0.0064	0.00219	0.00172
rs12701929	7	41722494	T	0.1477	0.0486	0.0058	0.0074	0.00809	0.00198
rs12703989	7	140238048	A	0.1501	0.0436	0.014	0.0064	0	0.00172
rs12705090	7	100467700	C	0.077	0.0525	0.018	0.0087	0.00318	0.00217
rs1271309	12	124820705	G	0.1743	0.0581	0.026	0.0088	-0.00492	0.00233
rs1275988	2	26914364	C	0.5157	0.0466	-0.0086	0.0065	-0.00561	0.00176
rs12807220	11	102077200	G	0.1028	0.0442	-0.0013	0.0067	-0.00535	0.00178
rs12906962	15	95312071	C	0.2663	0.0493	0.018	0.0068	0.00412	0.00182
rs12921187	16	4943019	G	0.2421	0.0458	-0.0036	0.0064	-0.0066	0.00172
rs12940887	17	47402807	T	0.2657	0.0469	0	0.0066	-0.00388	0.00176
rs12941318	17	1333598	C	0.208	0.0484	0.014	0.0064	-0.00207	0.00171
rs12946454	17	43208121	T	0.3193	0.0518	0.019	0.0072	-0.00636	0.00192
rs12958173	18	42141977	A	0.3518	0.0495	-0.008	0.0069	0.00011	0.00186
rs12979	7	24738164	C	0.2241	0.0693	0.0068	0.0093	-0.02096	0.00249
rs12983238	19	39438532	G	0.1717	0.0575	-0.0086	0.0071	-0.00346	0.0019
rs12990959	2	148572160	C	0.1368	0.0498	-0.0002	0.0068	-0.00321	0.00183
rs13001283	2	127183454	A	0.1232	0.0564	-0.0085	0.0086	-0.00022	0.00231
rs13014371	2	64217786	C	0.1602	0.0464	0.0028	0.0064	-0.00313	0.00171
rs13042148	20	32298286	C	0.2515	0.0657	-0.046	0.009	-0.00319	0.00238
rs13050104	21	16794775	A	0.2018	0.0332658	-0.012	0.0067	0.00222	0.0019
rs13082711	3	27537909	C	0.2805	0.0546	0.0083	0.0076	-0.0002	0.00198
rs13106448	4	138372073	T	0.1916	0.0314675	-0.012	0.0064	0.00377	0.00172
rs13107325	4	103188709	C	0.8783	0.0947	-0.048	0.013	0.0188	0.00344
rs13112725	4	106911742	C	0.397	0.0557	0.0092	0.0076	-0.00471	0.00202
rs13122790	4	15356795	A	0.0677	0.0486	0.0051	0.0071	-0.00674	0.00191
rs13139571	4	156645513	C	0.2959	0.0538	0.014	0.0075	-0.00071	0.00201
rs13149209	4	89750668	T	0.196	0.0496	0.037	0.0077	0.00134	0.00207
rs13179413	5	55868097	T	0.1656	0.0492	0.058	0.0071	0.00302	0.00192
rs13205180	6	51832494	T	0.041	0.0464	-0.0016	0.0064	-0.00041	0.0017
rs13207962	6	117817099	G	0.2403	0.0360488	0.013	0.0074	-0.00594	0.00198
rs13209747	6	127115454	T	0.4117	0.0466	-0.011	0.0062	-0.00124	0.00173
rs1322639	6	169587103	A	0.0888	0.0557	0.0073	0.0077	-0.00187	0.00205
rs13238550	7	131059056	A	0.1695	0.0472	0.0021	0.0065	0.00254	0.00173
rs13240040	7	14375977	A	0.1457	0.0518	-0.0037	0.007	-8e-05	0.00184
rs13253358	8	68920135	T	0.1945	0.0504	-0.0013	0.0068	-0.00013	0.00186
rs1327235	20	10969030	G	0.3548	0.045	0.0046	0.0064	-0.00191	0.0017
rs13290326	9	116696625	C	0.162	0.0428	0.01	0.0064	6e-05	0.0017
rs13303	3	52558008	C	0.1095	0.0473	-0.0074	0.0064	0.00272	0.00171
rs1331012	13	27115424	T	0.1514	0.051	0.012	0.0072	-0.00405	0.00192
rs1332813	9	9350706	T	0.1453	0.046	-0.0041	0.0066	0.00087	0.00178
rs13333226	16	20365654	A	0.336	0.058	-0.022	0.0082	-0.00352	0.00227
rs1334576	6	7211818	G	0.0736	0.0416	-0.0084	0.0064	-0.00053	0.00172
rs13359291	5	122476457	A	0.4005	0.062	0.022	0.0087	-0.00343	0.00241
rs134041	22	28056338	C	0.0576	0.0432	0.013	0.0064	4e-05	0.00172
rs13420463	2	37517566	A	0.2751	0.0555	0.0021	0.0075	-0.00116	0.00202
rs1344653	2	19730845	G	0.1568	0.0456	-0.0011	0.0063	0.00012	0.0017
rs1347345	4	95938386	G	0.1765	0.0433	0.027	0.0065	0.00064	0.00175
rs1350100	8	76054904	A	0.0382	0.043	0.0084	0.0065	-0.00169	0.00171
rs1375564	3	85656311	T	0.1884	0.0439	0.0007	0.0066	0.00724	0.00177
rs1378942	15	75077367	C	0.4867	0.0481	0.0075	0.0067	-0.00706	0.00181
rs137923903	21	44829595	C	1.2212	0.141453	-0.04	0.033	0.00462	0.00784
rs13796	1	154245917	C	0.0984	0.0705	-0.0046	0.0096	-0.00823	0.0025
rs138285687	17	27195674	C	0.396	0.1098	-0.019	0.016	-0.00215	0.00425
rs138682554	15	91427692	A	0.9994	0.107251	0.0008	0.022	-0.006	0.00544
rs138877676	19	50935809	G	0.6453	0.1882	0.032	0.025	0.00472	0.00652
rs139354822	2	242344695	T	0.442	0.1248	0.011	0.019	0.01492	0.00508
rs141979279	3	44858131	T	0.2648	0.0963	-0.0006	0.015	0.00569	0.00393
rs142076278	16	51828329	G	1.013	0.149485	0.017	0.029	-0.00259	0.00756
rs142449193	8	102750597	C	0.4354	0.112	-0.014	0.016	0.00021	0.00422
rs143112823	3	154707967	G	0.4019	0.0949	-0.0023	0.011	0.00043	0.00306
rs143167197	1	28734372	G	0.3388	0.0834	-0.0004	0.012	-0.00667	0.00331
rs1432457	5	119781569	G	0.1559	0.0461	0.0073	0.007	0.00511	0.00188
rs1438896	2	145646072	T	0.2275	0.05	0.024	0.0069	-0.00594	0.00185
rs1446468	2	164963486	C	0.487	0.0468	-0.0057	0.0064	0.00062	0.00171
rs1449544	8	76591880	A	0.2215	0.0459	0.022	0.0064	-0.00431	0.00171
rs145211473	6	39242163	A	0.7571	0.106576	-0.0014	0.023	-0.00403	0.00606
rs1458038	4	81164723	T	0.6612	0.0507	0.0094	0.0069	0.00284	0.00186
rs1465091	12	20007597	C	0.368	0.0393059	0.014	0.0083	-0.00074	0.00226
rs1468520	7	7290732	G	0.1466	0.0615	0.027	0.0086	-0.00174	0.00228
rs1469760	2	204125426	C	0.1282	0.0425	-0.0062	0.0064	-0.00095	0.00172
rs1475130	14	100225144	C	0.1638	0.0485	-0.0062	0.0067	0.00213	0.00179
rs147696085	1	51021867	G	0.0739	0.0797	0.066	0.011	-0.0007	0.00295
rs1486236	2	180739450	C	0.1058	0.0445	0.014	0.0066	0.00031	0.00176
rs149487184	21	35605863	C	0.6268	0.102371	-0.07	0.022	0.01369	0.00578
rs150194832	2	106126880	G	0.2524	0.0799	0.0034	0.011	-0.00315	0.00302
rs150266910	1	23442265	T	0.0726	0.0549	0.0003	0.0085	-0.00215	0.00224
rs150816167	1	179571862	C	0.0442	0.1247	-0.024	0.016	-0.00577	0.0043
rs151054210	2	172381487	A	0.073	0.0544	0.026	0.0083	-9e-05	0.00219
rs1529744	19	10841472	C	0.0138	0.0453	-0.0094	0.0069	0.00357	0.00183
rs1530440	10	63524591	C	0.4983	0.0587	-0.0046	0.0082	-0.00382	0.00218
rs1551355	17	30032420	T	0.1618	0.049	0.016	0.0075	0.00097	0.00201
rs1563788	6	43308363	T	0.3062	0.0501	0.027	0.007	-0.0017	0.00188
rs1565716	1	29549216	A	0.3142	0.0837	-0.0064	0.013	-0.00499	0.00338
rs157678	5	156145654	T	0.1566	0.0514	0.0007	0.0069	-0.00133	0.00182
rs1585453	11	46884713	T	0.4052	0.0761	-0.0008	0.011	-0.01378	0.00278
rs1607644	2	34679626	G	0.1269	0.0427	-0.0048	0.0066	0.00151	0.00177
rs1630736	6	12295987	C	0.1846	0.042	0.0086	0.0065	-0.00091	0.00171
rs167479	19	11526765	G	0.4284	0.0562	0	0.0068	0.00093	0.00195
rs16823124	2	183224127	A	0.2319	0.0497	-0.01	0.0069	0.00046	0.00183
rs16851397	3	141134818	G	0.5907	0.1135	-0.078	0.015	0.00042	0.00404
rs16852778	1	204051441	T	0.2393	0.0415342	0.0098	0.0089	-0.00353	0.00238
rs1694068	5	53283630	A	0.1739	0.0427	0.043	0.0065	-0.00134	0.00174
rs17030613	1	113190807	C	0.3923	0.056	-0.017	0.0077	0.00784	0.00209
rs17035181	4	157678511	T	0.271	0.0593	0.048	0.0091	-0.00637	0.00241
rs1706003	3	194299967	T	0.096	0.0429	0.0004	0.0065	-0.00024	0.00172
rs17080102	6	151004770	G	0.718	0.0917	-0.0031	0.013	-0.002	0.00335
rs17115145	14	30122409	T	0.1159	0.0433	0.019	0.0065	-0.00871	0.00173
rs17119370	11	116097136	A	0.093	0.0443	0.0042	0.0069	0.00028	0.00185
rs1718845	4	57943153	G	0.0131	0.0453	0.0018	0.0069	0.0004	0.00186
rs17224476	11	4673788	A	0.1437	0.0668	0.0039	0.01	-0.00325	0.00273
rs1722886	7	134215259	A	0.1072	0.0429	-0.0033	0.0064	0.00045	0.00171
rs17248480	4	102435265	G	0.5467	0.1312	-0.039	0.021	0.01124	0.00545
rs17249754	12	90060586	G	0.8015	0.0619	-0.0091	0.0086	0.00195	0.00229
rs17287293	12	24770878	G	0.0369	0.0637	-0.0048	0.009	-0.00416	0.0024
rs17321041	8	26445194	T	0.3664	0.0971	0.0019	0.013	-0.00172	0.00346
rs17367504	1	11862778	A	0.7774	0.0639	0.022	0.0088	0.00121	0.00233
rs17396055	1	94730954	G	0.1654	0.0462	0.0025	0.0068	0.00011	0.00181
rs17454517	7	50915776	A	0.0718	0.0466	-0.0018	0.0063	-0.00028	0.0017
rs17477177	7	106411858	C	0.5642	0.0564	-0.0045	0.0079	-0.00499	0.00212
rs17516329	1	92319781	A	0.0476	0.0499	-0.0093	0.0068	-0.00575	0.00183
rs17608766	17	45013271	C	0.6153	0.0669	0.011	0.0092	-0.00769	0.00243
rs17638167	19	11584818	C	0.5228	0.1095	0.0079	0.016	0.00641	0.00425
rs1764975	20	4101290	A	0.2759	0.058	0.0029	0.0081	-0.00173	0.00219
rs17812022	20	19007099	C	0.355	0.0517412	0.0042	0.011	-0.0014	0.00291
rs17880989	14	23313633	A	0.2086	0.1346	-0.029	0.021	-0.00586	0.00564
rs1799945	6	26091179	G	0.5432	0.0657	0.015	0.0096	0.00577	0.0024
rs1800470	19	41858921	G	0.0721	0.0426	-0.023	0.0067	-0.00377	0.00177
rs1813353	10	18707448	T	0.4324	0.0482	-0.0019	0.0068	0.00018	0.0018
rs1821295	19	32590773	C	0.1021	0.0457	-0.011	0.0069	-0.00229	0.00185
rs1837164	2	178716601	A	0.186	0.0472	-0.007	0.0066	0.00041	0.00176
rs183885762	11	65210838	G	0.7181	0.127655	-0.018	0.029	0.01259	0.00729
rs184457	9	131940019	G	0.1527	0.0494	0.0097	0.0071	-0.00357	0.00184
rs1848510	5	57754005	A	0.1129	0.0486	-0.021	0.0066	0.00636	0.00177
rs1861881	9	119312256	T	0.0717	0.0486	0.0062	0.0068	-0.00051	0.00183
rs1870735	7	155744303	C	0.2137	0.0486	0.004	0.0064	-0.00372	0.00173
rs1871190	5	97953719	T	0.1658	0.0495	0.017	0.0068	-0.00207	0.00182
rs1876487	2	73114352	C	0.0825	0.0545	-0.014	0.007	-0.00508	0.00188
rs1878825	4	36091370	G	0.1007	0.0487	0.0081	0.0066	0.00145	0.00177
rs1882289	3	114461208	G	0.2289	0.064	0.03	0.0099	-0.00193	0.00268
rs1882961	21	16556367	T	0.2147	0.0466	-0.004	0.0069	0.0008	0.00184
rs1891392	10	18336421	T	0.2363	0.0332616	0.0076	0.007	-0.00389	0.00188
rs1891730	9	130309028	C	0.1733	0.0441	0.0066	0.0063	-0.00441	0.00175
rs189267552	3	20073193	T	0.5985	0.2068	0.029	0.029	0.00093	0.00762
rs190194639	11	34068037	T	0.2211	0.0802	-0.001	0.012	0.00539	0.00317
rs1906672	8	38130025	A	0.2227	0.0499	0.0041	0.0076	-0.00209	0.00201
rs191784289	10	106894942	T	1.1113	0.2324	0.016	0.028	-0.01953	0.00783
rs1925153	6	56102780	C	0.0511	0.0492	0.012	0.0064	-0.00233	0.00173
rs1947228	7	96461649	C	0.0432	0.0414	0.0065	0.0063	0.00089	0.00172
rs1953126	9	123640500	T	0.1838	0.0478	0.0009	0.0066	0.00376	0.00178
rs1975487	2	55809054	G	0.2206	0.0472	0.012	0.0064	0.00315	0.00175
rs1986971	8	10268736	A	0.1991	0.0478	0.021	0.007	-0.00382	0.00186
rs1991401	17	62502435	A	0.247	0.0333873	0.0097	0.0069	-0.00201	0.00192
rs1995496	2	242445336	G	0.2169	0.0308487	-0.0046	0.0064	-0.00547	0.0017
rs1996992	2	219651349	G	0.1292	0.0957	0.0064	0.015	-0.00452	0.00391
rs1997571	7	116198621	G	0.0912	0.042	-0.0024	0.0064	-0.00025	0.00173
rs2004776	1	230848702	T	0.3368	0.0542	-0.0081	0.0074	0.00451	0.00198
rs2009733	19	8398714	A	0.1064	0.0475	0.005	0.0065	-0.00403	0.00171
rs2014912	4	86715670	T	0.5122	0.0644	0.0046	0.0089	-0.00329	0.00236
rs2024385	12	12888438	T	0.1588	0.0468	-0.0003	0.0065	0.00398	0.00174
rs2034618	15	83799632	C	0.0151	0.0549	0.0087	0.0076	-0.00198	0.00204
rs20354	1	67071356	T	0.1836	0.0612	-0.0049	0.0092	-0.001	0.00249
rs2052263	7	36225818	A	0.2349	0.0787	0.0041	0.01	0.00089	0.00269
rs2065152	1	90228519	T	0.1855	0.0478	0.0023	0.0066	-0.00111	0.00177
rs2071518	8	120435812	T	0.2181	0.0524	0.0029	0.0072	0.00105	0.00193
rs2076328	1	1687482	G	0.2824	0.0498	0.0043	0.0064	-0.00726	0.00175
rs210381	14	54107791	G	0.2151	0.0434	0.0005	0.0061	0.00243	0.00171
rs2107595	7	19049388	A	0.3022	0.0623	-0.011	0.0087	-0.00489	0.00233
rs2142141	8	90940205	G	0.1467	0.049	0.004	0.0064	0.00215	0.00172
rs2143635	20	2793063	C	0.1816	0.0793	-0.017	0.011	-0.00314	0.00283
rs2157597	1	169201567	C	0.0856	0.049	-0.0026	0.0066	-0.00612	0.00178
rs2162003	2	205077128	T	0.1652	0.0507	0.0036	0.0066	-0.00033	0.00176
rs2171690	1	164740099	T	0.151	0.0461	-0.0026	0.0062	-0.00425	0.00172
rs2175337	2	9298590	A	0.1118	0.0432	-0.014	0.0065	-0.00451	0.00175
rs2205260	8	116959837	A	0.0555	0.0559	-0.028	0.0086	0.00102	0.00227
rs2206815	20	10669188	C	0.3817	0.0312835	0.0075	0.0064	0.00236	0.0017
rs2222544	7	69769369	C	0.0333	0.0482	0.029	0.0072	-0.00542	0.00193
rs2229742	21	16339172	C	0.3653	0.0493859	0.039	0.01	-0.0003	0.0028
rs223361	4	103769304	C	0.043	0.0456	-0.035	0.0067	0.00377	0.0018
rs2240736	17	59485393	T	0.4265	0.0525	-0.014	0.0072	-0.00029	0.00195
rs2246438	10	45273079	G	0.0217	0.0512	0.0027	0.0071	0.0005	0.0019
rs2246754	15	96767312	T	0.2598	0.037221	-0.0028	0.0079	-0.00241	0.00209
rs2252865	1	8422676	T	0.159	0.0434	-0.0056	0.0066	-0.00075	0.00178
rs2261608	12	48721634	A	0.1402	0.043	0.022	0.0067	-0.00315	0.00179
rs2277788	21	40817702	C	0.0619	0.0681	-0.0079	0.01	0.00191	0.00277
rs2282978	7	92264410	T	0.0704	0.0487	0.015	0.0067	-0.00017	0.00181
rs2289125	11	89224453	C	0.1944	0.0582	-0.0011	0.0079	0.00176	0.00207
rs2289261	15	67457485	G	0.1077	0.0453	-0.0003	0.0067	-0.00048	0.00179
rs2290263	7	25887278	A	0.2461	0.0357145	0.0003	0.0074	0.00497	0.00198
rs2291435	4	38387395	C	0.2419	0.0463	0.025	0.0063	-0.00619	0.0017
rs2298807	11	73068571	T	0.1428	0.0556	0.02	0.0076	-0.00171	0.00205
rs2300481	2	66782467	T	0.1887	0.0427	-0.0005	0.0065	0.00055	0.00175
rs2302263	11	64021821	T	0.3122	0.0536988	0.032	0.011	-0.00047	0.00296
rs2304130	19	19789528	G	0.3072	0.086	0.073	0.012	-0.00969	0.00314
rs2306374	3	138119952	C	0.2268	0.0628	0.036	0.0088	0.00064	0.00232
rs231708	4	2694773	G	0.1252	0.0449	0.0091	0.0068	0.00095	0.00184
rs2354862	8	64501744	A	0.2139	0.0485	-0.0052	0.0066	0.00046	0.00177
rs237485	20	48004238	A	0.1551	0.0505	-0.0033	0.0069	-0.004	0.00185
rs2379829	16	3538873	G	0.2143	0.0521	-0.02	0.0071	-0.00359	0.00192
rs2390258	2	166250129	G	0.1137	0.0448	-0.0087	0.0068	0.00545	0.00186
rs2400509	5	147696018	G	0.1076	0.0524	0.02	0.0072	-0.00392	0.00194
rs2404715	1	57008778	C	0.1997	0.0797	0.0048	0.011	0.00788	0.00295
rs2450128	11	77940075	G	0.1589	0.0634	0.015	0.0089	0.00179	0.00238
rs2467099	17	73949045	C	0.191	0.0547	0.0019	0.0076	0.00118	0.00204
rs246973	5	68007803	T	0.1721	0.0499	0.0027	0.007	-0.00171	0.00188
rs2480171	13	21559858	T	0.2057	0.0693	-0.019	0.0098	-0.003	0.00262
rs2493292	1	3328659	T	0.2686	0.068	-0.015	0.0098	0.0004	0.00247
rs2498323	4	3451109	A	0.1963	0.0703	0.0072	0.011	-0.00282	0.00294
rs2498586	6	118026126	C	0.1617	0.0568	0.041	0.0087	-0.00392	0.00232
rs2513877	8	103883630	G	0.1413	0.0576	0.021	0.0081	-0.00152	0.00216
rs2521501	15	91437388	T	0.5573	0.0517	0.012	0.0069	-0.00055	0.00183
rs2579519	2	96675166	C	0.0054	0.0484	-0.003	0.0065	-0.00225	0.00174
rs260508	1	2187085	T	0.1297	0.0441	0.019	0.0073	0.00546	0.00174
rs2608029	8	129170126	C	0.1814	0.0322904	0.0048	0.0067	-0.005	0.0018
rs2610990	4	18008232	G	0.1915	0.0484	0.037	0.0072	-0.00869	0.00193
rs2613765	19	5066330	G	0.2304	0.0415	0.021	0.0064	-0.00423	0.0017
rs2618647	20	17882452	G	0.1773	0.0455	0.0065	0.0063	-0.00278	0.0017
rs2629665	1	207220800	C	0.205	0.0476	-0.0062	0.0065	-0.00125	0.00173
rs262986	3	183435713	G	0.2288	0.0468	0.011	0.0064	-0.00564	0.0017
rs2631669	2	66104881	C	0.0029	0.0416	0.0085	0.0062	-0.00082	0.0017
rs2645466	17	57853214	C	0.1964	0.0494	-0.0021	0.0069	-0.00082	0.00186
rs2656523	19	4085896	C	0.1342	0.0521	0.0071	0.0082	-0.00374	0.00207
rs267517	3	37539090	G	0.0898	0.042	-0.0093	0.0065	-0.00149	0.00175
rs2688716	11	54835623	G	0.2062	0.0473	0.013	0.0071	-0.00478	0.00192
rs2693560	6	117523671	G	0.1978	0.0448	0.023	0.0066	-0.00148	0.00176
rs2707238	2	38094149	C	0.0577	0.0476	0.0024	0.0071	-0.00112	0.00189
rs2744133	6	22392260	A	0.2749	0.0341802	0.015	0.0071	-0.00392	0.0019
rs2745599	6	1613686	A	0.1464	0.0418	0.0059	0.0065	0.00121	0.00175
rs2759308	15	81016227	A	0.2592	0.046	0.014	0.0063	-0.00258	0.0017
rs2761436	1	207919748	T	0.1927	0.0461	0.002	0.0064	0.00102	0.0017
rs2782980	10	115781527	C	0.3388	0.0521	-0.018	0.007	0.00274	0.0019
rs2807337	1	22577371	T	0.1551	0.0423	0.013	0.0068	-0.00083	0.00177
rs2820443	1	219753509	T	0.2272	0.0457	0.056	0.007	0.00083	0.00186
rs28362590	5	176731452	T	0.1061	0.0548	-0.0049	0.0074	0.0008	0.00196
rs28377357	2	112769721	G	0.1335	0.0454	0.023	0.007	-0.00332	0.00186
rs28427409	17	6473882	T	0.1641	0.0463	0.0074	0.0065	0.00236	0.00174
rs28470843	14	100742658	T	0.0482	0.043	-0.0046	0.0065	-0.00265	0.00174
rs28499085	8	110107161	A	0.1426	0.0486	0.022	0.0071	-0.00653	0.0019
rs28558491	2	187816321	C	0.1419	0.0473	0.0059	0.0072	0.00123	0.00194
rs28558845	9	4334791	G	0.1476	0.0568	-0.0045	0.0091	0.00016	0.00241
rs28578714	22	50727921	T	0.1761	0.0421	0.027	0.0067	0.00805	0.00183
rs28590346	16	2080653	T	0.2033	0.0433	-0.014	0.0072	-0.00053	0.00184
rs28611491	15	90641809	T	0.1289	0.0732	-0.0058	0.012	0.00442	0.00321
rs28621435	12	13860990	G	0.3138	0.0729	0.0073	0.01	-0.00485	0.00272
rs28633979	16	65282820	C	0.0832	0.042	0.0077	0.0064	-0.00225	0.00172
rs28667801	4	26785356	T	0.1524	0.0435	0.0039	0.0066	0.00192	0.00174
rs28675079	3	111500002	G	0.2597	0.0583	-0.0069	0.0082	0.00246	0.00217
rs286809	5	107458637	G	0.181	0.0563	0.015	0.0086	-0.00117	0.00226
rs2898290	8	11433909	T	0.3419	0.0466	0.038	0.0065	-0.00188	0.0017
rs2920899	2	55279681	T	0.1579	0.0529	0.02	0.0079	-0.00216	0.00208
rs2922895	8	6379932	C	0.1558	0.0467	0.0032	0.0064	-0.00231	0.00172
rs2925345	15	41311799	T	0.1559	0.0419	0.0038	0.0064	-0.00207	0.0017
rs2929184	11	6289118	A	0.1035	0.0528	0.0027	0.0076	0.00353	0.00207
rs2932538	1	113216543	G	0.3435	0.0527	-0.014	0.0072	0.0013	0.00194
rs2934825	5	33260942	T	0.2467	0.0311724	0.0064	0.0064	0.00024	0.00172
rs2957468	8	106325360	A	0.242	0.0323084	-0.0069	0.0068	0.00385	0.0018
rs2963444	5	157938870	G	0.34	0.03229	0.029	0.0067	0.00061	0.00179
rs296797	2	201102905	T	0.2067	0.0467	-0.013	0.0065	-0.00233	0.00173
rs2969070	7	2512545	G	0.2752	0.0478	-0.0016	0.0067	0.00381	0.00177
rs2972146	2	227100698	T	0.2486	0.0476	0.094	0.0066	0.00229	0.00177
rs2978098	8	101676675	A	0.1483	0.0474	0.0054	0.0064	-0.00366	0.00171
rs2978456	8	42324765	C	0.1069	0.0498	0.0072	0.0066	-0.00662	0.00175
rs2979470	8	30288272	T	0.2114	0.046	-0.026	0.0063	-0.00246	0.0017
rs3097937	4	124794644	A	0.2388	0.0587	0.011	0.0081	-6e-05	0.00215
rs3098186	15	50810621	C	0.1515	0.0428	0.015	0.0063	0.00559	0.0017
rs3121685	5	65662133	C	0.1302	0.0422	-0.0041	0.0063	-0.00528	0.0017
rs3135967	17	33313729	A	0.0987	0.0422	-0.0011	0.0064	-0.00132	0.0017
rs3175	2	153618773	A	0.1549	0.0501	0.018	0.0068	0.00705	0.00179
rs3176336	6	36648816	A	0.0902	0.0422	0.019	0.0066	0.00064	0.00176
rs3184504	12	111884608	T	0.5774	0.0466	0.018	0.0062	-0.00231	0.00172
rs3191402	15	59429160	G	0.1832	0.0463	0.0008	0.0066	-0.00226	0.00175
rs33063	16	69640217	A	0.1777	0.0647	0.04	0.0089	-0.00378	0.00237
rs33996239	1	203109801	C	0.3263	0.1012	-0.031	0.014	-0.00515	0.00364
rs34072724	7	130432469	G	0.1735	0.0412	0.048	0.0063	0.00032	0.0017
rs34130368	10	48411796	G	0.2205	0.0647	0.023	0.011	-0.00308	0.00275
rs34161718	14	104620193	C	0.0417	0.0614	-0.0055	0.008	0.00091	0.00205
rs34163044	18	51851616	A	0.1036	0.0441	-0.003	0.0064	0.0023	0.00173
rs34297584	4	111240278	A	0.8824	0.109875	0.024	0.022	-0.00058	0.00607
rs342989	7	35467896	A	0.0588	0.0557	0.015	0.008	-0.00105	0.00203
rs34324971	7	74107374	A	0.0828	0.0532	0.045	0.0085	-0.00557	0.00223
rs34413141	18	777282	T	0.2124	0.0576	0.0014	0.0084	0.00358	0.00221
rs34430710	17	56876627	T	0.1972	0.0459	0.025	0.0069	0.00057	0.00183
rs34517439	1	78450517	A	0.0172	0.0736	-0.013	0.01	-0.01112	0.00266
rs34570306	2	146272860	C	0.1363	0.0433	0.012	0.0064	-0.00354	0.00171
rs34591516	8	142367087	T	0.5607	0.1067	-0.012	0.015	0.00633	0.00399
rs34756251	15	100192540	C	0.2265	0.0558	0.0084	0.0085	0.00034	0.00225
rs347591	3	11290122	T	0.2842	0.0489	0.014	0.0067	-0.00491	0.0018
rs34783010	19	46180414	T	0.1463	0.0506	0.029	0.008	0.003	0.00214
rs34872471	10	114754071	C	0.1796	0.0509	0.31	0.0069	-0.00202	0.00188
rs34941092	16	50550137	G	0.302	0.0651	0.013	0.009	-0.00032	0.00239
rs34983854	14	39858442	G	0.2259	0.0463	0.0035	0.0065	0.00103	0.00173
rs35086839	19	7491215	A	0.2405	0.0355756	-0.007	0.0076	0.00245	0.00202
rs35213536	20	62694319	T	0.3396	0.0531	0.0055	0.0076	-0.00377	0.00199
rs35261357	16	75444572	T	0.2778	0.0467	-0.003	0.0064	0.00067	0.00175
rs35287509	9	10594635	C	0.2083	0.0489	0.0004	0.0068	0.00029	0.0018
rs35410524	6	96885405	T	0.2999	0.0588	0.0093	0.0082	-0.0011	0.00219
rs35444	12	115552437	A	0.3321	0.0471	-0.0088	0.0065	0.00108	0.00175
rs35450617	16	6889675	G	0.1298	0.0458	0.0003	0.007	-0.00221	0.00186
rs35504735	17	74686809	A	0.0612	0.0415	0.0018	0.0064	-0.00274	0.00171
rs35590893	2	43716933	G	0.1706	0.0477	-0.0028	0.0071	-0.00266	0.0019
rs35783704	8	105966258	G	0.5219	0.0773	0.026	0.011	0.00329	0.00277
rs35796750	21	47422412	C	0.1108	0.0467	-0.0032	0.0064	-0.00159	0.00172
rs35981664	1	218549354	T	0.1329	0.0473	0.0056	0.0069	0.00091	0.00184
rs36006409	10	10876943	G	0.2507	0.0553	-0.013	0.0079	-0.00065	0.0021
rs36010659	18	48283949	T	0.195	0.0657	-0.003	0.0098	0.00076	0.00244
rs360153	11	9762274	C	0.186	0.0423	-0.01	0.0065	-0.00369	0.00172
rs36022378	3	49913705	C	0.1561	0.06	0.035	0.0081	-0.01856	0.00212
rs36027301	11	67809268	C	0.4603	0.0657533	-0.025	0.014	-0.00577	0.00372
rs36092215	8	142367246	G	0.5888	0.0832903	0.017	0.017	-0.01004	0.00437
rs37060	16	58566304	A	0.1201	0.047	-0.0013	0.0073	-0.00287	0.00196
rs3735533	7	27245893	C	0.8499	0.0588539	-0.021	0.012	0.00047	0.0032
rs3737801	1	27960832	C	0.4246	0.0954	0.0064	0.013	-0.00418	0.00342
rs3739451	9	113166792	T	0.2506	0.038349	0.002	0.0081	-0.0052	0.00215
rs3741378	11	65408937	C	0.4169	0.0696	0.043	0.0095	-0.00122	0.00249
rs3742182	13	111375132	C	0.1044	0.0524	0.0061	0.0082	-0.00174	0.00217
rs3743157	15	85680532	A	0.1997	0.0549	0.0047	0.0087	0.00138	0.00229
rs3745318	19	16436262	T	0.2041	0.0565	0.0026	0.0076	-3e-05	0.00199
rs3760994	19	1435771	G	0.127	0.0531	-0.014	0.0069	-0.00069	0.00178
rs3771371	2	71627539	C	0.1814	0.0464	0.0078	0.0062	-0.00335	0.00173
rs3774702	3	63856870	A	0.098	0.0615	0.013	0.0085	0.00416	0.00226
rs3783412	14	50856641	A	0.1729	0.0311245	0.009	0.0064	-0.00131	0.00171
rs3786516	19	30100319	A	0.2318	0.0364489	0.0022	0.0076	0.00234	0.00203
rs3802517	10	28233469	A	0.188	0.0456	0.013	0.0063	-0.00069	0.00171
rs381815	11	16902268	T	0.3644	0.0515	0.0052	0.0071	0.00142	0.0019
rs3820068	1	15798197	A	0.3361	0.0596	-0.013	0.008	0.00282	0.00216
rs3821843	3	53558012	A	0.3665	0.0337602	-0.0035	0.0069	-0.00044	0.00184
rs3822239	4	10095539	A	0.079	0.0458	-0.0027	0.0069	0.00341	0.00184
rs3822857	6	116313931	G	0.052	0.0442	-0.003	0.0066	0.00197	0.00177
rs3851018	16	86437811	C	0.2224	0.0473	-0.0025	0.0066	0.00028	0.00176
rs385437	1	86822231	A	0.168	0.0581	-0.0095	0.0091	-0.0023	0.00244
rs3861113	13	72364382	A	0.1821	0.0812	0.0017	0.012	-0.00486	0.00311
rs3898618	12	120813921	C	0.2125	0.0952	0.021	0.014	0.00689	0.00377
rs3915425	16	15912544	T	0.1358	0.045	0.0017	0.0068	0.00165	0.00183
rs3918226	7	150690176	T	0.5473	0.091	0.014	0.012	-0.0082	0.0032
rs409558	6	31708147	T	0.4456	0.0637	0.01	0.0091	-0.00383	0.00242
rs4129585	8	143312933	A	0.1541	0.0414	-0.015	0.0064	-0.0114	0.00171
rs4143175	12	67782397	T	0.3055	0.0533	0.0053	0.0072	-0.00779	0.00199
rs41475048	1	183058452	G	0.1144	0.0549	0.012	0.0073	0.00127	0.00197
rs419076	3	169100886	T	0.3947	0.0457	0.0083	0.006	0.00233	0.0017
rs4245739	1	204518842	A	0.1702	0.0525	-0.017	0.0072	0.00821	0.00192
rs4247374	19	7252756	C	0.5063	0.0753	-0.0065	0.0092	0.00225	0.00252
rs4286632	5	66291370	A	0.148	0.0471	-0.018	0.0071	0.00753	0.00191
rs4292285	4	145271954	T	0.1292	0.0468	-0.0024	0.0065	0.00308	0.00173
rs4304924	13	79238925	G	0.0696	0.0415	0.0079	0.0064	-0.00119	0.00172
rs4308	17	61559625	A	0.2728	0.0477	0.024	0.0066	-0.00069	0.00177
rs4320727	1	25351581	A	0.2484	0.0319698	-0.0071	0.0066	3e-05	0.00176
rs4342401	6	169016615	A	0.0612	0.0416	-0.0007	0.0064	0.00202	0.00171
rs4364717	9	21801530	G	0.1065	0.0455	-0.0032	0.0063	0.0004	0.00171
rs4373814	10	18419972	C	0.2522	0.0466	-0.016	0.0064	-0.00513	0.00172
rs4387287	10	105677897	A	0.1953	0.0624	0.0033	0.0087	0.00225	0.00232
rs4411245	10	126712781	A	0.1204	0.0457	0.0098	0.0069	-0.00258	0.00187
rs4420291	11	74374950	A	0.0716	0.0419	0.003	0.0063	-7e-05	0.0017
rs4424827	14	35110857	C	0.1497	0.0416	-0.0033	0.0064	-0.00246	0.00172
rs4443403	5	72654304	C	0.1725	0.0687	0.013	0.011	-0.0008	0.00286
rs4454254	8	141060027	G	0.2213	0.0475	0.0007	0.0066	-0.00309	0.00176
rs4480845	17	1958609	T	0.1473	0.0447	0.016	0.0066	-0.00057	0.00176
rs4494250	10	96563757	A	0.2561	0.0486	0.0004	0.0066	0.00736	0.00177
rs449789	6	159699125	C	0.1687	0.0679	-0.012	0.0093	-0.00147	0.00247
rs4499560	3	70920485	T	0.1637	0.0457	0.0014	0.0068	-0.00482	0.00183
rs4507125	2	239864732	C	0.1046	0.0554	-0.027	0.0079	-0.00152	0.00208
rs4507656	7	22156538	G	0.1745	0.0583	-0.0036	0.0072	-0.00061	0.00187
rs4511593	17	7455536	C	0.2481	0.032305	-0.0008	0.0066	-0.00187	0.00178
rs452036	14	23865885	G	0.1439	0.048	-0.0027	0.0067	0.00252	0.00179
rs45474499	16	66914492	T	0.2763	0.101	-0.0095	0.015	0.01662	0.00402
rs4553000	9	34223553	C	0.1627	0.0452	-0.0076	0.0063	-0.00184	0.0017
rs4577304	2	73403040	C	0.1686	0.0304224	0.007	0.0064	-0.00736	0.0017
rs4582532	8	95969257	G	0.091	0.0411	0.046	0.0063	0.00138	0.0017
rs4592397	11	2129578	A	0.4895	0.0615599	0.04	0.013	-0.00852	0.00352
rs4598218	8	129483956	T	0.1578	0.0435	-0.013	0.0065	-0.00437	0.00176
rs4634143	3	23163749	T	0.0743	0.0469	0.0086	0.0065	-0.00491	0.00186
rs4651224	1	184585182	T	0.186	0.0433	-0.0002	0.0065	0.00093	0.00172
rs4652875	1	33868469	C	0.0856	0.044	0.0046	0.0064	0.00126	0.00172
rs4664080	2	152978341	G	0.0883	0.0436	0.0057	0.0064	0.00227	0.00174
rs4674114	2	217659266	G	0.1366	0.0524	-0.0066	0.008	-0.00052	0.00214
rs4678915	3	36964583	G	0.0851	0.0427	0.022	0.0065	-0.00217	0.00172
rs4690974	4	156393641	C	0.4342	0.031288	0.0019	0.0063	0.00199	0.0017
rs4699165	4	106109381	A	0.083	0.0483	-0.0001	0.0066	-0.01336	0.00177
rs470113	22	40729614	G	0.0784	0.058	0.0076	0.0081	-0.00599	0.00218
rs4714224	6	39186743	G	0.1127	0.0519	-0.0052	0.0071	-0.00238	0.0019
rs4728142	7	128573967	G	0.2155	0.0467	0.0012	0.0065	0.00085	0.00173
rs4740751	9	4114493	T	0.2045	0.0371944	0.011	0.0077	0.00135	0.00207
rs4754196	11	107096777	G	0.1756	0.0415	0.015	0.0063	-0.00519	0.0017
rs4757391	11	16302939	C	0.4921	0.0573	0.0037	0.008	-0.00253	0.00212
rs4782211	16	19152219	A	0.151	0.048	-0.0014	0.0074	0.00424	0.00199
rs4785955	16	4297651	T	0.1369	0.0574	0.016	0.008	0.00349	0.00208
rs4794008	17	47048961	C	0.2046	0.0333971	0.048	0.0072	-0.00941	0.00193
rs4800420	18	20158965	G	0.0381	0.0451	-0.0007	0.007	0.00143	0.00187
rs4810332	20	40268334	T	0.1176	0.0431	-0.0001	0.0066	-0.00274	0.00175
rs4811601	20	36849007	C	0.0511	0.0422	0.023	0.0064	-0.00125	0.00172
rs4823006	22	29451671	A	0.1407	0.0455	-0.013	0.0064	-0.00356	0.00171
rs4834735	4	119958809	T	0.1927	0.0676	0.0004	0.0093	0.00024	0.00246
rs4835266	4	146821725	T	0.0766	0.0445	0.0029	0.0064	-0.00364	0.0017
rs4850047	2	3634753	C	0.1339	0.059	0.0094	0.0094	0.00175	0.00249
rs4851462	2	98357163	C	0.0051	0.0437	-0.0042	0.0064	-0.00391	0.00175
rs4873492	8	51947549	T	0.2131	0.0584	0.0059	0.0085	0.00277	0.00225
rs4875958	8	1721090	A	0.2209	0.0515	-0.0039	0.007	-0.0033	0.0019
rs4890500	18	42599920	G	0.2545	0.0332994	0.02	0.0069	-0.00313	0.00185
rs4894535	3	171995605	T	0.1221	0.0631	0.011	0.0086	0.00403	0.0023
rs4896104	6	135119089	C	0.0999	0.0433	0.0004	0.0064	0.00405	0.00172
rs4903064	14	73279420	C	0.039	0.0485	0.0056	0.0077	-0.00195	0.00203
rs4904503	14	89565130	T	0.141	0.0498	-0.0006	0.0069	0.00067	0.00187
rs4908678	1	7739250	C	0.1203	0.0484	0.0037	0.0067	-0.00467	0.00175
rs4922591	11	32374199	C	0.2058	0.0478	0.0077	0.0066	-0.00104	0.00175
rs4924570	15	41974660	T	0.0218	0.0461	-0.036	0.0066	0.00065	0.00176
rs4925159	17	18185510	A	0.2482	0.0419	-0.016	0.0064	0.00476	0.00172
rs4926499	1	249155909	C	0.2925	0.072	-0.012	0.0092	-0.00023	0.00235
rs4926923	1	48109225	T	0.1997	0.0834	0.0001	0.011	0.00131	0.00302
rs4948643	10	45379759	T	0.2079	0.0350791	0.024	0.007	-0.00109	0.00189
rs4952611	2	40567743	C	0.2135	0.0487	0	0.0065	-0.0037	0.00174
rs4952668	2	43386568	G	0.2078	0.0319529	-0.0026	0.0066	-0.0014	0.00175
rs4954192	2	135632981	C	0.1862	0.0481	-0.015	0.0068	-0.00315	0.00178
rs4955571	3	169312755	C	0.3111	0.0331087	0.0081	0.0069	-0.00318	0.00184
rs4957026	5	361148	A	0.2214	0.0497	0.015	0.0067	-0.00202	0.0018
rs4977492	9	19057551	C	0.0939	0.0444	0.032	0.0066	-0.00158	0.00179
rs4980515	11	63744609	T	0.1722	0.0447	-0.0049	0.0063	-0.00732	0.00171
rs4984496	15	96635898	T	0.0718	0.0451	-0.0086	0.0068	0.00164	0.00181
rs504217	11	72006086	T	0.462	0.0887	0.011	0.012	6e-05	0.00327
rs504691	6	72206620	C	0.0098	0.047	0.0036	0.0065	0.00265	0.00174
rs512083	1	46027355	C	0.0998	0.0419	0.017	0.0063	-0.00216	0.0017
rs513177	12	69950545	T	0.134	0.0607	-0.018	0.0095	-0.00103	0.00245
rs520015	9	211762	C	0.2043	0.0456	0.008	0.0064	0.00037	0.0017
rs5219	11	17409572	T	0.32	0.0471	0.07	0.0065	0.00014	0.00176
rs5418	17	7185092	A	0.283	0.0311185	0.012	0.0065	-0.00316	0.00172
rs555754	6	160769423	G	0.1895	0.0459	0.037	0.0063	-0.00056	0.0017
rs55641580	13	25257917	T	0.1286	0.0702	-0.0058	0.0097	0.00153	0.00256
rs55684003	13	97988689	A	0.0602	0.0455	-0.002	0.0069	0.00252	0.00185
rs55701159	2	25139596	T	0.2999	0.0742	0.014	0.01	0.00117	0.00269
rs55732192	2	162278233	G	0.2807	0.0798	0.024	0.011	-0.01069	0.00293
rs55747751	5	132397351	G	0.1589	0.0792	0.025	0.011	0.00373	0.00311
rs55780018	2	208526140	C	0.3278	0.0488	0.0037	0.0064	0.00242	0.00175
rs55829085	4	2165493	C	0.226	0.1039	0.034	0.015	0.00904	0.0042
rs55935819	12	2521579	A	0.2044	0.0475	0.019	0.0066	-0.0003	0.00177
rs560887	2	169763148	C	0.078	0.0451	-0.0064	0.0069	-0.00301	0.00185
rs56228409	17	40919596	C	0.0848	0.0571	-0.011	0.009	-0.00121	0.00239
rs56233017	8	144981488	G	0.1275	0.1115	0.061	0.017	0.00676	0.00418
rs56345595	8	82814156	A	0.1538	0.043	-0.003	0.0064	-0.00323	0.00173
rs56352451	10	5804865	T	0.1563	0.0603	-0.011	0.0092	0.00297	0.00251
rs56844452	16	80864776	C	0.3427	0.0911	0.021	0.013	-0.00407	0.00342
rs57327054	16	14487036	C	0.0831	0.0509	0.021	0.0069	-0.00574	0.00184
rs5750482	22	38117943	T	0.1127	0.0429	-0.013	0.0066	-0.00264	0.00176
rs5753103	22	30768777	A	0.1031	0.0459	-0.0007	0.0064	-0.0022	0.00171
rs57786342	14	69260028	A	0.1597	0.0563	0.018	0.0079	0.00176	0.00211
rs590198	3	135953729	A	0.1155	0.0421	0.0009	0.0063	-0.00065	0.0017
rs598682	6	154418759	G	0.155	0.0476	0.018	0.0073	-0.00246	0.00195
rs59950510	2	164463486	A	0.4567	0.0525842	-0.0012	0.011	-0.005	0.0028
rs60148403	2	177989414	T	0.0314	0.0533	-0.0008	0.0082	-0.00455	0.00215
rs6015450	20	57751117	G	0.655	0.0691	0.0081	0.0096	-0.0026	0.00256
rs60191654	9	753648	G	0.2311	0.0584	-0.0013	0.008	0.00027	0.00217
rs60199046	1	59663341	A	0.1782	0.0507	0.0087	0.007	0.00137	0.00187
rs6021247	20	50108980	A	0.1506	0.0411	-0.0003	0.0064	-0.00241	0.0017
rs60255247	6	85283253	A	0.0788	0.0757	-0.0068	0.01	0.00136	0.00269
rs6031435	20	42797358	G	0.2268	0.0456	-0.011	0.0064	-0.00282	0.00171
rs603424	10	102075479	A	0.1454	0.0574	0.017	0.0086	0.00081	0.00231
rs6040316	20	11018672	C	1.0664	0.14576	0.032	0.032	-0.00445	0.00839
rs6060114	20	30169673	T	0.2809	0.062	0.022	0.0087	0.00404	0.00233
rs606950	13	22298923	A	0.1585	0.0434	0.0011	0.0066	0.00456	0.00175
rs6081613	20	19465907	A	0.1358	0.0506	-0.0049	0.0071	-0.00272	0.00191
rs6095241	20	47308798	G	0.1884	0.0454	0.011	0.0067	-0.0008	0.00171
rs61040371	8	8503700	T	0.191	0.0475	0.0078	0.0066	0.00037	0.00176
rs6108168	20	8626271	C	0.2037	0.0519	0.0022	0.0073	0.00446	0.00195
rs6141479	20	33121942	C	0.1454	0.0553	0.021	0.0083	0.00014	0.00216
rs6141767	20	31225069	C	0.2419	0.0562	0.017	0.0089	-0.00556	0.00235
rs61653296	15	74557817	G	0.1387	0.0572	0.012	0.0081	-0.00289	0.00215
rs61735998	18	34289285	T	0.2049	0.136	-0.011	0.021	-0.00777	0.00555
rs61762319	3	154801978	A	0.6348	0.0917371	0.03	0.021	0.00749	0.00552
rs61892344	11	101100768	C	0.1007	0.0554	0.0036	0.0086	-0.00219	0.00227
rs61912333	12	19554817	C	0.1686	0.0464	-0.0021	0.0064	-0.00256	0.0017
rs61926181	12	50767037	G	0.3336	0.1235	0.041	0.017	0.0078	0.00465
rs62004794	15	68454523	G	0.0166	0.0419	-0.0075	0.0063	-0.00219	0.00171
rs62011052	15	79156983	C	0.0165	0.0644	-0.02	0.0089	0.00322	0.00238
rs62053102	16	71654365	T	0.1946	0.1119	0.021	0.016	0.00989	0.00398
rs62059712	17	7740170	T	0.4258	0.0563315	0.046	0.012	-0.00894	0.00319
rs62076103	17	45888374	G	0.26	0.0916	0.033	0.013	-0.00339	0.00339
rs62104477	19	30294991	T	0.087	0.0487	0.015	0.0068	0.0008	0.00181
rs62158170	2	114082175	A	0.2939	0.0563	-0.0081	0.0079	-0.00216	0.00207
rs62169544	2	146950908	G	0.1318	0.0466	0.0013	0.0064	0.00638	0.00171
rs62229372	21	37692507	T	0.2217	0.072	-0.0077	0.0098	-0.00367	0.00255
rs62270945	3	128201889	T	0.1575	0.1581	-0.036	0.02	0.00432	0.00522
rs62278541	3	142631909	A	0.1037	0.0441	-0.0019	0.0067	-0.00114	0.00178
rs62373688	5	127352807	A	0.2301	0.0684	0.015	0.0095	0.00146	0.00252
rs62380354	5	89484911	A	0.2183	0.0833	-0.0085	0.01	0.00229	0.00274
rs62385385	5	158367249	A	0.241	0.0431	-0.0055	0.0065	0.00018	0.00174
rs62491354	8	9730663	A	0.1582	0.0608	0.025	0.0095	0.00298	0.00251
rs62503324	8	23400615	T	0.1569	0.0474	-0.0072	0.0074	-0.00063	0.00199
rs62523863	8	126520544	A	0.1643	0.0502	0.012	0.0077	0.00095	0.00209
rs62524579	8	144060955	G	0.1811	0.0533	0.0023	0.0063	0.00034	0.00182
rs62526122	8	92769569	A	0.1739	0.0557	-0.0083	0.0071	0.00037	0.00188
rs6271	9	136522274	C	0.4339	0.102	0.025	0.013	0.0001	0.00365
rs630901	2	37984970	A	0.202	0.0338198	-0.0055	0.0071	0.0005	0.00198
rs631441	6	53994626	G	0.0462	0.0449	0.003	0.0074	-0.00225	0.00184
rs633185	11	100593538	C	0.4976	0.0507	0.012	0.007	-0.00447	0.00188
rs6429422	1	243472801	G	0.1434	0.0492	-0.002	0.0068	-0.01454	0.00182
rs6438857	3	124557643	T	0.0977	0.0427	-0.0004	0.0064	0.0018	0.00172
rs6487543	12	26438189	A	0.1752	0.0563	0.017	0.0076	0.00143	0.00204
rs6504213	17	62381714	C	0.1381	0.0437	0.019	0.0064	0.00081	0.00174
rs6511291	19	21950402	C	0.0953	0.0472	0.016	0.0064	-0.00246	0.00172
rs6540125	16	87993889	T	0.1864	0.0475	-0.018	0.0067	0.0042	0.00179
rs6545155	2	50429861	T	0.1442	0.0503	0.023	0.0077	0.00074	0.00208
rs6551716	4	63575696	A	0.2576	0.0682	-0.0035	0.0093	0.00303	0.00246
rs6554163	4	55102559	A	0.2375	0.0372482	0.0032	0.008	0.00215	0.00209
rs6557876	8	25900675	C	0.3667	0.0533	0.023	0.0073	0.00722	0.00196
rs6562778	13	74223828	A	0.1811	0.0306383	0.0094	0.0064	-0.00048	0.00171
rs6565174	16	30111904	C	0.2231	0.068	0.025	0.01	0.00023	0.0027
rs6567160	18	57829135	T	0.1618	0.0541	-0.055	0.0074	-0.00535	0.00201
rs6593297	7	56122058	A	0.1398	0.0473	0.018	0.007	0.00137	0.00187
rs6595838	5	127868199	A	0.2361	0.0507	-0.0077	0.0069	0.00132	0.00186
rs661348	11	1905292	C	0.3417	0.0502	-0.0002	0.0066	0.00182	0.00175
rs66774912	2	21423532	G	0.1582	0.0674	-0.011	0.0094	0.00242	0.00251
rs6681713	1	51527684	T	0.2032	0.163	0.003	0.023	-0.00604	0.00638
rs668459	6	139835689	C	0.1357	0.0419	0.033	0.0064	-5e-05	0.00172
rs6686889	1	25030470	T	0.0854	0.0531	0.0082	0.0079	0.00305	0.00196
rs66887589	4	120509279	C	0.1812	0.0463	-0.0088	0.0064	0.00224	0.0017
rs6712203	2	165557318	C	0.1943	0.0477	0.056	0.0065	0.00251	0.00175
rs6723509	2	122000745	T	0.2018	0.0588	0.0035	0.0093	0.0044	0.00248
rs6730325	2	59315828	G	0.1258	0.0428	0.036	0.0065	-0.0044	0.00174
rs6731373	2	68503044	A	0.1785	0.0461	-0.011	0.0067	-0.01256	0.00181
rs67330701	11	69079707	C	0.2769	0.0913	0.013	0.011	-0.00356	0.00301
rs6758859	2	173965056	T	0.0481	0.0477	-0.012	0.0066	0.0074	0.00177
rs67720684	2	18975439	A	0.2242	0.0512	0.017	0.0074	-0.00055	0.002
rs6772704	3	149524692	C	0.1138	0.0501	0.0067	0.0068	0.00218	0.00183
rs6777317	3	197070959	A	0.1642	0.045	-0.0039	0.0071	-0.00221	0.00189
rs6783086	3	133959552	T	0.257	0.0468	-0.0041	0.0065	0.00085	0.00175
rs6788984	3	41107173	A	0.168	0.061	-0.004	0.0091	0.00455	0.00244
rs6797587	3	48197614	G	0.28	0.0495	0.02	0.0068	0.00224	0.00181
rs67976715	11	68023742	C	0.1742	0.0517	0.011	0.0075	-0.00619	0.00201
rs6801957	3	38767315	T	0.0706	0.0418	-0.0017	0.0064	-0.00014	0.00173
rs680515	20	10458688	G	0.1031	0.0447	0.016	0.0065	0.00153	0.00174
rs6806529	3	123049938	A	0.2028	0.0477	-0.047	0.0065	0.00105	0.00172
rs68122733	10	115831533	A	0.496	0.0414845	-0.0059	0.0085	-0.00053	0.00226
rs6823199	4	83925895	T	0.2267	0.0503	-0.0033	0.0072	-0.00166	0.00197
rs6823767	4	151295085	C	0.1566	0.0528	0.0038	0.007	-0.00043	0.0019
rs6825911	4	111381638	C	0.2376	0.0576	-0.0021	0.008	-0.00755	0.00211
rs6867399	5	52135543	A	0.0834	0.0542	0.0051	0.0073	0.00254	0.00195
rs6875372	5	64079015	A	0.2228	0.0459	-0.0065	0.0064	0.00124	0.0017
rs687621	9	136137065	A	0.0979	0.0484	-0.043	0.0071	0.006	0.00182
rs6891344	5	123136656	A	0.284	0.0599	-0.0013	0.0084	0.00064	0.00223
rs6905288	6	43758873	A	0.1983	0.0306971	0.04	0.0065	0.00117	0.00174
rs6911827	6	22130601	T	0.152	0.0473	-0.009	0.0063	0.00323	0.00172
rs6925750	6	122287990	T	0.0726	0.0637	-0.0038	0.01	-0.00054	0.00269
rs6941056	6	143591821	C	0.1161	0.0418	0.0037	0.0064	-0.00561	0.00171
rs6959688	7	1966831	G	0.1323	0.0437	0.0091	0.0065	-0.00849	0.00174
rs6963105	7	75097488	G	0.1548	0.046	0.011	0.0065	-0.0092	0.00178
rs6969780	7	27159136	C	0.3697	0.0793	0.001	0.011	-0.00266	0.00296
rs6996733	8	60535824	T	0.1484	0.0568	0.0035	0.0089	-0.00417	0.00237
rs7009170	8	92149429	C	0.0775	0.0451	-0.0022	0.0068	0.0061	0.00183
rs7020564	9	109670016	T	0.0744	0.0491	-0.0049	0.007	-0.00144	0.00186
rs7023828	9	128498594	C	0.2125	0.0427	0.0012	0.0064	0.00671	0.00173
rs702395	5	140086677	T	0.115	0.0416	-0.0058	0.0064	-0.00446	0.00171
rs704191	12	22015022	T	0.111	0.0428	0.018	0.0064	-0.00123	0.0017
rs7043304	9	112358150	T	0.0488	0.0657	-0.014	0.0091	0.00513	0.00241
rs7045409	9	95201540	T	0.1746	0.0441	0.017	0.0065	0.00239	0.00176
rs7090758	10	65335315	C	0.1248	0.0426	0.027	0.0063	-0.01358	0.0017
rs709209	1	6278414	A	0.0935	0.0528	0.0072	0.0068	-0.00268	0.00185
rs7096563	10	133770229	A	0.1648	0.044	0.0003	0.0067	-0.00807	0.00179
rs709668	5	96174186	G	0.1743	0.0524	0.016	0.008	-0.00559	0.00213
rs7103648	11	47461783	G	0.3102	0.0474	-0.012	0.0065	-0.00384	0.00175
rs7126805	11	828916	A	0.1195	0.0555	0.0015	0.0074	-0.00084	0.00194
rs7129220	11	10350538	A	0.3919	0.0724	-0.0048	0.0099	0.00063	0.00267
rs7132012	12	8832203	A	0.1114	0.0441	0.023	0.0068	-0.00618	0.00182
rs7134060	12	96717095	G	0.0603	0.0418	-0.0065	0.0064	-0.00324	0.00171
rs7137749	12	57098040	T	0.0294	0.0431	-0.0008	0.0066	-0.0008	0.00178
rs7144602	14	55285588	G	0.1145	0.0455	-0.0045	0.0066	0.00119	0.00177
rs71543920	7	46554358	G	0.2962	0.0927	0.04	0.013	-0.00883	0.00356
rs7178615	15	66869072	G	0.1414	0.0473	0.0016	0.0066	-0.00195	0.00176
rs7180952	15	85162551	C	0.0125	0.042	0.0054	0.0064	0.00016	0.00171
rs7185555	16	69131281	C	0.0681	0.063	-0.017	0.009	0.00781	0.00238
rs7187540	16	85318302	C	0.1431	0.0458	0.011	0.007	0.00104	0.00184
rs7215084	17	3880148	T	0.1662	0.0416	0.022	0.0064	0.0016	0.0017
rs7235890	18	55732115	G	0.2597	0.0757	-0.019	0.011	0.00134	0.00278
rs7236548	18	43097750	A	0.2643	0.0582	0.0036	0.0083	-0.0039	0.0022
rs7248104	19	7224431	G	0.1589	0.0463	0.016	0.0064	-0.00076	0.00172
rs7250835	19	670234	T	0.1644	0.0596	0.034	0.0093	-0.00041	0.00237
rs7255	2	20878820	C	0.0707	0.0469	-0.0038	0.0064	0.00158	0.00171
rs7256564	19	33889593	A	0.2039	0.0487	0.034	0.0069	0.00357	0.00184
rs72613227	6	106320771	A	0	0	-0.0006	0.01	-0.007	0.00271
rs72659998	1	43037556	C	0.1037	0.0569	0.0097	0.0089	0.00071	0.00238
rs72683923	14	50735947	T	1.0239	0.1767	0.077	0.026	-0.01098	0.00622
rs72688070	8	81393697	C	0.187	0.0549	0.0043	0.0088	-0.00442	0.00232
rs72704264	1	145713305	C	0.0855	0.0554	0.015	0.0079	-0.00902	0.00205
rs72719160	4	144051276	T	0.2509	0.0444	0.017	0.0068	0.00219	0.00182
rs72742752	5	32838928	A	0.9476	0.0932568	0.0002	0.019	0.00301	0.00503
rs72761109	5	71506529	T	0.0874	0.0474	0.0095	0.0069	-0.00202	0.00184
rs72765298	9	127900996	C	0.3477	0.0726	0.0025	0.0098	0.00251	0.00257
rs72795925	10	20531420	T	0.0842	0.0498	0.0043	0.0076	-0.00232	0.00204
rs72799341	16	30936743	A	0.0949	0.054	0.009	0.0074	-0.00521	0.00199
rs72812846	5	173377636	T	0.238	0.0534	-0.017	0.0071	-0.00138	0.00195
rs72816333	2	60096560	A	0.2016	0.0549	-0.0063	0.0085	0.00079	0.00227
rs72834453	10	124235226	G	0.2378	0.0712	0.028	0.0099	-0.00349	0.00263
rs72842207	10	121433675	C	0.0249	0.0509	0.021	0.0076	0.0031	0.00206
rs72844590	2	138421227	T	0.1893	0.0627	0.016	0.0089	-0.00385	0.00236
rs72847884	10	103115345	A	0.2555	0.1182	-0.0069	0.016	0.00328	0.00407
rs72847885	2	86326717	A	0.1717	0.0452	0.01	0.0067	-8e-05	0.0018
rs72851229	3	29374219	G	0.1367	0.0617	0.0061	0.0085	-0.00042	0.00227
rs72914576	2	175529967	G	0.1777	0.0522	0.011	0.0076	0.00247	0.00218
rs72930904	18	52607301	C	0.2255	0.0622	-0.014	0.0086	-0.00362	0.00231
rs729448	3	73260545	G	0.0769	0.0465	-0.0039	0.0064	0.00172	0.00171
rs729639	3	13826854	C	0.0663	0.0442	-0.0048	0.0067	0.00012	0.0018
rs7297416	12	54443090	A	0.2816	0.05	0.024	0.0069	-0.00232	0.00185
rs7302981	12	50537815	A	0.3748	0.0461	0.0095	0.0069	-0.00067	0.00176
rs73030266	6	166179459	A	0.3129	0.098	0.023	0.013	-0.00148	0.00343
rs73033340	7	1195692	A	0.3412	0.1287	0.027	0.018	-0.00688	0.00475
rs73040730	2	182971277	A	0.3769	0.0383882	0.0041	0.0081	-0.00415	0.00213
rs73046792	19	49605705	G	0.2413	0.069	0.006	0.0088	0.00014	0.00235
rs73049928	7	4669949	G	0.1323	0.0541	0.011	0.0079	-0.00191	0.00218
rs73075659	12	20373541	A	0.4309	0.0323897	-0.0015	0.0067	0.00258	0.00182
rs73080726	12	20754154	C	0.1147	0.0685	0.018	0.011	0.00113	0.00282
rs73082337	3	49009570	C	0.1808	0.0667	0.028	0.0098	-0.02568	0.00266
rs73091767	1	227250775	C	0.0906	0.0516	-0.0039	0.0072	-0.0007	0.00193
rs73099903	12	53440779	T	0.4218	0.0878	-0.0037	0.011	-0.0037	0.00313
rs73105827	7	45036785	G	0.1782	0.0864	0.023	0.011	-0.00671	0.00298
rs7313556	12	15297359	A	0.033	0.0443	-0.0087	0.0064	-0.00317	0.00178
rs73158427	3	153721493	A	0.2158	0.0624	-0.016	0.0088	-0.00018	0.00231
rs73161324	22	42038786	T	0.2121	0.1156	0.0014	0.014	-0.00948	0.00377
rs731681	14	68010224	G	0.1719	0.0454	-0.0078	0.0064	0.00053	0.00171
rs73171158	3	176927949	C	0.2109	0.0499	-0.01	0.0065	0.00243	0.00178
rs73187288	13	42738672	C	0.2105	0.0712	0.038	0.011	-7e-05	0.00273
rs73220980	21	44752768	G	0.5927	0.0992596	0.01	0.02	0.00644	0.00557
rs7331680	13	115000650	T	0.3414	0.0583	-0.013	0.0089	-0.00127	0.00239
rs73727605	7	149474622	A	0.3034	0.0994	-0.028	0.013	0.00275	0.00349
rs740406	19	2232221	G	0.5488	0.1017	0.01	0.014	0.00365	0.00368
rs7406910	17	46688256	C	0.4877	0.0812	0.0014	0.011	0.00309	0.00299
rs740698	17	60767151	C	0.1458	0.0477	0.0026	0.0065	-0.00197	0.00175
rs7412	19	45412079	C	0.3363	0.0753	-0.0074	0.012	0.00987	0.00323
rs74179970	19	11287001	A	0.3716	0.0547125	0.0074	0.012	0.00301	0.00315
rs7439567	4	138464842	T	0.1998	0.0432	-0.0057	0.0064	0.00088	0.00173
rs745821	18	48142854	T	0.1772	0.0526	0.0061	0.0073	0.00037	0.00197
rs74774746	5	33411769	G	0.1321	0.0489	0.0029	0.0072	0.0057	0.00194
rs7480089	11	45207851	G	0.2334	0.0716	0.015	0.0099	0.00688	0.00266
rs7500448	16	83045790	A	0.225	0.0533	0.0004	0.0073	6e-05	0.00196
rs7502046	17	19196440	T	0.0974	0.0567	0.0065	0.0083	0.01242	0.00219
rs7514579	1	94051350	A	0.1443	0.05	-0.0013	0.0075	-0.00234	0.00202
rs7515635	1	42408070	T	0.2382	0.0463	-0.0089	0.0064	-0.00253	0.0017
rs751984	11	61278246	T	0.4344	0.0738	0.014	0.01	0.01007	0.00263
rs7524019	1	167367193	T	0.1516	0.0466	-0.0049	0.0064	0.00343	0.00171
rs75507123	12	5417856	G	0.056	0.0632	-0.0043	0.0096	0.00178	0.00257
rs75511781	7	131323710	G	0.568	0.0767167	-0.0005	0.016	-0.00153	0.00445
rs7553422	1	119540719	C	0.1271	0.0428	0.0011	0.0064	0.00061	0.00173
rs7555285	1	209970355	C	0.1334	0.0516	0.0038	0.008	-0.00034	0.00213
rs7562	2	28635740	T	0.1555	0.047	-0.0052	0.0064	0.00205	0.0017
rs75902664	8	17427186	G	0.1995	0.171	0.014	0.021	-0.00221	0.00563
rs75905900	11	55113534	A	0.328	0.0647	0.014	0.0094	-0.00282	0.00251
rs7592578	2	191439591	G	0.3414	0.0603	-0.016	0.0084	-0.00576	0.0022
rs75961402	13	56398286	A	0.2759	0.0635	-0.0005	0.0088	-0.00314	0.00235
rs7606205	2	144146311	C	0.1378	0.046	0.0004	0.007	-0.00432	0.00186
rs7608483	2	61836235	A	0.1652	0.047	-0.0034	0.0064	-0.00746	0.00172
rs7611674	3	179169230	T	0.1299	0.0599	-0.0091	0.0082	-0.00167	0.00219
rs76164690	10	32590362	G	0.1393	0.0682	-0.0019	0.0093	-0.00491	0.00244
rs76206723	7	40447971	G	0.3356	0.0744	0.0099	0.01	-0.00034	0.00276
rs7630377	3	41230654	T	0.1858	0.030314	0.0093	0.0064	0.00537	0.0017
rs7630745	3	66427029	T	0.1319	0.0438	0.023	0.0067	-0.00541	0.00179
rs76326501	2	43167878	A	0.5511	0.0829	0.022	0.011	-0.00372	0.00298
rs76452347	9	35906471	C	0.172	0.0624	0.0031	0.0081	0.00253	0.00215
rs76719272	1	156129796	C	0.1708	0.0651	-0.011	0.0097	0.0036	0.00252
rs76785029	12	94882905	C	0.0793	0.0973	0.033	0.012	-0.00462	0.00323
rs7694000	4	95324968	T	0.0323	0.0425	0.018	0.0063	-0.00097	0.00172
rs7694643	4	109017528	G	0.183	0.0432	-0.0021	0.0066	0.00089	0.00177
rs7710854	5	43824677	A	0.254	0.0663	0.0085	0.0099	-0.00136	0.00265
rs77413490	10	89681688	T	0.522	0.1091	0.04	0.016	-0.01229	0.00423
rs7753695	6	80818531	T	0.1176	0.0476	-0.018	0.0064	-0.00038	0.00171
rs7763294	6	140383733	G	0.1418	0.045	0.027	0.0068	0.00206	0.00182
rs7765526	6	147713764	A	0.2317	0.047	0.0078	0.0064	-0.00153	0.0017
rs77692990	22	50219952	C	0.1628	0.076	0.019	0.012	-0.00362	0.00316
rs7777128	7	27337113	C	0.5504	0.0836	-0.0095	0.012	0.00512	0.00313
rs7810028	7	139461616	C	0.2207	0.0582	0.007	0.0081	-0.00475	0.00217
rs78151625	3	158316726	C	0.1451	0.0562	0.019	0.0086	0.00194	0.00228
rs78358631	20	10719307	T	0.3824	0.0589491	0.011	0.012	0.00201	0.00326
rs78378222	17	7571752	T	0.1831	0.2082	0.024	0.028	-0.0034	0.00731
rs7845722	8	33309993	G	0.1209	0.0467	-0.013	0.0065	-0.00263	0.00173
rs78474310	13	73826901	G	0.5088	0.1041	0.0003	0.015	0.00606	0.00406
rs7861040	9	127044135	G	0.1482	0.0465	-0.011	0.007	0.00078	0.00181
rs78648104	6	50683009	C	0.3571	0.083	-0.037	0.011	0.01419	0.00303
rs7869756	9	131210410	G	0.0479	0.0552	0.0038	0.0083	-0.00054	0.00219
rs78998485	12	434755	G	0.1262	0.0474	0.021	0.0072	0.00031	0.00194
rs7902725	10	102667751	C	0.1769	0.0317188	0.0016	0.0066	0.00365	0.00176
rs79089478	17	40317241	T	0.1399	0.1461	-0.013	0.021	0.00721	0.00532
rs7914287	10	69350563	C	0.1487	0.0559	0.013	0.0076	-0.00504	0.00205
rs79146658	2	179786068	C	0.0045	0.086	0.022	0.011	-0.0079	0.00301
rs7927515	11	76125330	A	0.1705	0.0488	-0.024	0.0066	-0.00729	0.00179
rs79409628	5	108113740	G	0.265	0.0744	0.0006	0.011	-0.00653	0.00306
rs7944927	11	130490917	T	0.2307	0.0387099	-0.0078	0.0081	0.00364	0.00221
rs79523138	2	161368213	G	0.301	0.0731	0.054	0.0099	-0.00105	0.00266
rs79598313	1	27284913	T	0.456	0.1367	0.08	0.021	0.00913	0.00557
rs7963801	12	79685226	C	0.1327	0.045	0.0072	0.0065	-0.01072	0.00173
rs7965392	12	42540280	A	0.1488	0.0473	0.0012	0.0065	0.00404	0.00175
rs7976167	12	24210599	T	0.1337	0.0465	0.008	0.0068	0.0048	0.00184
rs7977311	12	95487226	C	0.1237	0.0668	0.021	0.01	0.00384	0.00267
rs7977389	12	49981722	T	0.1642	0.0746	0.027	0.01	-0.01081	0.00279
rs7988232	13	79808655	A	0.1392	0.0428	0.0063	0.0064	-0.00263	0.00173
rs8013933	14	94465789	T	0.0513	0.0467	0.0074	0.0069	-0.00195	0.00183
rs8014182	14	103859962	C	0.3509	0.062	0.034	0.0094	-0.00585	0.0025
rs8059962	16	81574197	C	0.1688	0.0467	0.021	0.0064	-4e-05	0.00172
rs8069739	17	8078765	C	0.1594	0.0441	0.022	0.0068	-0.00367	0.00183
rs8105753	19	31927547	A	0.1895	0.0487	-0.023	0.0066	-0.00543	0.00178
rs8111708	19	18558876	A	0.0359	0.0479	0.0032	0.0068	0.00612	0.00178
rs8118848	20	62461572	G	0.4124	0.0394536	0.038	0.0075	-0.00015	0.00202
rs8258	11	117283676	T	0.0559	0.0478	-0.0084	0.0066	-0.00178	0.00178
rs832890	15	65166309	T	0.0691	0.0418	-0.0055	0.0063	0.00205	0.00171
rs839755	1	43856410	C	0.1499	0.0434	-0.0071	0.0065	0.01063	0.00175
rs848445	7	77572461	C	0.196	0.049	0.0083	0.0071	0.00541	0.00188
rs869396	4	169688000	C	0.1803	0.0466	0.0003	0.0064	-0.00101	0.00172
rs871004	11	28512458	A	0.1329	0.0447	0.026	0.0066	0.0033	0.0018
rs871606	4	54799245	T	0.3598	0.076	-0.022	0.01	0.00445	0.00281
rs873122	15	92702020	C	0.105	0.047	0.0078	0.0071	-0.00525	0.00189
rs875106	11	70005641	A	0.0636	0.0422	0.0077	0.0064	-0.00205	0.0017
rs880315	1	10796866	C	0.5218	0.0499	-0.003	0.0068	-0.00169	0.00179
rs882624	1	201735913	T	0.0116	0.0458	-0.018	0.0067	-0.00072	0.0018
rs8904	14	35871217	A	0.3201	0.0477	0.003	0.0065	-0.00307	0.00177
rs891511	7	150704843	G	0.2529	0.0521	0.0078	0.0068	-0.00421	0.00186
rs894344	8	135612745	G	0.1455	0.0465	0.019	0.0064	0.00112	0.00173
rs899927	15	84561879	C	0.0154	0.1472	-0.018	0.0068	-0.00331	0.00183
rs900145	11	13293905	T	0.1135	0.0499	0.018	0.007	-0.00514	0.00186
rs912434	13	47189928	T	0.1772	0.0497	0.015	0.0074	0.00142	0.00199
rs917275	7	28658522	G	0.1133	0.0478	0.0099	0.0065	0.00066	0.00175
rs918466	3	64710253	G	0.1387	0.0477	0.047	0.0065	-0.00057	0.00173
rs919045	11	31111810	T	0.0636	0.0473	-0.003	0.0066	0.00388	0.00176
rs922887	4	156483953	A	0.4154	0.0442894	0.0009	0.009	-0.00779	0.00238
rs925484	2	60611437	G	0.1381	0.0473	-0.029	0.0065	0.00694	0.00173
rs9294987	6	169720237	C	0.1963	0.0313863	-0.018	0.0064	0.00123	0.00171
rs9302885	17	76799898	A	0.1367	0.0421	0.027	0.0064	0.00509	0.00171
rs9306160	21	45107562	C	0.2069	0.0474	0.011	0.0064	-0.00421	0.00173
rs9323988	14	98587630	C	0.2377	0.0464	0.011	0.0065	-0.00436	0.00175
rs932764	10	95895940	G	0.3654	0.0467	0.0004	0.0064	0.00028	0.00172
rs9337951	10	30317073	A	0.0928	0.0528	0.007	0.0068	0.00196	0.00182
rs9349379	6	12903957	A	0.2624	0.0485	0.0014	0.0064	-0.0033	0.00174
rs9368222	6	20686996	A	0.2337	0.0462	0.14	0.0071	0.00152	0.00192
rs9372498	6	118572486	A	0.3604	0.083	-0.0058	0.012	0.00314	0.00322
rs9392172	6	7723962	G	0.094	0.0412	0.0034	0.0064	0.00407	0.0017
rs9401090	6	119113317	T	0.1762	0.0494	0.016	0.0073	-0.01194	0.00196
rs9431431	1	221358796	G	0.1703	0.0506	-0.003	0.007	-0.0006	0.00187
rs9449350	6	82281417	C	0.2333	0.0488	-0.016	0.0067	-0.00108	0.00182
rs9456648	6	161712235	C	0.2089	0.0492	0.007	0.0069	-0.00311	0.00182
rs9472135	6	43809802	T	0.0094	0.0455	-0.047	0.0069	0.00562	0.00186
rs9479200	6	152398505	G	0.0985	0.0709	0.036	0.0099	-0.0063	0.00267
rs9479509	6	153427265	G	0.1242	0.0497	-0.033	0.0069	0.00742	0.00186
rs9486916	6	109013930	T	0.2572	0.058	-0.005	0.0087	-0.00512	0.00214
rs9526707	13	51489186	G	0.1739	0.0456	-0.014	0.0068	0.00122	0.00182
rs9532243	13	32191408	A	0.3595	0.0413	0.0078	0.0064	-0.00161	0.0017
rs954767	5	3706050	C	0.1658	0.0465	0.0091	0.0072	-0.00023	0.00193
rs9549297	13	41397482	G	0.1049	0.0607	-0.0038	0.0084	-0.00011	0.00221
rs9549328	13	113636156	T	0.2173	0.0553	-0.0008	0.0077	-0.00507	0.00203
rs956006	15	62808539	C	0.0698	0.0493	0.0054	0.0067	0.00125	0.00182
rs9563529	13	58316637	T	0.0554	0.0529	-0.032	0.008	0.00822	0.0021
rs9608690	22	28921347	G	0.308	0.0912	0.0078	0.012	-0.00512	0.00335
rs9609429	22	32517431	T	0.1626	0.0513	0.013	0.0071	-0.00156	0.00189
rs9638084	7	156311745	A	0.1369	0.0429	-0.0012	0.0065	0.0067	0.00174
rs963920	18	12711052	G	0.1135	0.0458	0.0042	0.0068	0.00464	0.00181
rs9661802	1	6678864	A	0.2282	0.0322339	0.021	0.0067	-0.00381	0.0018
rs9662255	1	9441949	C	0.1883	0.0482	-0.0041	0.0064	0.00022	0.00173
rs9678851	2	27887034	C	0.1135	0.0474	-0.0096	0.0064	0.00247	0.00173
rs9687065	5	148391140	A	0.2501	0.059	0.022	0.0081	0.00173	0.00216
rs9729719	1	38298207	A	0.1015	0.053	-0.0055	0.0069	-0.00239	0.00188
rs9810888	3	53635595	G	0.1507	0.0464	0.0093	0.0064	0.00262	0.0017
rs9815354	3	41912651	G	0.0628	0.0629	-0.0044	0.0087	-0.0033	0.00234
rs9827472	3	56726646	C	0.1639	0.0485	-0.0001	0.0066	0.00898	0.00176
rs9833313	3	157576791	T	0.083	0.05	0.0031	0.0075	0.00072	0.002
rs9860290	3	99839106	G	0.1488	0.0529	0.011	0.0079	-0.00404	0.00209
rs9865843	3	7489993	G	0.1161	0.0419	-0.0077	0.0063	-0.0012	0.0017
rs9875380	3	132780356	C	0.1456	0.0421	0.0012	0.0068	-0.0034	0.0017
rs9885577	5	121194226	T	0.1325	0.0446	-0.0042	0.0066	0.00084	0.00178
rs9885632	6	131311909	T	0.1582	0.0486	0.015	0.0072	0.00146	0.00192
rs9886665	9	22942770	T	0.1887	0.0519	0.015	0.0072	0.00317	0.00192
rs9888615	14	53377540	C	0.2356	0.0499	-0.022	0.007	0.00041	0.00188
rs9899540	17	30777924	A	0.1809	0.0487	-0.0032	0.0066	-0.00226	0.0018
rs9904409	17	42680402	A	0.2069	0.0707	0.032	0.011	0.00041	0.00287
rs9932220	16	51758116	G	0.2235	0.0549	-0.013	0.0076	0.00157	0.00206
rs9932866	16	706067	A	0.104	0.0425	-0.012	0.0069	0.00607	0.00178
rs9976596	21	35596842	T	0.0785	0.0599	0.022	0.009	-0.00294	0.00236

## Sheet: DBP to T2D adjust for Edu
ESM SNP data 4. Selected SNPs in the association analysis between DBP and type 2 diabetes after adjusting for education
SNP	Chr	Position	effect_allele	beta.DBP	se.DBP	beta.T2D	se.T2D	beta.education	se.education
rs10008637	4	77414144	T	0.0972	0.0304	0.0031	0.0064	-0.00203	0.00171
rs10040811	5	55690447	G	0.1296	0.0183	-0.0021	0.0067	-0.00179	0.00179
rs1004558	7	44240407	C	0.0237	0.0406	-0.055	0.0085	0.00733	0.00226
rs10048404	18	54578482	C	0.0586	0.0374	0.031	0.0066	-0.00547	0.00178
rs10057188	5	77837789	G	0.0671	0.028	-0.0042	0.0063	-0.00341	0.00171
rs10059921	5	87514515	G	0.219	0.0542	0.043	0.013	-0.01509	0.00324
rs10062049	5	61553881	T	0.1821	0.0447	-0.027	0.0092	0.00856	0.00246
rs10066799	5	67708390	T	0.1409	0.0195	0.019	0.0075	0.00083	0.0019
rs10069690	5	1279790	T	0.118	0.0343	-0.0013	0.0075	-7e-05	0.00205
rs10078021	5	75038431	G	0.1218	0.0288	-0.042	0.0066	0.00419	0.00176
rs10087782	8	141858620	T	0.0872	0.0306	-0.0017	0.0063	0.00592	0.00171
rs1012089	16	74171973	G	0.0791	0.0273	-0.0019	0.0064	-0.00289	0.0017
rs10164193	18	31161426	G	0.2828	0.0511	0.017	0.012	0.00235	0.00322
rs10184839	2	181946115	T	0.134	0.0302	0.0031	0.007	0.00115	0.00187
rs10189186	2	53025757	A	0.0753	0.027	0.0028	0.0062	-0.00195	0.0017
rs10193543	2	72483329	T	0.1996	0.0376	-0.0047	0.0087	-0.00297	0.0023
rs10224002	7	151415041	G	0.1368	0.031	-0.018	0.007	0.00164	0.0019
rs10233127	7	30933453	A	0.1947	0.0508	0.0078	0.011	-0.00202	0.00282
rs10245696	7	90449362	C	0.0135	0.0275	-0.005	0.0065	-0.00288	0.00174
rs10267979	7	136618188	A	0.0174	0.0288	-0.0072	0.0067	0.0012	0.00181
rs10274928	7	28142088	A	0.0515	0.0302	0.083	0.0064	-0.0003	0.00171
rs10305838	4	148400256	T	0.0207	0.0445	-0.019	0.0092	-0.00372	0.00245
rs1036477	15	48914926	G	0.0656	0.0442	0.0019	0.011	0.00308	0.00283
rs1036902	17	58950791	C	0.0597	0.0415	0.02	0.0089	-0.00029	0.0024
rs10409243	19	10332988	C	0.0914	0.0324	0.0045	0.0066	-0.0035	0.00173
rs10418305	19	15278808	C	0.0857	0.0451	-0.019	0.011	0.00012	0.00287
rs1043069	1	180859368	T	0.0445	0.0327	-0.019	0.0065	-0.00082	0.00176
rs10437954	12	58003922	G	0.106	0.051	0.009	0.011	0.00218	0.00293
rs1044822	2	230629138	C	0.0921	0.0446	0.015	0.0091	-0.01013	0.00239
rs10460108	18	73034151	A	0.115	0.027	-0.0011	0.0063	0.00287	0.0017
rs10468291	16	49768046	C	0.1233	0.0277	0.0013	0.0064	0.00703	0.00172
rs1047030	8	22428708	A	0.138	0.0431	-0.0031	0.0083	-0.00157	0.0022
rs1047891	2	211540507	C	0.1028	0.0301	0.0041	0.0068	0.00222	0.00183
rs1047922	18	74070562	T	0.0246	0.0425	-0.0034	0.0092	0.00531	0.00243
rs10489290	1	172223403	A	0.1636	0.0214	0.0046	0.008	-0.0021	0.00208
rs1055144	7	25871109	T	0.0002	0.0342	0.01	0.0082	0.00327	0.00216
rs1060105	12	123806219	C	0.1644	0.0342	0.044	0.0079	-0.02199	0.00211
rs1063281	2	218668732	C	0.1378	0.0283	0.0006	0.0065	0.00158	0.00174
rs10732433	10	21037294	C	0.0558	0.031	0.023	0.0065	-0.00519	0.00172
rs10743086	11	8774923	G	0.0665	0.0382	0.0074	0.0079	0.00209	0.0021
rs10761530	10	62390726	T	0.1421	0.0268	0.0029	0.0064	-0.00343	0.0017
rs1076485	11	116772441	T	0.0826	0.0442	0.021	0.0093	0.01185	0.00253
rs10766533	11	19224677	A	0.103	0.0303	-0.0063	0.007	-0.0028	0.00188
rs1077795	19	17222584	A	0.0961	0.0378	0.014	0.0071	0	0.00192
rs10779936	2	23950200	A	0.0174	0.0298	0.013	0.007	0.00329	0.00188
rs10782230	6	126228512	A	0.0548	0.0311	0.012	0.0063	0.00537	0.0017
rs10818775	9	125755571	C	0.0256	0.0416	0.048	0.0098	-0.00518	0.00261
rs10823136	10	69855363	C	0.1161	0.0508	-0.011	0.012	-0.00979	0.0033
rs10826995	10	32082658	T	0.0207	0.0302	-0.0033	0.0071	0.00602	0.0019
rs10830963	11	92708710	C	0.0634	0.0334	-0.099	0.0071	0.00171	0.00192
rs10835161	11	27338689	G	0.1265	0.0184	0.015	0.0065	0.00521	0.00173
rs10842709	12	26475243	T	0.1607	0.0185	0.019	0.0067	0.00118	0.0018
rs10842991	12	27962103	T	0.0016	0.0379	-0.073	0.0081	-0.00333	0.00215
rs10850411	12	115387796	T	0.1856	0.0295	-0.0009	0.0069	5e-05	0.00185
rs10858966	12	90567026	C	0.1709	0.0372	0.016	0.007	0.00375	0.00186
rs10864859	2	121440218	T	0.286	0.0521	0.054	0.012	-0.0004	0.0032
rs10873612	15	26105602	C	0.1062	0.0285	0.0071	0.0066	0.00171	0.00173
rs10887914	10	82215288	T	0.0465	0.0302	0.0038	0.0063	-0.00301	0.0017
rs10906391	10	13523937	T	0.0976	0.0331	0.029	0.0068	0.00418	0.00183
rs10913934	1	180131640	G	0.0255	0.0322	-0.0029	0.0064	0.001	0.00173
rs1091811	7	73491212	A	0.0394	0.0367	-0.0099	0.0088	-0.00275	0.00228
rs10922502	1	89360158	G	0.105	0.0284	0.017	0.0066	-0.0074	0.00176
rs10923038	1	88651771	A	0.062	0.0283	0.0047	0.0065	-0.00107	0.00175
rs10943605	6	79655477	A	0.1552	0.0272	0.011	0.0064	-0.00633	0.0017
rs10982910	9	118534500	G	0.0164	0.0532	0	0.011	-0.00323	0.00292
rs1098708	12	27321112	G	0.0855	0.0308	0.0078	0.0063	-0.00795	0.00171
rs10988442	9	101739709	G	0.056	0.0313	0.0054	0.0066	-0.00213	0.00175
rs10998362	10	70404159	C	0.0543	0.0311	-0.02	0.0069	0.00548	0.00186
rs11008355	10	31412561	C	0.0331	0.0319	0.0029	0.0074	-0.00313	0.002
rs11010905	10	19934813	T	0.0425	0.0316	-0.008	0.0064	-0.00124	0.0017
rs11021221	11	95308854	T	0.1445	0.0411	0.0003	0.0087	0.00135	0.00228
rs11026586	11	22515533	A	0.1672	0.0613	0.017	0.013	-0.0042	0.00336
rs11030119	11	27728102	G	0.1332	0.03	-0.033	0.0069	0.00626	0.00185
rs11031051	11	30355707	C	0.0903	0.0326	0.0083	0.0068	-0.00222	0.00184
rs110419	11	8252853	A	0.1167	0.0276	0.017	0.0064	0.00058	0.00172
rs11067612	12	115915783	A	0.2006	0.0192	-0.02	0.0069	0.00172	0.00186
rs11067763	12	116198341	A	0.1429	0.045	-0.034	0.011	0.00079	0.00283
rs11080134	17	29161503	G	0.1031	0.0317	0.014	0.0065	0.00107	0.00179
rs11083560	19	41100406	G	0.146	0.02	-0.01	0.0071	0.00126	0.0019
rs11087740	20	6657554	T	0.0527	0.0306	0.0042	0.0064	0.00039	0.0017
rs11108209	12	96109855	C	0.1926	0.0476	-0.001	0.011	0.0027	0.00295
rs11112548	12	105871914	A	0.1994	0.0771	-0.0049	0.016	0.00556	0.00417
rs111245230	9	113169775	C	0.4	0.0777	0.048	0.017	0.00385	0.00473
rs11128722	3	14958126	G	0.1189	0.0278	0.025	0.0065	-0.00063	0.00172
rs11141731	9	89888472	C	0.1315	0.0328	0.0001	0.0077	-0.00152	0.00203
rs11145807	9	139520789	A	0.1429	0.0306	0.016	0.0069	0.00174	0.00175
rs11154027	6	121781390	C	0.0655	0.0279	0.0015	0.0064	0.00079	0.00171
rs11159091	14	75074316	A	0.019	0.0309	0.0055	0.0063	-0.00362	0.0017
rs11160085	14	93112102	T	0.0144	0.031	0.0093	0.0071	-0.00021	0.00187
rs11167039	8	142245646	G	0.2154	0.031	-0.0055	0.011	-0.00468	0.00294
rs11168245	12	48204499	C	0.2022	0.0361	0.0068	0.0074	-0.00717	0.00199
rs111777102	10	111965826	T	0.1923	0.0552	0.035	0.013	0.00391	0.00351
rs11187142	10	94468685	T	0.0721	0.0447	0.061	0.011	-0.00297	0.00282
rs11191156	10	103702763	A	0.0237	0.0285	-0.0021	0.0066	0.01716	0.00178
rs11191548	10	104846178	T	0.4546	0.0482	0.0033	0.012	0.00243	0.00313
rs11196549	10	115707298	A	0.6082	0.0466	0.0072	0.017	-0.00133	0.00427
rs11197813	10	118523933	G	0.0517	0.0338	0.0027	0.0069	0.00373	0.00185
rs11210029	1	41865293	G	0.0934	0.0281	-0.0056	0.0066	0.00091	0.00176
rs112184198	10	102604514	G	0.3003	0.0448	-0.02	0.011	-0.00044	0.0028
rs112204826	21	44721027	T	0.4695	0.0468	0.0061	0.017	-0.00182	0.0045
rs11222386	11	130779068	G	0.0246	0.0385	0.017	0.0081	-7e-05	0.00214
rs112260610	17	64252393	T	0.1428	0.0398	-0.016	0.0093	0.00331	0.00245
rs112280096	17	79367409	C	0.0781	0.0317	0.015	0.0071	-0.01253	0.00195
rs11229457	11	58207203	C	0.1588	0.0332	0.023	0.0077	0.00198	0.00209
rs11248862	16	1344291	G	0.0584	0.048	-0.0057	0.01	-0.00752	0.00259
rs112557609	1	56576924	A	0.083	0.0287	0.0072	0.0067	0.00074	0.00179
rs1126464	16	89704365	C	0.2219	0.0337	-0.02	0.0075	0.00569	0.00201
rs1126930	12	49399132	C	0.26	0.083	0.023	0.018	-0.00636	0.00475
rs113134141	3	46861939	G	0.1451	0.0504	-0.014	0.011	-0.00398	0.00284
rs1133400	10	134459388	G	0.051	0.0374	0.018	0.008	-0.00087	0.0021
rs114275780	6	8224648	T	0.044	0.0725	-0.03	0.014	0.00364	0.00369
rs114503346	5	172192350	C	0.276	0.0698	0.018	0.015	-0.0083	0.0041
rs115172170	7	107019947	C	0.0856	0.0648	0.0007	0.014	-0.01139	0.00367
rs115245297	6	34244132	C	0.3259	0.0816	0.081	0.016	-0.0083	0.0043
rs11537751	11	47587452	T	0.2114	0.0628	0.07	0.014	-0.01654	0.0038
rs1154214	18	24546824	G	0.0862	0.0275	-0.0023	0.0065	0.00069	0.00174
rs11556924	7	129663496	C	0.142	0.0293	0.014	0.0065	0.00434	0.00178
rs11571376	12	1059556	G	0.0557	0.0343	-0.0005	0.0069	0.00084	0.00188
rs11579440	1	49052423	T	0.1546	0.0383	-0.024	0.0091	0.00261	0.00237
rs11585169	1	150572037	A	0.0725	0.0279	0.022	0.0064	-0.00304	0.00172
rs11592107	10	122968964	A	0.112	0.0292	0.029	0.0068	-0.00202	0.00184
rs11607056	11	57496820	T	0.0248	0.032	-0.01	0.0068	-0.01014	0.00181
rs11615689	12	116699675	T	0.0298	0.042	-0.0022	0.0083	-0.00466	0.00221
rs11623535	14	72462381	A	0.1363	0.0345	-0.01	0.0072	0.00778	0.00195
rs11626434	14	101998443	C	0.0049	0.0297	-0.0062	0.0067	0.00491	0.00178
rs11627326	14	85785251	G	0.0458	0.0301	0.0083	0.0071	0.00149	0.00189
rs11628933	14	60700903	G	0.1696	0.0361	-0.022	0.0076	0.00063	0.00203
rs11629850	15	40317075	A	0.1053	0.0305	0.0085	0.0063	0.00539	0.0017
rs11632112	15	93468276	G	0.0251	0.0318	0.0097	0.0074	0.0087	0.00199
rs11632436	15	86295286	C	0.067	0.0308	-0.012	0.0063	-0.00072	0.0017
rs11634028	15	76276150	A	0.154	0.0429	-0.018	0.008	0.00212	0.00208
rs11639856	16	24788645	T	0.0682	0.0343	0.02	0.0081	-0.0105	0.00214
rs11642631	16	11198835	T	0.0507	0.0308	-0.014	0.0064	-6e-05	0.00171
rs11665020	18	10879503	G	0.1205	0.0335	0.01	0.0067	0.00248	0.00181
rs11671314	19	7258405	C	0.1583	0.0278	0.0012	0.01	-0.00294	0.00278
rs11681462	2	42352567	C	0.1257	0.0343	0.0035	0.0079	-6e-05	0.00208
rs11689667	2	85491365	C	0.0348	0.0274	-0.0062	0.0064	-0.00048	0.00171
rs11690961	2	46363336	C	0.1655	0.0424	0.0091	0.01	-0.00456	0.00267
rs11694601	2	174949358	G	0.0818	0.0277	0.021	0.0065	0.00468	0.00173
rs11701033	21	33788341	G	0.1118	0.0354	-0.0043	0.0084	-0.00206	0.00221
rs11701512	21	47962811	G	0.0517	0.0403	0.002	0.0084	0.00416	0.0022
rs117206641	12	133086888	T	0.2038	0.0464	-0.0083	0.011	-0.00199	0.00272
rs11721038	3	168849576	T	0.2293	0.0388	0.016	0.012	-0.00237	0.00315
rs117233107	12	4328521	A	0.1906	0.1344	-0.35	0.029	-0.00087	0.00757
rs11730129	4	16032948	T	0.0102	0.033	-0.0035	0.0076	0.0022	0.00206
rs1173771	5	32815028	G	0.2582	0.0276	0.0009	0.0064	1e-05	0.00174
rs11770630	7	89805241	C	0.1108	0.0303	-0.022	0.0063	-0.00092	0.0017
rs11771693	7	150050111	A	0.0328	0.0333	0.012	0.0068	0.00528	0.00183
rs11789875	9	16872323	G	0.0413	0.0436	-0.0038	0.009	0.00267	0.00236
rs117913411	12	48254353	A	0.421	0.0496	-0.01	0.018	0.00045	0.00473
rs11853359	15	71621524	G	0.1445	0.0325	0.005	0.0067	-0.0013	0.00181
rs11876341	18	48799991	G	0.1213	0.0338	-0.0046	0.007	-0.00224	0.00186
rs11898362	2	73565293	A	0.1256	0.0194	0.0065	0.007	-0.00744	0.00187
rs11901929	2	189643316	G	0.0057	0.0329	-0.0068	0.0067	-0.00108	0.00179
rs11909120	21	30131872	A	0.0466	0.0434	-0.012	0.0092	0.00352	0.00245
rs11923667	3	101268080	A	0.136	0.0308	0.0025	0.0064	-0.00136	0.00172
rs11974176	7	1065569	T	0.1054	0.0187	0.011	0.0068	-0.00062	0.0018
rs11977526	7	46008110	A	0.0511	0.0285	-0.018	0.0065	0.00407	0.00174
rs11991469	8	32413280	G	0.0475	0.0303	-0.0082	0.0064	0.00266	0.0017
rs12034319	1	86040107	A	0.0085	0.0376	0.0006	0.0077	0.00222	0.00206
rs12042924	1	197297417	C	0.0202	0.0313	0.0072	0.0063	-0.00224	0.0017
rs12052761	2	69065841	G	0.1232	0.0279	0.012	0.0065	-0.00255	0.00174
rs12052878	2	238227594	A	0.0231	0.0324	0.0074	0.0068	-0.00306	0.00184
rs12078697	1	117015118	G	0.11	0.0379	0.0009	0.0079	-0.00031	0.00209
rs12118102	1	176634724	A	0.0111	0.0687	-0.0088	0.014	0.00964	0.00379
rs12142296	1	46541679	G	0.1959	0.0463	-0.0054	0.0095	0.00208	0.00249
rs12153395	5	179411477	G	0.0841	0.0449	0.018	0.01	-0.00343	0.00265
rs1215469	13	80707408	C	0.1393	0.0336	-0.015	0.0076	0.00049	0.00204
rs12172847	18	60223017	G	0.0582	0.0332	-0.0023	0.0067	-0.0066	0.00181
rs12184466	12	111281636	T	0.2355	0.0413	0.022	0.0092	-0.00397	0.00229
rs12195276	6	73657714	T	0.009	0.0345	-0.022	0.0072	0.00297	0.00191
rs1220128	2	158499902	C	0.1161	0.0433	0.016	0.0092	0.00133	0.00242
rs12216497	6	19028623	T	0.003	0.0272	0.0014	0.0064	-0.0044	0.00172
rs12216886	9	2493751	T	0.0949	0.0341	-0.0058	0.0081	-0.00133	0.00216
rs12247028	10	75410052	G	0.1437	0.0189	-0.026	0.0067	0.0013	0.0018
rs1232482	20	11886643	C	0.0969	0.0311	0.0073	0.0064	-0.00637	0.00173
rs12325702	17	55446364	T	0.0399	0.033	0.0091	0.0065	0.00273	0.00171
rs12374077	3	185317674	C	0.126	0.0285	0.019	0.0067	-0.00093	0.00179
rs12405515	1	172357441	G	0.1617	0.0272	0.026	0.0064	-0.00337	0.00172
rs12408022	1	217718789	T	0.1486	0.0313	0.002	0.0072	-0.00386	0.00194
rs1243876	9	35693104	C	0.111	0.0191	-0.021	0.0069	-0.00137	0.00185
rs12454712	18	60845884	T	0.0902	0.0312	0.049	0.0067	-0.00227	0.00183
rs12473688	2	185033470	A	0.0466	0.0341	0.0099	0.0071	-0.00952	0.0019
rs12486605	3	57706503	C	0.122	0.0308	-0.016	0.0064	0.00284	0.00172
rs1250129	4	1254930	A	0.0096	0.043	-0.0009	0.01	-0.00183	0.00268
rs12511987	4	46595623	G	0.0876	0.0402	0.013	0.0084	-0.00734	0.00221
rs12515541	5	57095011	T	0.0939	0.0316	0.01	0.0065	-0.01135	0.00174
rs12521868	5	131784393	G	0.1463	0.028	0.0096	0.0064	0.00018	0.00172
rs12555129	9	112760293	G	0.1768	0.0221	0.02	0.0081	-0.00348	0.00215
rs12574332	11	122521123	T	0.1812	0.0413	0.0006	0.0098	-0.00748	0.00258
rs12579720	12	20173764	G	0.2713	0.0324	-0.0096	0.008	-2e-05	0.00204
rs12583615	13	50564085	A	0.1949	0.0442	-0.0019	0.0094	-0.00153	0.00252
rs12605156	18	53498114	A	0.1361	0.0344	0.011	0.008	0.00803	0.00215
rs12627651	21	44760603	A	0.2479	0.0316	0.0032	0.0072	-0.00192	0.00189
rs12628032	22	19967980	T	0.018	0.0298	0.021	0.007	0.00197	0.00184
rs1263671	2	207996447	C	0.1586	0.038	0.017	0.0087	0.00283	0.00232
rs12638085	3	30405936	A	0.0898	0.035	-0.0065	0.0071	-0.00024	0.00177
rs1265842	10	28924901	T	0.1444	0.0273	-0.014	0.0064	0.00255	0.0017
rs12668436	7	47548893	C	0.0026	0.0314	0.0044	0.0074	0	0.00197
rs12694277	2	213188795	C	0.0684	0.0338	-0.0035	0.007	0.00131	0.00188
rs12701929	7	41722494	T	0.0285	0.0357	0.0058	0.0074	0.00809	0.00198
rs12703989	7	140238048	A	0.0621	0.0319	0.014	0.0064	0	0.00172
rs12705090	7	100467700	T	0.1183	0.0384	-0.018	0.0087	-0.00318	0.00217
rs1271309	12	124820705	G	0.1177	0.0427	0.026	0.0088	-0.00492	0.00233
rs1275988	2	26914364	C	0.2792	0.0274	-0.0086	0.0065	-0.00561	0.00176
rs12807220	11	102077200	A	0.0699	0.0324	0.0013	0.0067	0.00535	0.00178
rs12906962	15	95312071	C	0.1883	0.0295	0.018	0.0068	0.00412	0.00182
rs12921187	16	4943019	G	0.1561	0.0274	-0.0036	0.0064	-0.0066	0.00172
rs12940887	17	47402807	T	0.2476	0.028	0	0.0066	-0.00388	0.00176
rs12941318	17	1333598	C	0.0798	0.0288	0.014	0.0064	-0.00207	0.00171
rs12946454	17	43208121	T	0.1502	0.031	0.019	0.0072	-0.00636	0.00192
rs12958173	18	42141977	A	0.1774	0.0296	-0.008	0.0069	0.00011	0.00186
rs12979	7	24738164	C	0.0679	0.0406	0.0068	0.0093	-0.02096	0.00249
rs12983238	19	39438532	G	0.1589	0.0342	-0.0086	0.0071	-0.00346	0.0019
rs12990959	2	148572160	C	0.1197	0.0293	-0.0002	0.0068	-0.00321	0.00183
rs13001283	2	127183454	A	0.1484	0.0414	-0.0085	0.0086	-0.00022	0.00231
rs13014371	2	64217786	C	0.1086	0.0273	0.0028	0.0064	-0.00313	0.00171
rs13042148	20	32298286	C	0.1878	0.0393	-0.046	0.009	-0.00319	0.00238
rs13082711	3	27537909	C	0.1835	0.032	0.0083	0.0076	-0.0002	0.00198
rs13106448	4	138372073	T	0.1111	0.0181	-0.012	0.0064	0.00377	0.00172
rs13107325	4	103188709	C	0.6042	0.0556	-0.048	0.013	0.0188	0.00344
rs13112725	4	106911742	C	0.2144	0.0328	0.0092	0.0076	-0.00471	0.00202
rs13122790	4	15356795	G	0.0515	0.0355	-0.0051	0.0071	0.00674	0.00191
rs13139571	4	156645513	C	0.2307	0.0316	0.014	0.0075	-0.00071	0.00201
rs13149209	4	89750668	T	0.054	0.0363	0.037	0.0077	0.00134	0.00207
rs13170721	5	57359192	C	0.1871	0.0336	-0.018	0.012	0.00691	0.00316
rs13179413	5	55868097	T	0.121	0.0361	0.058	0.0071	0.00302	0.00192
rs13205180	6	51832494	T	0.1195	0.0273	-0.0016	0.0064	-0.00041	0.0017
rs13209747	6	127115454	T	0.2542	0.0274	-0.011	0.0062	-0.00124	0.00173
rs1322639	6	169587103	G	0.1312	0.0328	-0.0073	0.0077	0.00187	0.00205
rs13238550	7	131059056	A	0.0892	0.0277	0.0021	0.0065	0.00254	0.00173
rs13240040	7	14375977	A	0.1161	0.0304	-0.0037	0.007	-8e-05	0.00184
rs13253358	8	68920135	T	0.123	0.0296	-0.0013	0.0068	-0.00013	0.00186
rs1327235	20	10969030	G	0.239	0.0269	0.0046	0.0064	-0.00191	0.0017
rs13290326	9	116696625	C	0.0461	0.0313	0.01	0.0064	6e-05	0.0017
rs13303	3	52558008	C	0.0153	0.0278	-0.0074	0.0064	0.00272	0.00171
rs1331012	13	27115424	T	0.0814	0.0304	0.012	0.0072	-0.00405	0.00192
rs1332813	9	9350706	T	0.132	0.0337	-0.0041	0.0066	0.00087	0.00178
rs13333226	16	20365654	A	0.253	0.0347	-0.022	0.0082	-0.00352	0.00227
rs1334576	6	7211818	A	0.0436	0.0305	0.0084	0.0064	0.00053	0.00172
rs13359291	5	122476457	A	0.1614	0.0366	0.022	0.0087	-0.00343	0.00241
rs134041	22	28056338	T	0.079	0.0317	-0.013	0.0064	-4e-05	0.00172
rs13420463	2	37517566	A	0.1273	0.0326	0.0021	0.0075	-0.00116	0.00202
rs1344653	2	19730845	A	0.068	0.0268	0.0011	0.0063	-0.00012	0.0017
rs1347345	4	95938386	G	0.1153	0.0317	0.027	0.0065	0.00064	0.00175
rs1350100	8	76054904	G	0.0591	0.0315	-0.0084	0.0065	0.00169	0.00171
rs1375564	3	85656311	T	0.0441	0.0322	0.0007	0.0066	0.00724	0.00177
rs1378942	15	75077367	C	0.3725	0.0288	0.0075	0.0067	-0.00706	0.00181
rs137923903	21	44829595	C	0.7861	0.0815	-0.04	0.033	0.00462	0.00784
rs13796	1	154245917	C	0.1446	0.0413	-0.0046	0.0096	-0.00823	0.0025
rs138285687	17	27195674	T	0.0023	0.0807	0.019	0.016	0.00215	0.00425
rs138682554	15	91427692	A	0.4124	0.0617	0.0008	0.022	-0.006	0.00544
rs138877676	19	50935809	G	0.4843	0.1374	0.032	0.025	0.00472	0.00652
rs139354822	2	242344695	T	0.3155	0.0906	0.011	0.019	0.01492	0.00508
rs141979279	3	44858131	C	0.0948	0.0702	0.0006	0.015	-0.00569	0.00393
rs142076278	16	51828329	G	0.498	0.086	0.017	0.029	-0.00259	0.00756
rs142449193	8	102750597	C	0.2426	0.0663	-0.014	0.016	0.00021	0.00422
rs143112823	3	154707967	G	0.1784	0.0552	-0.0023	0.011	0.00043	0.00306
rs143167197	1	28734372	G	0.0493	0.0608	-0.0004	0.012	-0.00667	0.00331
rs1432457	5	119781569	G	0.0368	0.0338	0.0073	0.007	0.00511	0.00188
rs1438896	2	145646072	T	0.1912	0.0294	0.024	0.0069	-0.00594	0.00185
rs1446468	2	164963486	C	0.2625	0.0275	-0.0057	0.0064	0.00062	0.00171
rs1449544	8	76591880	A	0.0368	0.027	0.022	0.0064	-0.00431	0.00171
rs145211473	6	39242163	A	0.353	0.061	-0.0014	0.023	-0.00403	0.00606
rs145422110	11	1830431	T	0.4454	0.0754	0.053	0.027	-0.00571	0.00713
rs1458038	4	81164723	T	0.4107	0.0298	0.0094	0.0069	0.00284	0.00186
rs1468520	7	7290732	G	0.1269	0.0362	0.027	0.0086	-0.00174	0.00228
rs1469760	2	204125426	C	0.0065	0.0311	-0.0062	0.0064	-0.00095	0.00172
rs1475130	14	100225144	T	0.0001	0.029	0.0062	0.0067	-0.00213	0.00179
rs147696085	1	51021867	A	0.1416	0.047	-0.066	0.011	0.0007	0.00295
rs1486236	2	180739450	A	0.0044	0.0326	-0.014	0.0066	-0.00031	0.00176
rs150194832	2	106126880	G	0.0861	0.0472	0.0034	0.011	-0.00315	0.00302
rs1502358	1	217324932	G	0.1166	0.0188	-0.0015	0.0068	0.00431	0.00182
rs150266910	1	23442265	C	0.0572	0.0403	-0.0003	0.0085	0.00215	0.00224
rs150816167	1	179571862	C	0.2378	0.0727	-0.024	0.016	-0.00577	0.0043
rs151054210	2	172381487	G	0.0809	0.0399	-0.026	0.0083	9e-05	0.00219
rs1527351	4	102084331	T	0.1238	0.0187	-0.0011	0.0066	-0.00207	0.00181
rs1529744	19	10841472	T	0.0926	0.0332	0.0094	0.0069	-0.00357	0.00183
rs1530440	10	63524591	C	0.3586	0.0345	-0.0046	0.0082	-0.00382	0.00218
rs1551355	17	30032420	T	0.1193	0.0359	0.016	0.0075	0.00097	0.00201
rs1563788	6	43308363	T	0.1301	0.0295	0.027	0.007	-0.0017	0.00188
rs1565716	1	29549216	A	0.16	0.0614	-0.0064	0.013	-0.00499	0.00338
rs157678	5	156145654	T	0.0454	0.0302	0.0007	0.0069	-0.00133	0.00182
rs1585453	11	46884713	T	0.1959	0.0559	-0.0008	0.011	-0.01378	0.00278
rs1607644	2	34679626	G	0.1343	0.0313	-0.0048	0.0066	0.00151	0.00177
rs1630736	6	12295987	C	0.0401	0.0308	0.0086	0.0065	-0.00091	0.00171
rs167479	19	11526765	G	0.3415	0.034	0	0.0068	0.00093	0.00195
rs16823124	2	183224127	A	0.1804	0.0292	-0.01	0.0069	0.00046	0.00183
rs16851397	3	141134818	G	0.4	0.0664	-0.078	0.015	0.00042	0.00404
rs16852778	1	204051441	T	0.1706	0.0238	0.0098	0.0089	-0.00353	0.00238
rs1694068	5	53283630	A	0.108	0.0312	0.043	0.0065	-0.00134	0.00174
rs17030613	1	113190807	C	0.2359	0.033	-0.017	0.0077	0.00784	0.00209
rs17035181	4	157678511	T	0.125	0.0434	0.048	0.0091	-0.00637	0.00241
rs1706003	3	194299967	T	0.1576	0.0314	0.0004	0.0065	-0.00024	0.00172
rs17080102	6	151004770	G	0.5058	0.0539	-0.0031	0.013	-0.002	0.00335
rs17115145	14	30122409	T	0.0401	0.0317	0.019	0.0065	-0.00871	0.00173
rs17119370	11	116097136	T	0.0119	0.0325	-0.0042	0.0069	-0.00028	0.00185
rs1718845	4	57943153	G	0.0907	0.0332	0.0018	0.0069	0.0004	0.00186
rs17224476	11	4673788	A	0.1389	0.0492	0.0039	0.01	-0.00325	0.00273
rs1722886	7	134215259	A	0.1009	0.0314	-0.0033	0.0064	0.00045	0.00171
rs17248480	4	102435265	G	0.4718	0.0964	-0.039	0.021	0.01124	0.00545
rs17249754	12	90060586	G	0.4076	0.037	-0.0091	0.0086	0.00195	0.00229
rs17287293	12	24770878	A	0.1032	0.038	0.0048	0.009	0.00416	0.0024
rs17321041	8	26445194	T	0.2722	0.0569	0.0019	0.013	-0.00172	0.00346
rs17367504	1	11862778	A	0.4715	0.0377	0.022	0.0088	0.00121	0.00233
rs17396055	1	94730954	G	0.07	0.0338	0.0025	0.0068	0.00011	0.00181
rs17454517	7	50915776	A	0.1276	0.0274	-0.0018	0.0063	-0.00028	0.0017
rs17477177	7	106411858	C	0.0153	0.0332	-0.0045	0.0079	-0.00499	0.00212
rs17516329	1	92319781	T	0.0327	0.0295	0.0093	0.0068	0.00575	0.00183
rs17608766	17	45013271	C	0.1889	0.0399	0.011	0.0092	-0.00769	0.00243
rs17638167	19	11584818	C	0.2379	0.0656	0.0079	0.016	0.00641	0.00425
rs1764975	20	4101290	A	0.1539	0.0346	0.0029	0.0081	-0.00173	0.00219
rs17880989	14	23313633	A	0.2644	0.0979	-0.029	0.021	-0.00586	0.00564
rs1799945	6	26091179	G	0.3791	0.0387	0.015	0.0096	0.00577	0.0024
rs1800470	19	41858921	A	0.0363	0.0312	0.023	0.0067	0.00377	0.00177
rs1800888	5	148206885	T	0.4935	0.0716	0.019	0.028	-0.00637	0.00772
rs1813353	10	18707448	T	0.2772	0.0284	-0.0019	0.0068	0.00018	0.0018
rs1821295	19	32590773	C	0.1243	0.0335	-0.011	0.0069	-0.00229	0.00185
rs1837164	2	178716601	A	0.0634	0.0278	-0.007	0.0066	0.00041	0.00176
rs183885762	11	65210838	G	0.4469	0.0732	-0.018	0.029	0.01259	0.00729
rs184457	9	131940019	G	0.0698	0.0361	0.0097	0.0071	-0.00357	0.00184
rs1848510	5	57754005	A	0.0736	0.0286	-0.021	0.0066	0.00636	0.00177
rs1861881	9	119312256	T	0.0862	0.029	0.0062	0.0068	-0.00051	0.00183
rs1870735	7	155744303	C	0.1074	0.0285	0.004	0.0064	-0.00372	0.00173
rs1871190	5	97953719	T	0.1062	0.0291	0.017	0.0068	-0.00207	0.00182
rs1876487	2	73114352	C	0.1105	0.0319	-0.014	0.007	-0.00508	0.00188
rs1878825	4	36091370	G	0.0931	0.0287	0.0081	0.0066	0.00145	0.00177
rs1882289	3	114461208	G	0.141	0.0469	0.03	0.0099	-0.00193	0.00268
rs1882961	21	16556367	T	0.1033	0.0341	-0.004	0.0069	0.0008	0.00184
rs1891730	9	130309028	C	0.1081	0.0323	0.0066	0.0063	-0.00441	0.00175
rs189267552	3	20073193	T	0.3641	0.1507	0.029	0.029	0.00093	0.00762
rs190194639	11	34068037	T	0.199	0.0584	-0.001	0.012	0.00539	0.00317
rs1906672	8	38130025	A	0.0752	0.0366	0.0041	0.0076	-0.00209	0.00201
rs191784289	10	106894942	T	0.802	0.135	0.016	0.028	-0.01953	0.00783
rs1925153	6	56102780	T	0.0724	0.0288	-0.012	0.0064	0.00233	0.00173
rs1947228	7	96461649	C	0.146	0.0304	0.0065	0.0063	0.00089	0.00172
rs1953126	9	123640500	T	0.0141	0.0286	0.0009	0.0066	0.00376	0.00178
rs1975487	2	55809054	G	0.1737	0.0277	0.012	0.0064	0.00315	0.00175
rs1986971	8	10268736	A	0.0754	0.035	0.021	0.007	-0.00382	0.00186
rs1996992	2	219651349	G	0.2953	0.0703	0.0064	0.015	-0.00452	0.00391
rs1997571	7	116198621	A	0.0414	0.0308	0.0024	0.0064	0.00025	0.00173
rs2004776	1	230848702	T	0.2356	0.0319	-0.0081	0.0074	0.00451	0.00198
rs2009733	19	8398714	A	0.0983	0.0283	0.005	0.0065	-0.00403	0.00171
rs2014912	4	86715670	T	0.1492	0.0379	0.0046	0.0089	-0.00329	0.00236
rs2024385	12	12888438	T	0.0838	0.0342	-0.0003	0.0065	0.00398	0.00174
rs2034618	15	83799632	C	0.1093	0.0329	0.0087	0.0076	-0.00198	0.00204
rs20354	1	67071356	T	0.0285	0.0449	-0.0049	0.0092	-0.001	0.00249
rs2052263	7	36225818	A	0.0171	0.0458	0.0041	0.01	0.00089	0.00269
rs2065152	1	90228519	T	0.1374	0.0281	0.0023	0.0066	-0.00111	0.00177
rs2071518	8	120435812	C	0.1409	0.0308	-0.0029	0.0072	-0.00105	0.00193
rs2076328	1	1687482	G	0.0965	0.0292	0.0043	0.0064	-0.00726	0.00175
rs2098839	11	10676987	T	0.1706	0.0187	-0.018	0.0067	0.00611	0.0018
rs210381	14	54107791	G	0.0093	0.0318	0.0005	0.0061	0.00243	0.00171
rs2107595	7	19049388	G	0.0518	0.0367	0.011	0.0087	0.00489	0.00233
rs2142141	8	90940205	G	0.0824	0.0288	0.004	0.0064	0.00215	0.00172
rs2143635	20	2793063	T	0.0341	0.0474	0.017	0.011	0.00314	0.00283
rs2157597	1	169201567	T	0.0034	0.0288	0.0026	0.0066	0.00612	0.00178
rs2162003	2	205077128	T	0.1002	0.0297	0.0036	0.0066	-0.00033	0.00176
rs2171690	1	164740099	T	0.1371	0.0272	-0.0026	0.0062	-0.00425	0.00172
rs2175337	2	9298590	C	0.0678	0.0316	0.014	0.0065	0.00451	0.00175
rs2205260	8	116959837	C	0.085	0.0409	0.028	0.0086	-0.00102	0.00227
rs2222544	7	69769369	C	0.094	0.0353	0.029	0.0072	-0.00542	0.00193
rs223361	4	103769304	T	0.0942	0.0334	0.035	0.0067	-0.00377	0.0018
rs2240736	17	59485393	T	0.2483	0.0314	-0.014	0.0072	-0.00029	0.00195
rs2246438	10	45273079	G	0.0714	0.0301	0.0027	0.0071	0.0005	0.0019
rs2252865	1	8422676	T	0.0976	0.0318	-0.0056	0.0066	-0.00075	0.00178
rs2261608	12	48721634	T	0.0287	0.0315	-0.022	0.0067	0.00315	0.00179
rs2277788	21	40817702	G	0.104	0.05	0.0079	0.01	-0.00191	0.00277
rs2282978	7	92264410	C	0.0518	0.0288	-0.015	0.0067	0.00017	0.00181
rs2289125	11	89224453	A	0.079	0.0343	0.0011	0.0079	-0.00176	0.00207
rs2289261	15	67457485	C	0.0612	0.0331	0.0003	0.0067	0.00048	0.00179
rs2291435	4	38387395	C	0.1349	0.0272	0.025	0.0063	-0.00619	0.0017
rs2298807	11	73068571	T	0.1071	0.0326	0.02	0.0076	-0.00171	0.00205
rs2300481	2	66782467	T	0.075	0.0313	-0.0005	0.0065	0.00055	0.00175
rs2304130	19	19789528	G	0.2336	0.0512	0.073	0.012	-0.00969	0.00314
rs2306374	3	138119952	C	0.1699	0.037	0.036	0.0088	0.00064	0.00232
rs231708	4	2694773	G	0.0342	0.0329	0.0091	0.0068	0.00095	0.00184
rs2354862	8	64501744	A	0.0939	0.0285	-0.0052	0.0066	0.00046	0.00177
rs237485	20	48004238	A	0.1157	0.0301	-0.0033	0.0069	-0.004	0.00185
rs2379829	16	3538873	G	0.1344	0.0313	-0.02	0.0071	-0.00359	0.00192
rs2390258	2	166250129	G	0.1132	0.0329	-0.0087	0.0068	0.00545	0.00186
rs2400509	5	147696018	A	0.0001	0.0308	-0.02	0.0072	0.00392	0.00194
rs2404715	1	57008778	T	0.0016	0.0469	-0.0048	0.011	-0.00788	0.00295
rs2450128	11	77940075	G	0.1535	0.0372	0.015	0.0089	0.00179	0.00238
rs2467099	17	73949045	C	0.0837	0.0329	0.0019	0.0076	0.00118	0.00204
rs246973	5	68007803	T	0.0796	0.0365	0.0027	0.007	-0.00171	0.00188
rs2480171	13	21559858	T	0.076	0.0415	-0.019	0.0098	-0.003	0.00262
rs2493292	1	3328659	T	0.1674	0.0401	-0.015	0.0098	0.0004	0.00247
rs2498323	4	3451109	G	0.1273	0.0518	-0.0072	0.011	0.00282	0.00294
rs2498586	6	118026126	C	0.0919	0.0416	0.041	0.0087	-0.00392	0.00232
rs2513877	8	103883630	G	0.1107	0.034	0.021	0.0081	-0.00152	0.00216
rs2521501	15	91437388	T	0.3529	0.0308	0.012	0.0069	-0.00055	0.00183
rs2579519	2	96675166	C	0.1499	0.0284	-0.003	0.0065	-0.00225	0.00174
rs260508	1	2187085	T	0.0854	0.0323	0.019	0.0073	0.00546	0.00174
rs2610990	4	18008232	G	0.0165	0.0355	0.037	0.0072	-0.00869	0.00193
rs2613765	19	5066330	G	0.0594	0.0304	0.021	0.0064	-0.00423	0.0017
rs2618647	20	17882452	G	0.1199	0.0272	0.0065	0.0063	-0.00278	0.0017
rs2629665	1	207220800	C	0.1199	0.028	-0.0062	0.0065	-0.00125	0.00173
rs262986	3	183435713	G	0.0673	0.0275	0.011	0.0064	-0.00564	0.0017
rs2631669	2	66104881	C	0.0904	0.0305	0.0085	0.0062	-0.00082	0.0017
rs2645466	17	57853214	C	0.0304	0.0295	-0.0021	0.0069	-0.00082	0.00186
rs2656523	19	4085896	G	0.0312	0.0383	-0.0071	0.0082	0.00374	0.00207
rs267517	3	37539090	A	0.0053	0.0308	0.0093	0.0065	0.00149	0.00175
rs2688716	11	54835623	G	0.1207	0.0346	0.013	0.0071	-0.00478	0.00192
rs2693560	6	117523671	G	0.1391	0.0329	0.023	0.0066	-0.00148	0.00176
rs2707238	2	38094149	C	0.0958	0.0348	0.0024	0.0071	-0.00112	0.00189
rs2745599	6	1613686	A	0.055	0.0306	0.0059	0.0065	0.00121	0.00175
rs2759308	15	81016227	A	0.1176	0.0275	0.014	0.0063	-0.00258	0.0017
rs2761436	1	207919748	T	0.0311	0.0271	0.002	0.0064	0.00102	0.0017
rs2782980	10	115781527	C	0.2424	0.0307	-0.018	0.007	0.00274	0.0019
rs2807337	1	22577371	T	0.0587	0.031	0.013	0.0068	-0.00083	0.00177
rs2820443	1	219753509	T	0.0317	0.0335	0.056	0.007	0.00083	0.00186
rs28362590	5	176731452	T	0.1196	0.0322	-0.0049	0.0074	0.0008	0.00196
rs28377357	2	112769721	G	0.0354	0.0332	0.023	0.007	-0.00332	0.00186
rs28427409	17	6473882	C	0.0026	0.0277	-0.0074	0.0065	-0.00236	0.00174
rs28470843	14	100742658	C	0.0414	0.0315	0.0046	0.0065	0.00265	0.00174
rs28499085	8	110107161	A	0.0319	0.0355	0.022	0.0071	-0.00653	0.0019
rs28558491	2	187816321	C	0.055	0.0347	0.0059	0.0072	0.00123	0.00194
rs28558845	9	4334791	G	0.0776	0.0417	-0.0045	0.0091	0.00016	0.00241
rs28578714	22	50727921	T	0.1008	0.0309	0.027	0.0067	0.00805	0.00183
rs28590346	16	2080653	T	0.1432	0.0317	-0.014	0.0072	-0.00053	0.00184
rs28611491	15	90641809	C	0.0679	0.0535	0.0058	0.012	-0.00442	0.00321
rs28621435	12	13860990	G	0.1381	0.0436	0.0073	0.01	-0.00485	0.00272
rs28633979	16	65282820	A	0.0349	0.0308	-0.0077	0.0064	0.00225	0.00172
rs28667801	4	26785356	T	0.0908	0.0318	0.0039	0.0066	0.00192	0.00174
rs28675079	3	111500002	G	0.1657	0.0344	-0.0069	0.0082	0.00246	0.00217
rs286809	5	107458637	G	0.0172	0.0412	0.015	0.0086	-0.00117	0.00226
rs2898290	8	11433909	T	0.1324	0.0274	0.038	0.0065	-0.00188	0.0017
rs2920899	2	55279681	T	0.0677	0.0386	0.02	0.0079	-0.00216	0.00208
rs2922895	8	6379932	C	0.1307	0.0275	0.0032	0.0064	-0.00231	0.00172
rs2925345	15	41311799	T	0.0706	0.0307	0.0038	0.0064	-0.00207	0.0017
rs2929184	11	6289118	A	0.1397	0.0386	0.0027	0.0076	0.00353	0.00207
rs2932538	1	113216543	G	0.237	0.0311	-0.014	0.0072	0.0013	0.00194
rs2957468	8	106325360	A	0.1341	0.0185	-0.0069	0.0068	0.00385	0.0018
rs2963444	5	157938870	G	0.1724	0.0189	0.029	0.0067	0.00061	0.00179
rs296797	2	201102905	T	0.0629	0.0275	-0.013	0.0065	-0.00233	0.00173
rs2969070	7	2512545	G	0.198	0.0281	-0.0016	0.0067	0.00381	0.00177
rs2972146	2	227100698	T	0.1395	0.0281	0.094	0.0066	0.00229	0.00177
rs2978098	8	101676675	A	0.1223	0.0279	0.0054	0.0064	-0.00366	0.00171
rs2978456	8	42324765	C	0.0121	0.0291	0.0072	0.0066	-0.00662	0.00175
rs2979470	8	30288272	T	0.1003	0.027	-0.026	0.0063	-0.00246	0.0017
rs3097937	4	124794644	A	0.1344	0.0345	0.011	0.0081	-6e-05	0.00215
rs3098186	15	50810621	C	0.0246	0.0313	0.015	0.0063	0.00559	0.0017
rs3117736	5	157462999	T	0.2219	0.0198	-0.0013	0.0072	0.00202	0.00197
rs3121685	5	65662133	C	0.0592	0.0309	-0.0041	0.0063	-0.00528	0.0017
rs3135967	17	33313729	G	0.0415	0.0309	0.0011	0.0064	0.00132	0.0017
rs3175	2	153618773	A	0.0465	0.0295	0.018	0.0068	0.00705	0.00179
rs3176336	6	36648816	T	0.0653	0.031	-0.019	0.0066	-0.00064	0.00176
rs3184504	12	111884608	T	0.441	0.0278	0.018	0.0062	-0.00231	0.00172
rs3185010	19	11275842	G	0.1357	0.0189	0.016	0.0069	-0.0034	0.00182
rs318719	19	11496981	C	0.2306	0.034	-0.008	0.012	-0.00188	0.00324
rs3191402	15	59429160	G	0.0176	0.0339	0.0008	0.0066	-0.00226	0.00175
rs3206736	7	35238532	A	0.1188	0.0178	0.0082	0.0064	0.00075	0.00174
rs33063	16	69640217	G	0.0689	0.0386	-0.04	0.0089	0.00378	0.00237
rs33996239	1	203109801	C	0.1663	0.074	-0.031	0.014	-0.00515	0.00364
rs34072724	7	130432469	G	0.0784	0.0302	0.048	0.0063	0.00032	0.0017
rs34130368	10	48411796	G	0.1209	0.0476	0.023	0.011	-0.00308	0.00275
rs34161718	14	104620193	C	0.1378	0.0367	-0.0055	0.008	0.00091	0.00205
rs34163044	18	51851616	A	0.1494	0.0323	-0.003	0.0064	0.0023	0.00173
rs34297584	4	111240278	A	0.5351	0.063	0.024	0.022	-0.00058	0.00607
rs342989	7	35467896	A	0.1161	0.0328	0.015	0.008	-0.00105	0.00203
rs34324971	7	74107374	A	0.1341	0.039	0.045	0.0085	-0.00557	0.00223
rs34413141	18	777282	T	0.1471	0.0422	0.0014	0.0084	0.00358	0.00221
rs34430710	17	56876627	T	0.0937	0.0337	0.025	0.0069	0.00057	0.00183
rs34517439	1	78450517	C	0.165	0.0537	0.013	0.01	0.01112	0.00266
rs34570306	2	146272860	C	0.0851	0.0317	0.012	0.0064	-0.00354	0.00171
rs34591516	8	142367087	T	0.2869	0.0632	-0.012	0.015	0.00633	0.00399
rs34756251	15	100192540	C	0.1077	0.0409	0.0084	0.0085	0.00034	0.00225
rs347591	3	11290122	T	0.1472	0.0288	0.014	0.0067	-0.00491	0.0018
rs34783010	19	46180414	T	0.0137	0.0371	0.029	0.008	0.003	0.00214
rs34872471	10	114754071	C	0.0066	0.03	0.31	0.0069	-0.00202	0.00188
rs34941092	16	50550137	G	0.1933	0.0388	0.013	0.009	-0.00032	0.00239
rs34983854	14	39858442	G	0.0962	0.0276	0.0035	0.0065	0.00103	0.00173
rs35086839	19	7491215	A	0.1606	0.0205	-0.007	0.0076	0.00245	0.00202
rs35213536	20	62694319	T	0.131	0.0388	0.0055	0.0076	-0.00377	0.00199
rs35261357	16	75444572	T	0.1025	0.0279	-0.003	0.0064	0.00067	0.00175
rs35287509	9	10594635	C	0.1218	0.0292	0.0004	0.0068	0.00029	0.0018
rs35410524	6	96885405	T	0.1412	0.0347	0.0093	0.0082	-0.0011	0.00219
rs35413927	14	53420358	G	0.1289	0.019	-0.0099	0.0069	0.00051	0.00185
rs35444	12	115552437	A	0.2201	0.0282	-0.0088	0.0065	0.00108	0.00175
rs35450617	16	6889675	G	0.0548	0.0335	0.0003	0.007	-0.00221	0.00186
rs35504735	17	74686809	G	0.0629	0.0304	-0.0018	0.0064	0.00274	0.00171
rs35590893	2	43716933	G	0.0595	0.0349	-0.0028	0.0071	-0.00266	0.0019
rs35761929	20	10622501	C	0.265	0.0357	-0.048	0.013	0.00309	0.00335
rs35783704	8	105966258	G	0.241	0.0454	0.026	0.011	0.00329	0.00277
rs35796750	21	47422412	T	0.0091	0.0278	0.0032	0.0064	0.00159	0.00172
rs35981664	1	218549354	T	0.1327	0.0346	0.0056	0.0069	0.00091	0.00184
rs36006409	10	10876943	G	0.0313	0.0405	-0.013	0.0079	-0.00065	0.0021
rs36010659	18	48283949	C	0.0047	0.0392	0.003	0.0098	-0.00076	0.00244
rs360153	11	9762274	C	0.1036	0.031	-0.01	0.0065	-0.00369	0.00172
rs36022378	3	49913705	C	0.1144	0.0353	0.035	0.0081	-0.01856	0.00212
rs36027301	11	67809268	C	0.2708	0.0379	-0.025	0.014	-0.00577	0.00372
rs36092215	8	142367246	G	0.2969	0.0469	0.017	0.017	-0.01004	0.00437
rs37060	16	58566304	G	0.0192	0.0344	0.0013	0.0073	0.00287	0.00196
rs3731851	2	37880919	T	0.1541	0.0228	0.0072	0.0077	0.00024	0.0022
rs3735533	7	27245893	C	0.46	0.0336	-0.021	0.012	0.00047	0.0032
rs3737801	1	27960832	C	0.2376	0.0562	0.0064	0.013	-0.00418	0.00342
rs3741378	11	65408937	C	0.1823	0.0409	0.043	0.0095	-0.00122	0.00249
rs3742182	13	111375132	T	0.0429	0.0384	-0.0061	0.0082	0.00174	0.00217
rs3743157	15	85680532	A	0.0673	0.0403	0.0047	0.0087	0.00138	0.00229
rs3745318	19	16436262	T	0.1439	0.0335	0.0026	0.0076	-3e-05	0.00199
rs3760994	19	1435771	G	0.0422	0.0314	-0.014	0.0069	-0.00069	0.00178
rs3771371	2	71627539	C	0.0684	0.0273	0.0078	0.0062	-0.00335	0.00173
rs3774702	3	63856870	A	0.1692	0.0361	0.013	0.0085	0.00416	0.00226
rs3786516	19	30100319	A	0.1161	0.021	0.0022	0.0076	0.00234	0.00203
rs3802517	10	28233469	A	0.0729	0.0268	0.013	0.0063	-0.00069	0.00171
rs381815	11	16902268	T	0.2043	0.0303	0.0052	0.0071	0.00142	0.0019
rs3820068	1	15798197	A	0.1279	0.0349	-0.013	0.008	0.00282	0.00216
rs3821843	3	53558012	A	0.1985	0.0194	-0.0035	0.0069	-0.00044	0.00184
rs3822239	4	10095539	T	0.0617	0.0335	0.0027	0.0069	-0.00341	0.00184
rs3822857	6	116313931	G	0.105	0.0324	-0.003	0.0066	0.00197	0.00177
rs3851018	16	86437811	C	0.1116	0.0283	-0.0025	0.0066	0.00028	0.00176
rs385437	1	86822231	A	0.0314	0.0424	-0.0095	0.0091	-0.0023	0.00244
rs3861113	13	72364382	A	0.1542	0.0487	0.0017	0.012	-0.00486	0.00311
rs3898618	12	120813921	C	0.2039	0.0699	0.021	0.014	0.00689	0.00377
rs3915425	16	15912544	T	0.0174	0.033	0.0017	0.0068	0.00165	0.00183
rs3918226	7	150690176	T	0.5454	0.0534	0.014	0.012	-0.0082	0.0032
rs409558	6	31708147	T	0.1347	0.0377	0.01	0.0091	-0.00383	0.00242
rs4129585	8	143312933	A	0.0872	0.0303	-0.015	0.0064	-0.0114	0.00171
rs4143175	12	67782397	T	0.1375	0.0319	0.0053	0.0072	-0.00779	0.00199
rs41475048	1	183058452	G	0.0869	0.0323	0.012	0.0073	0.00127	0.00197
rs419076	3	169100886	T	0.25	0.0269	0.0083	0.006	0.00233	0.0017
rs4245739	1	204518842	A	0.1364	0.0309	-0.017	0.0072	0.00821	0.00192
rs4247374	19	7252756	C	0.3389	0.045	-0.0065	0.0092	0.00225	0.00252
rs4270476	3	134039244	T	0.1122	0.0181	-0.0006	0.0066	0.0015	0.00177
rs4286632	5	66291370	A	0.1548	0.0345	-0.018	0.0071	0.00753	0.00191
rs4292285	4	145271954	T	0.099	0.0276	-0.0024	0.0065	0.00308	0.00173
rs4304924	13	79238925	A	0.0298	0.0305	-0.0079	0.0064	0.00119	0.00172
rs4308	17	61559625	A	0.1832	0.0285	0.024	0.0066	-0.00069	0.00177
rs4320727	1	25351581	A	0.1565	0.0183	-0.0071	0.0066	3e-05	0.00176
rs4342401	6	169016615	T	0.0333	0.0305	0.0007	0.0064	-0.00202	0.00171
rs4364717	9	21801530	G	0.0855	0.0272	-0.0032	0.0063	0.0004	0.00171
rs4373814	10	18419972	C	0.1595	0.0274	-0.016	0.0064	-0.00513	0.00172
rs4387287	10	105677897	A	0.1671	0.0368	0.0033	0.0087	0.00225	0.00232
rs4411245	10	126712781	A	0.132	0.0335	0.0098	0.0069	-0.00258	0.00187
rs4420291	11	74374950	A	0.0832	0.0307	0.003	0.0063	-7e-05	0.0017
rs4424827	14	35110857	C	0.0849	0.0305	-0.0033	0.0064	-0.00246	0.00172
rs4443403	5	72654304	C	0.0286	0.0502	0.013	0.011	-0.0008	0.00286
rs4454254	8	141060027	G	0.0186	0.028	0.0007	0.0066	-0.00309	0.00176
rs4480845	17	1958609	C	0.0067	0.0327	-0.016	0.0066	0.00057	0.00176
rs4494250	10	96563757	A	0.1767	0.0286	0.0004	0.0066	0.00736	0.00177
rs449789	6	159699125	G	0.0425	0.0399	0.012	0.0093	0.00147	0.00247
rs4499560	3	70920485	T	0.0582	0.0334	0.0014	0.0068	-0.00482	0.00183
rs450354	5	122465154	C	0.2496	0.0348	-0.0059	0.013	0.00275	0.00338
rs4507125	2	239864732	C	0.1418	0.0326	-0.027	0.0079	-0.00152	0.00208
rs4507656	7	22156538	G	0.1318	0.0336	-0.0036	0.0072	-0.00061	0.00187
rs452036	14	23865885	A	0.0863	0.0287	0.0027	0.0067	-0.00252	0.00179
rs4521707	7	131350784	A	0.1291	0.02	0.0032	0.0073	0.00224	0.00194
rs45474499	16	66914492	T	0.3021	0.0741	-0.0095	0.015	0.01662	0.00402
rs4553000	9	34223553	C	0.0405	0.027	-0.0076	0.0063	-0.00184	0.0017
rs4582532	8	95969257	A	0.0126	0.0301	-0.046	0.0063	-0.00138	0.0017
rs4598218	8	129483956	T	0.0308	0.0318	-0.013	0.0065	-0.00437	0.00176
rs4634143	3	23163749	T	0.1024	0.0343	0.0086	0.0065	-0.00491	0.00186
rs4651224	1	184585182	T	0.1277	0.0317	-0.0002	0.0065	0.00093	0.00172
rs4652875	1	33868469	G	0.0351	0.0322	-0.0046	0.0064	-0.00126	0.00172
rs4664080	2	152978341	A	0.0334	0.032	-0.0057	0.0064	-0.00227	0.00174
rs4674114	2	217659266	G	0.0322	0.0386	-0.0066	0.008	-0.00052	0.00214
rs4678915	3	36964583	A	0.03	0.0313	-0.022	0.0065	0.00217	0.00172
rs4699165	4	106109381	G	0.0456	0.0284	0.0001	0.0066	0.01336	0.00177
rs470113	22	40729614	A	0.0599	0.0346	-0.0076	0.0081	0.00599	0.00218
rs4714224	6	39186743	G	0.1508	0.0379	-0.0052	0.0071	-0.00238	0.0019
rs4728142	7	128573967	G	0.0752	0.0275	0.0012	0.0065	0.00085	0.00173
rs4754196	11	107096777	G	0.103	0.0304	0.015	0.0063	-0.00519	0.0017
rs4757391	11	16302939	C	0.2997	0.0337	0.0037	0.008	-0.00253	0.00212
rs4782211	16	19152219	A	0.105	0.0352	-0.0014	0.0074	0.00424	0.00199
rs4785955	16	4297651	G	0.0248	0.0341	-0.016	0.008	-0.00349	0.00208
rs4800420	18	20158965	A	0.0884	0.033	0.0007	0.007	-0.00143	0.00187
rs4810332	20	40268334	T	0.1104	0.0316	-0.0001	0.0066	-0.00274	0.00175
rs4811601	20	36849007	C	0.142	0.0309	0.023	0.0064	-0.00125	0.00172
rs4823006	22	29451671	A	0.1098	0.0272	-0.013	0.0064	-0.00356	0.00171
rs4834735	4	119958809	T	0.104	0.0397	0.0004	0.0093	0.00024	0.00246
rs4835266	4	146821725	C	0.0409	0.0326	-0.0029	0.0064	0.00364	0.0017
rs4850047	2	3634753	C	0.1402	0.0431	0.0094	0.0094	0.00175	0.00249
rs4851462	2	98357163	C	0.0948	0.032	-0.0042	0.0064	-0.00391	0.00175
rs4873492	8	51947549	T	0.1059	0.0427	0.0059	0.0085	0.00277	0.00225
rs4875958	8	1721090	A	0.0898	0.0304	-0.0039	0.007	-0.0033	0.0019
rs4894535	3	171995605	C	0.0105	0.0371	-0.011	0.0086	-0.00403	0.0023
rs4896104	6	135119089	T	0.0606	0.0317	-0.0004	0.0064	-0.00405	0.00172
rs4903064	14	73279420	T	0.1164	0.0356	-0.0056	0.0077	0.00195	0.00203
rs4904503	14	89565130	C	0.0391	0.0297	0.0006	0.0069	-0.00067	0.00187
rs4908678	1	7739250	C	0.1065	0.0285	0.0037	0.0067	-0.00467	0.00175
rs4922591	11	32374199	C	0.056	0.0281	0.0077	0.0066	-0.00104	0.00175
rs4924570	15	41974660	C	0.105	0.0337	0.036	0.0066	-0.00065	0.00176
rs4925159	17	18185510	A	0.203	0.0307	-0.016	0.0064	0.00476	0.00172
rs4926499	1	249155909	C	0.163	0.0523	-0.012	0.0092	-0.00023	0.00235
rs4926923	1	48109225	T	0.1459	0.0492	0.0001	0.011	0.00131	0.00302
rs4948643	10	45379759	T	0.1563	0.0201	0.024	0.007	-0.00109	0.00189
rs4952611	2	40567743	C	0.1342	0.0286	0	0.0065	-0.0037	0.00174
rs4952668	2	43386568	G	0.1726	0.0183	-0.0026	0.0066	-0.0014	0.00175
rs4954192	2	135632981	C	0.1111	0.0284	-0.015	0.0068	-0.00315	0.00178
rs4955571	3	169312755	C	0.1752	0.019	0.0081	0.0069	-0.00318	0.00184
rs4957026	5	361148	A	0.1048	0.0292	0.015	0.0067	-0.00202	0.0018
rs4977492	9	19057551	T	0.0177	0.0326	-0.032	0.0066	0.00158	0.00179
rs4980515	11	63744609	T	0.0748	0.0327	-0.0049	0.0063	-0.00732	0.00171
rs4984496	15	96635898	T	0.102	0.0331	-0.0086	0.0068	0.00164	0.00181
rs504217	11	72006086	T	0.2777	0.0523	0.011	0.012	6e-05	0.00327
rs504691	6	72206620	C	0.0817	0.0277	0.0036	0.0065	0.00265	0.00174
rs512083	1	46027355	T	0.0453	0.0307	-0.017	0.0063	0.00216	0.0017
rs513177	12	69950545	T	0.1324	0.0444	-0.018	0.0095	-0.00103	0.00245
rs520015	9	211762	C	0.1076	0.0272	0.008	0.0064	0.00037	0.0017
rs5219	11	17409572	T	0.1578	0.0278	0.07	0.0065	0.00014	0.00176
rs555754	6	160769423	G	0.0505	0.027	0.037	0.0063	-0.00056	0.0017
rs55641580	13	25257917	T	0.1268	0.0419	-0.0058	0.0097	0.00153	0.00256
rs55684003	13	97988689	A	0.111	0.0334	-0.002	0.0069	0.00252	0.00185
rs55701159	2	25139596	T	0.1466	0.0435	0.014	0.01	0.00117	0.00269
rs55732192	2	162278233	G	0.1224	0.047	0.024	0.011	-0.01069	0.00293
rs55747751	5	132397351	G	0.1912	0.0581	0.025	0.011	0.00373	0.00311
rs55780018	2	208526140	C	0.1436	0.0286	0.0037	0.0064	0.00242	0.00175
rs55829085	4	2165493	C	0.219	0.0758	0.034	0.015	0.00904	0.0042
rs55935819	12	2521579	A	0.1222	0.0284	0.019	0.0066	-0.0003	0.00177
rs560887	2	169763148	T	0.0362	0.0331	0.0064	0.0069	0.00301	0.00185
rs56228409	17	40919596	A	0.0685	0.0418	0.011	0.009	0.00121	0.00239
rs56233017	8	144981488	G	0.2413	0.0815	0.061	0.017	0.00676	0.00418
rs56345595	8	82814156	A	0.0614	0.0315	-0.003	0.0064	-0.00323	0.00173
rs56352451	10	5804865	T	0.0143	0.0442	-0.011	0.0092	0.00297	0.00251
rs56844452	16	80864776	C	0.0138	0.0545	0.021	0.013	-0.00407	0.00342
rs57327054	16	14487036	C	0.0951	0.0305	0.021	0.0069	-0.00574	0.00184
rs5750482	22	38117943	T	0.0076	0.0314	-0.013	0.0066	-0.00264	0.00176
rs5753103	22	30768777	G	0.0245	0.0274	0.0007	0.0064	0.0022	0.00171
rs57786342	14	69260028	A	0.1082	0.0337	0.018	0.0079	0.00176	0.00211
rs586459	11	69461374	G	0.1123	0.0176	-0.028	0.0069	0.00548	0.00172
rs590198	3	135953729	A	0.0501	0.0309	0.0009	0.0063	-0.00065	0.0017
rs598682	6	154418759	G	0.1398	0.0349	0.018	0.0073	-0.00246	0.00195
rs60143695	11	77637570	C	0.1782	0.0283	0.032	0.01	-0.00499	0.00273
rs60148403	2	177989414	A	0.0866	0.0392	0.0008	0.0082	0.00455	0.00215
rs6015450	20	57751117	G	0.4801	0.0413	0.0081	0.0096	-0.0026	0.00256
rs60191654	9	753648	G	0.1328	0.0348	-0.0013	0.008	0.00027	0.00217
rs60199046	1	59663341	G	0.0758	0.0297	-0.0087	0.007	-0.00137	0.00187
rs6021247	20	50108980	A	0.0912	0.0302	-0.0003	0.0064	-0.00241	0.0017
rs60255247	6	85283253	C	0.0474	0.0445	0.0068	0.01	-0.00136	0.00269
rs6026578	20	57463472	G	0.1392	0.0187	-0.027	0.0066	0.00031	0.00178
rs6031435	20	42797358	G	0.1111	0.0273	-0.011	0.0064	-0.00282	0.00171
rs603424	10	102075479	A	0.1518	0.0421	0.017	0.0086	0.00081	0.00231
rs6060114	20	30169673	T	0.1617	0.037	0.022	0.0087	0.00404	0.00233
rs606950	13	22298923	A	0.0723	0.0318	0.0011	0.0066	0.00456	0.00175
rs6081613	20	19465907	G	0.088	0.0302	0.0049	0.0071	0.00272	0.00191
rs6095241	20	47308798	G	0.1238	0.0271	0.011	0.0067	-0.0008	0.00171
rs61040371	8	8503700	T	0.0801	0.0279	0.0078	0.0066	0.00037	0.00176
rs6108168	20	8626271	C	0.1415	0.031	0.0022	0.0073	0.00446	0.00195
rs6141479	20	33121942	G	0.013	0.0404	-0.021	0.0083	-0.00014	0.00216
rs6141767	20	31225069	C	0.0952	0.041	0.017	0.0089	-0.00556	0.00235
rs61653296	15	74557817	G	0.1667	0.0341	0.012	0.0081	-0.00289	0.00215
rs61735998	18	34289285	G	0.166	0.0997	0.011	0.021	0.00777	0.00555
rs61892344	11	101100768	C	0.1129	0.0405	0.0036	0.0086	-0.00219	0.00227
rs61912333	12	19554817	C	0.1214	0.0277	-0.0021	0.0064	-0.00256	0.0017
rs61917655	12	48210787	T	0.2122	0.0307	-0.0064	0.011	-0.00281	0.00288
rs61926181	12	50767037	G	0.1357	0.0896	0.041	0.017	0.0078	0.00465
rs62004794	15	68454523	G	0.0905	0.0307	-0.0075	0.0063	-0.00219	0.00171
rs62011052	15	79156983	T	0.1532	0.0385	0.02	0.0089	-0.00322	0.00238
rs62053102	16	71654365	A	0.1916	0.0814	-0.021	0.016	-0.00989	0.00398
rs62076103	17	45888374	A	0.071	0.0672	-0.033	0.013	0.00339	0.00339
rs62104477	19	30294991	T	0.1301	0.0291	0.015	0.0068	0.0008	0.00181
rs62158170	2	114082175	A	0.1836	0.0332	-0.0081	0.0079	-0.00216	0.00207
rs62169544	2	146950908	G	0.1101	0.0274	0.0013	0.0064	0.00638	0.00171
rs62229372	21	37692507	T	0.157	0.0523	-0.0077	0.0098	-0.00367	0.00255
rs62270945	3	128201889	C	0.2206	0.0911	0.036	0.02	-0.00432	0.00522
rs62278541	3	142631909	G	0.0265	0.0323	0.0019	0.0067	0.00114	0.00178
rs62373688	5	127352807	A	0.1195	0.0501	0.015	0.0095	0.00146	0.00252
rs62380354	5	89484911	A	0.1982	0.0484	-0.0085	0.01	0.00229	0.00274
rs62385385	5	158367249	A	0.0703	0.0315	-0.0055	0.0065	0.00018	0.00174
rs62491354	8	9730663	A	0.103	0.0445	0.025	0.0095	0.00298	0.00251
rs62503324	8	23400615	T	0.1635	0.0347	-0.0072	0.0074	-0.00063	0.00199
rs62523863	8	126520544	A	0.0686	0.0368	0.012	0.0077	0.00095	0.00209
rs62524579	8	144060955	G	0.1504	0.0309	0.0023	0.0063	0.00034	0.00182
rs62526122	8	92769569	A	0.1116	0.0326	-0.0083	0.0071	0.00037	0.00188
rs6271	9	136522274	C	0.3647	0.0613	0.025	0.013	0.0001	0.00365
rs630901	2	37984970	A	0.1208	0.0196	-0.0055	0.0071	0.0005	0.00198
rs631441	6	53994626	T	0.0537	0.0329	-0.003	0.0074	0.00225	0.00184
rs633185	11	100593538	C	0.2799	0.0299	0.012	0.007	-0.00447	0.00188
rs6429422	1	243472801	G	0.1919	0.029	-0.002	0.0068	-0.01454	0.00182
rs6438857	3	124557643	T	0.0089	0.0313	-0.0004	0.0064	0.0018	0.00172
rs6458374	6	44181315	T	0.1602	0.022	-0.011	0.0081	-0.00297	0.00212
rs6487543	12	26438189	A	0.1059	0.0336	0.017	0.0076	0.00143	0.00204
rs6504213	17	62381714	T	0.0108	0.032	-0.019	0.0064	-0.00081	0.00174
rs6511291	19	21950402	C	0.0757	0.0281	0.016	0.0064	-0.00246	0.00172
rs6537762	1	113434443	C	0.1591	0.0179	-0.0015	0.0064	-0.00261	0.00171
rs6540125	16	87993889	T	0.0714	0.0284	-0.018	0.0067	0.0042	0.00179
rs6545155	2	50429861	T	0.07	0.037	0.023	0.0077	0.00074	0.00208
rs6551716	4	63575696	A	0.1866	0.0402	-0.0035	0.0093	0.00303	0.00246
rs6557876	8	25900675	C	0.1966	0.0314	0.023	0.0073	0.00722	0.00196
rs6565174	16	30111904	C	0.1404	0.05	0.025	0.01	0.00023	0.0027
rs6567160	18	57829135	T	0.0847	0.0324	-0.055	0.0074	-0.00535	0.00201
rs6593297	7	56122058	A	0.0645	0.0347	0.018	0.007	0.00137	0.00187
rs6595838	5	127868199	A	0.1216	0.0297	-0.0077	0.0069	0.00132	0.00186
rs661348	11	1905292	C	0.1612	0.0293	-0.0002	0.0066	0.00182	0.00175
rs66774912	2	21423532	A	0.0366	0.0398	0.011	0.0094	-0.00242	0.00251
rs6681713	1	51527684	T	0.3834	0.1194	0.003	0.023	-0.00604	0.00638
rs668459	6	139835689	C	0.1487	0.0307	0.033	0.0064	-5e-05	0.00172
rs6686889	1	25030470	T	0.115	0.0312	0.0082	0.0079	0.00305	0.00196
rs66887589	4	120509279	C	0.1251	0.0272	-0.0088	0.0064	0.00224	0.0017
rs6712203	2	165557318	C	0.1137	0.0281	0.056	0.0065	0.00251	0.00175
rs6723509	2	122000745	T	0.1046	0.0432	0.0035	0.0093	0.0044	0.00248
rs6730325	2	59315828	A	0.0003	0.0314	-0.036	0.0065	0.0044	0.00174
rs6731373	2	68503044	A	0.007	0.0338	-0.011	0.0067	-0.01256	0.00181
rs67330701	11	69079707	C	0.231	0.0534	0.013	0.011	-0.00356	0.00301
rs6758859	2	173965056	T	0.098	0.028	-0.012	0.0066	0.0074	0.00177
rs67720684	2	18975439	A	0.0676	0.0375	0.017	0.0074	-0.00055	0.002
rs6772704	3	149524692	A	0.0019	0.0366	-0.0067	0.0068	-0.00218	0.00183
rs6777317	3	197070959	A	0.0855	0.033	-0.0039	0.0071	-0.00221	0.00189
rs6783086	3	133959552	T	0.146	0.0275	-0.0041	0.0065	0.00085	0.00175
rs6788984	3	41107173	A	0.0388	0.0447	-0.004	0.0091	0.00455	0.00244
rs6797587	3	48197614	G	0.2209	0.0291	0.02	0.0068	0.00224	0.00181
rs67976715	11	68023742	C	0.0923	0.0379	0.011	0.0075	-0.00619	0.00201
rs6801957	3	38767315	C	0.0941	0.0306	0.0017	0.0064	0.00014	0.00173
rs680515	20	10458688	A	0.113	0.0327	-0.016	0.0065	-0.00153	0.00174
rs6806529	3	123049938	A	0.0673	0.028	-0.047	0.0065	0.00105	0.00172
rs68122733	10	115831533	A	0.3338	0.024	-0.0059	0.0085	-0.00053	0.00226
rs6823199	4	83925895	T	0.0734	0.0369	-0.0033	0.0072	-0.00166	0.00197
rs6823767	4	151295085	C	0.0839	0.031	0.0038	0.007	-0.00043	0.0019
rs6825911	4	111381638	C	0.1712	0.034	-0.0021	0.008	-0.00755	0.00211
rs6867399	5	52135543	C	0.0585	0.0396	-0.0051	0.0073	-0.00254	0.00195
rs6875372	5	64079015	A	0.073	0.027	-0.0065	0.0064	0.00124	0.0017
rs687621	9	136137065	A	0.1327	0.029	-0.043	0.0071	0.006	0.00182
rs6891344	5	123136656	A	0.2182	0.0354	-0.0013	0.0084	0.00064	0.00223
rs6905288	6	43758873	A	0.1924	0.0176	0.04	0.0065	0.00117	0.00174
rs6911827	6	22130601	T	0.12	0.0279	-0.009	0.0063	0.00323	0.00172
rs6925750	6	122287990	C	0.0916	0.0466	0.0038	0.01	0.00054	0.00269
rs6941056	6	143591821	G	0.001	0.0307	-0.0037	0.0064	0.00561	0.00171
rs6959688	7	1966831	G	0.0421	0.032	0.0091	0.0065	-0.00849	0.00174
rs6963105	7	75097488	G	0.0939	0.0336	0.011	0.0065	-0.0092	0.00178
rs6969780	7	27159136	C	0.2031	0.0465	0.001	0.011	-0.00266	0.00296
rs6996733	8	60535824	T	0.0656	0.0416	0.0035	0.0089	-0.00417	0.00237
rs7009170	8	92149429	T	0.0529	0.0331	0.0022	0.0068	-0.0061	0.00183
rs7020564	9	109670016	T	0.1083	0.0359	-0.0049	0.007	-0.00144	0.00186
rs7023828	9	128498594	C	0.0369	0.0312	0.0012	0.0064	0.00671	0.00173
rs702395	5	140086677	T	0.0223	0.0305	-0.0058	0.0064	-0.00446	0.00171
rs704191	12	22015022	C	0.047	0.0314	-0.018	0.0064	0.00123	0.0017
rs7043304	9	112358150	T	0.1218	0.0392	-0.014	0.0091	0.00513	0.00241
rs7045409	9	95201540	T	0.0574	0.0323	0.017	0.0065	0.00239	0.00176
rs7090758	10	65335315	C	0.0755	0.0312	0.027	0.0063	-0.01358	0.0017
rs709209	1	6278414	G	0.0271	0.0308	-0.0072	0.0068	0.00268	0.00185
rs7096563	10	133770229	A	0.0585	0.0322	0.0003	0.0067	-0.00807	0.00179
rs709668	5	96174186	G	0.131	0.0384	0.016	0.008	-0.00559	0.00213
rs7103648	11	47461783	G	0.1879	0.0279	-0.012	0.0065	-0.00384	0.00175
rs7126805	11	828916	G	0.0099	0.0326	-0.0015	0.0074	0.00084	0.00194
rs7129220	11	10350538	A	0.1886	0.0426	-0.0048	0.0099	0.00063	0.00267
rs7132012	12	8832203	A	0.1229	0.0323	0.023	0.0068	-0.00618	0.00182
rs7134060	12	96717095	G	0.0816	0.0306	-0.0065	0.0064	-0.00324	0.00171
rs7137749	12	57098040	T	0.1039	0.0317	-0.0008	0.0066	-0.0008	0.00178
rs7144602	14	55285588	G	0.0219	0.0332	-0.0045	0.0066	0.00119	0.00177
rs71543920	7	46554358	T	0.0359	0.068	-0.04	0.013	0.00883	0.00356
rs7178615	15	66869072	G	0.1328	0.0283	0.0016	0.0066	-0.00195	0.00176
rs7180952	15	85162551	C	0.0911	0.0308	0.0054	0.0064	0.00016	0.00171
rs7185555	16	69131281	G	0.1528	0.0461	0.017	0.009	-0.00781	0.00238
rs7187540	16	85318302	C	0.0579	0.0335	0.011	0.007	0.00104	0.00184
rs7215084	17	3880148	T	0.1443	0.0305	0.022	0.0064	0.0016	0.0017
rs7235890	18	55732115	G	0.1875	0.0453	-0.019	0.011	0.00134	0.00278
rs7236548	18	43097750	A	0.0047	0.0348	0.0036	0.0083	-0.0039	0.0022
rs7248104	19	7224431	G	0.0402	0.0277	0.016	0.0064	-0.00076	0.00172
rs7250835	19	670234	C	0.0512	0.0436	-0.034	0.0093	0.00041	0.00237
rs7255	2	20878820	T	0.0752	0.0276	0.0038	0.0064	-0.00158	0.00171
rs7256564	19	33889593	A	0.1093	0.0291	0.034	0.0069	0.00357	0.00184
rs72613227	6	106320771	T	0.231	0.0533	0.0006	0.01	0.007	0.00271
rs72659998	1	43037556	T	0.0535	0.0417	-0.0097	0.0089	-0.00071	0.00238
rs72683923	14	50735947	T	0.4041	0.1311	0.077	0.026	-0.01098	0.00622
rs72688070	8	81393697	C	0.1213	0.0403	0.0043	0.0088	-0.00442	0.00232
rs72704264	1	145713305	C	0.118	0.0405	0.015	0.0079	-0.00902	0.00205
rs72719160	4	144051276	T	0.1356	0.0325	0.017	0.0068	0.00219	0.00182
rs72761109	5	71506529	C	0.0216	0.0347	-0.0095	0.0069	0.00202	0.00184
rs72762705	16	4020732	C	0.1455	0.0225	-0.0029	0.0083	-0.00331	0.00217
rs72765298	9	127900996	C	0.0413	0.0432	0.0025	0.0098	0.00251	0.00257
rs72795925	10	20531420	C	0.0388	0.0365	-0.0043	0.0076	0.00232	0.00204
rs72799341	16	30936743	A	0.1572	0.0323	0.009	0.0074	-0.00521	0.00199
rs72812846	5	173377636	T	0.1698	0.0313	-0.017	0.0071	-0.00138	0.00195
rs72816333	2	60096560	A	0.112	0.0403	-0.0063	0.0085	0.00079	0.00227
rs72834453	10	124235226	G	0.0932	0.0421	0.028	0.0099	-0.00349	0.00263
rs72842207	10	121433675	C	0.211	0.0373	0.021	0.0076	0.0031	0.00206
rs72844590	2	138421227	T	0.0179	0.0457	0.016	0.0089	-0.00385	0.00236
rs72847884	10	103115345	A	0.3526	0.0691	-0.0069	0.016	0.00328	0.00407
rs72847885	2	86326717	A	0.0746	0.0331	0.01	0.0067	-8e-05	0.0018
rs72851229	3	29374219	G	0.1213	0.0363	0.0061	0.0085	-0.00042	0.00227
rs72914576	2	175529967	G	0.0341	0.0383	0.011	0.0076	0.00247	0.00218
rs72930904	18	52607301	C	0.1535	0.0372	-0.014	0.0086	-0.00362	0.00231
rs729448	3	73260545	A	0.0029	0.0274	0.0039	0.0064	-0.00172	0.00171
rs729639	3	13826854	T	0.0498	0.0324	0.0048	0.0067	-0.00012	0.0018
rs7297416	12	54443090	A	0.1298	0.0299	0.024	0.0069	-0.00232	0.00185
rs7302981	12	50537815	A	0.2306	0.0275	0.0095	0.0069	-0.00067	0.00176
rs73030266	6	166179459	A	0.2735	0.0571	0.023	0.013	-0.00148	0.00343
rs73033340	7	1195692	A	0.2476	0.092	0.027	0.018	-0.00688	0.00475
rs73046792	19	49605705	G	0.1067	0.0412	0.006	0.0088	0.00014	0.00235
rs73049928	7	4669949	G	0.1084	0.0396	0.011	0.0079	-0.00191	0.00218
rs73075659	12	20373541	A	0.2569	0.0186	-0.0015	0.0067	0.00258	0.00182
rs73080726	12	20754154	T	0.0425	0.0502	-0.018	0.011	-0.00113	0.00282
rs73082337	3	49009570	C	0.0698	0.0487	0.028	0.0098	-0.02568	0.00266
rs73091767	1	227250775	C	0.0874	0.0304	-0.0039	0.0072	-0.0007	0.00193
rs73099903	12	53440779	T	0.2185	0.0521	-0.0037	0.011	-0.0037	0.00313
rs73105827	7	45036785	G	0.1437	0.0508	0.023	0.011	-0.00671	0.00298
rs7313556	12	15297359	A	0.0973	0.0325	-0.0087	0.0064	-0.00317	0.00178
rs73158427	3	153721493	A	0.1595	0.0368	-0.016	0.0088	-0.00018	0.00231
rs73161324	22	42038786	C	0.1117	0.0689	-0.0014	0.014	0.00948	0.00377
rs731681	14	68010224	G	0.1284	0.0271	-0.0078	0.0064	0.00053	0.00171
rs73171158	3	176927949	C	0.0839	0.0293	-0.01	0.0065	0.00243	0.00178
rs73187288	13	42738672	C	0.0484	0.0521	0.038	0.011	-7e-05	0.00273
rs73220980	21	44752768	G	0.4574	0.0572	0.01	0.02	0.00644	0.00557
rs7331680	13	115000650	T	0.167	0.0427	-0.013	0.0089	-0.00127	0.00239
rs73727605	7	149474622	A	0.0601	0.0585	-0.028	0.013	0.00275	0.00349
rs740406	19	2232221	G	0.1985	0.0603	0.01	0.014	0.00365	0.00368
rs7406910	17	46688256	C	0.1593	0.0485	0.0014	0.011	0.00309	0.00299
rs740698	17	60767151	T	0.0163	0.0285	-0.0026	0.0065	0.00197	0.00175
rs7412	19	45412079	T	0.0591	0.055	0.0074	0.012	-0.00987	0.00323
rs7439567	4	138464842	T	0.1216	0.0316	-0.0057	0.0064	0.00088	0.00173
rs74439044	17	7781019	C	0.3015	0.0302	0.021	0.011	-0.00983	0.00289
rs745821	18	48142854	T	0.1411	0.0315	0.0061	0.0073	0.00037	0.00197
rs74774746	5	33411769	G	0.0448	0.0357	0.0029	0.0072	0.0057	0.00194
rs7480089	11	45207851	G	0.0146	0.0422	0.015	0.0099	0.00688	0.00266
rs7500448	16	83045790	G	0.0262	0.0319	-0.0004	0.0073	-6e-05	0.00196
rs7502046	17	19196440	T	0.1231	0.0415	0.0065	0.0083	0.01242	0.00219
rs7514579	1	94051350	A	0.04	0.0367	-0.0013	0.0075	-0.00234	0.00202
rs7515635	1	42408070	T	0.109	0.0273	-0.0089	0.0064	-0.00253	0.0017
rs751984	11	61278246	T	0.3632	0.0434	0.014	0.01	0.01007	0.00263
rs7524019	1	167367193	T	0.0729	0.0275	-0.0049	0.0064	0.00343	0.00171
rs75507123	12	5417856	G	0.1275	0.0464	-0.0043	0.0096	0.00178	0.00257
rs75511781	7	131323710	G	0.3611	0.044	-0.0005	0.016	-0.00153	0.00445
rs7553422	1	119540719	C	0.1164	0.0314	0.0011	0.0064	0.00061	0.00173
rs7555285	1	209970355	C	0.0619	0.0378	0.0038	0.008	-0.00034	0.00213
rs7562	2	28635740	T	0.0832	0.0276	-0.0052	0.0064	0.00205	0.0017
rs75902664	8	17427186	G	0.3143	0.0989	0.014	0.021	-0.00221	0.00563
rs75905900	11	55113534	A	0.173	0.0474	0.014	0.0094	-0.00282	0.00251
rs7592578	2	191439591	G	0.1875	0.0354	-0.016	0.0084	-0.00576	0.0022
rs75961402	13	56398286	A	0.1297	0.038	-0.0005	0.0088	-0.00314	0.00235
rs7606205	2	144146311	C	0.0994	0.0337	0.0004	0.007	-0.00432	0.00186
rs7608483	2	61836235	A	0.1016	0.0277	-0.0034	0.0064	-0.00746	0.00172
rs7611674	3	179169230	T	0.1549	0.0353	-0.0091	0.0082	-0.00167	0.00219
rs76164690	10	32590362	G	0.1702	0.0398	-0.0019	0.0093	-0.00491	0.00244
rs76206723	7	40447971	G	0.0328	0.0438	0.0099	0.01	-0.00034	0.00276
rs7630745	3	66427029	T	0.009	0.0321	0.023	0.0067	-0.00541	0.00179
rs76326501	2	43167878	A	0.36	0.0487	0.022	0.011	-0.00372	0.00298
rs76452347	9	35906471	C	0.1691	0.0372	0.0031	0.0081	0.00253	0.00215
rs76719272	1	156129796	C	0.0415	0.0476	-0.011	0.0097	0.0036	0.00252
rs76785029	12	94882905	T	0.1682	0.0581	-0.033	0.012	0.00462	0.00323
rs7694000	4	95324968	T	0.0921	0.0311	0.018	0.0063	-0.00097	0.00172
rs7694643	4	109017528	G	0.0874	0.0317	-0.0021	0.0066	0.00089	0.00177
rs7710854	5	43824677	A	0.0439	0.0485	0.0085	0.0099	-0.00136	0.00265
rs77413490	10	89681688	T	0.1808	0.0795	0.04	0.016	-0.01229	0.00423
rs7753695	6	80818531	T	0.098	0.028	-0.018	0.0064	-0.00038	0.00171
rs7763294	6	140383733	G	0.046	0.0329	0.027	0.0068	0.00206	0.00182
rs7765526	6	147713764	A	0.1251	0.0277	0.0078	0.0064	-0.00153	0.0017
rs77692990	22	50219952	C	0.0047	0.0557	0.019	0.012	-0.00362	0.00316
rs7777128	7	27337113	C	0.3308	0.0492	-0.0095	0.012	0.00512	0.00313
rs7809305	7	150272776	C	0.1074	0.018	-0.0066	0.0065	0.0032	0.00176
rs7810028	7	139461616	C	0.1465	0.0341	0.007	0.0081	-0.00475	0.00217
rs78151625	3	158316726	C	0.0583	0.0411	0.019	0.0086	0.00194	0.00228
rs78378222	17	7571752	G	0.6128	0.1238	-0.024	0.028	0.0034	0.00731
rs7845722	8	33309993	G	0.0068	0.0275	-0.013	0.0065	-0.00263	0.00173
rs78474310	13	73826901	G	0.2878	0.0762	0.0003	0.015	0.00606	0.00406
rs7861040	9	127044135	G	0.0052	0.0345	-0.011	0.007	0.00078	0.00181
rs78648104	6	50683009	C	0.1824	0.049	-0.037	0.011	0.01419	0.00303
rs7869756	9	131210410	A	0.0769	0.0404	-0.0038	0.0083	0.00054	0.00219
rs78845099	20	10743612	A	0.1961	0.0203	0.0012	0.0071	-0.00039	0.00191
rs78998485	12	434755	G	0.0681	0.0347	0.021	0.0072	0.00031	0.00194
rs7902725	10	102667751	C	0.1309	0.0182	0.0016	0.0066	0.00365	0.00176
rs79044887	20	47427831	C	0.2681	0.0246	0.015	0.0088	-0.00894	0.0024
rs7907035	10	105518817	G	0.1113	0.0177	0.0083	0.0063	-0.00221	0.0017
rs79089478	17	40317241	C	0.0656	0.087	0.013	0.021	-0.00721	0.00532
rs7914287	10	69350563	C	0.0017	0.0329	0.013	0.0076	-0.00504	0.00205
rs79146658	2	179786068	C	0.2819	0.0505	0.022	0.011	-0.0079	0.00301
rs79208229	20	62516236	T	0.255	0.0328	-0.0036	0.012	-0.0057	0.00307
rs7927515	11	76125330	A	0.0909	0.0288	-0.024	0.0066	-0.00729	0.00179
rs79409628	5	108113740	T	0.0957	0.0544	-0.0006	0.011	0.00653	0.00306
rs79523138	2	161368213	G	0.0544	0.0535	0.054	0.0099	-0.00105	0.00266
rs79598313	1	27284913	T	0.192	0.0994	0.08	0.021	0.00913	0.00557
rs7963801	12	79685226	C	0.0536	0.0329	0.0072	0.0065	-0.01072	0.00173
rs7965392	12	42540280	A	0.1334	0.0283	0.0012	0.0065	0.00404	0.00175
rs7976167	12	24210599	T	0.0345	0.034	0.008	0.0068	0.0048	0.00184
rs7977311	12	95487226	T	0.0872	0.049	-0.021	0.01	-0.00384	0.00267
rs7977389	12	49981722	T	0.0799	0.0445	0.027	0.01	-0.01081	0.00279
rs7988232	13	79808655	A	0.0725	0.0313	0.0063	0.0064	-0.00263	0.00173
rs8013933	14	94465789	C	0.0563	0.0342	-0.0074	0.0069	0.00195	0.00183
rs8014182	14	103859962	C	0.1593	0.0452	0.034	0.0094	-0.00585	0.0025
rs8059962	16	81574197	C	0.1138	0.0279	0.021	0.0064	-4e-05	0.00172
rs8069739	17	8078765	C	0.137	0.0324	0.022	0.0068	-0.00367	0.00183
rs8105753	19	31927547	A	0.0917	0.0291	-0.023	0.0066	-0.00543	0.00178
rs8111708	19	18558876	G	0.0657	0.0286	-0.0032	0.0068	-0.00612	0.00178
rs8258	11	117283676	C	0.0868	0.0281	0.0084	0.0066	0.00178	0.00178
rs832890	15	65166309	C	0.0471	0.0307	0.0055	0.0063	-0.00205	0.00171
rs839755	1	43856410	C	0.0791	0.0318	-0.0071	0.0065	0.01063	0.00175
rs848445	7	77572461	C	0.0322	0.0359	0.0083	0.0071	0.00541	0.00188
rs869396	4	169688000	C	0.0079	0.0274	0.0003	0.0064	-0.00101	0.00172
rs871004	11	28512458	A	0.0638	0.0327	0.026	0.0066	0.0033	0.0018
rs871606	4	54799245	C	0.0896	0.0448	0.022	0.01	-0.00445	0.00281
rs873122	15	92702020	C	0.0954	0.0344	0.0078	0.0071	-0.00525	0.00189
rs875106	11	70005641	G	0.0858	0.0309	-0.0077	0.0064	0.00205	0.0017
rs880315	1	10796866	C	0.2524	0.0293	-0.003	0.0068	-0.00169	0.00179
rs882624	1	201735913	C	0.1423	0.0335	0.018	0.0067	0.00072	0.0018
rs8904	14	35871217	A	0.1202	0.0285	0.003	0.0065	-0.00307	0.00177
rs891511	7	150704843	G	0.2109	0.0306	0.0078	0.0068	-0.00421	0.00186
rs894344	8	135612745	G	0.0915	0.0274	0.019	0.0064	0.00112	0.00173
rs899927	15	84561879	C	0.0982	0.0324	-0.018	0.0068	-0.00331	0.00183
rs900145	11	13293905	T	0.1191	0.0294	0.018	0.007	-0.00514	0.00186
rs912434	13	47189928	T	0.0144	0.0364	0.015	0.0074	0.00142	0.00199
rs917275	7	28658522	A	0.0351	0.0282	-0.0099	0.0065	-0.00066	0.00175
rs918466	3	64710253	G	0.1637	0.0281	0.047	0.0065	-0.00057	0.00173
rs919045	11	31111810	T	0.0801	0.0279	-0.003	0.0066	0.00388	0.00176
rs925484	2	60611437	G	0.0169	0.0278	-0.029	0.0065	0.00694	0.00173
rs9302885	17	76799898	A	0.028	0.0309	0.027	0.0064	0.00509	0.00171
rs9306160	21	45107562	C	0.1687	0.0284	0.011	0.0064	-0.00421	0.00173
rs9323988	14	98587630	C	0.1105	0.0277	0.011	0.0065	-0.00436	0.00175
rs932764	10	95895940	G	0.148	0.0275	0.0004	0.0064	0.00028	0.00172
rs9337951	10	30317073	G	0.1128	0.031	-0.007	0.0068	-0.00196	0.00182
rs9349379	6	12903957	A	0.0727	0.0285	0.0014	0.0064	-0.0033	0.00174
rs9368222	6	20686996	A	0.0448	0.0338	0.14	0.0071	0.00152	0.00192
rs9372498	6	118572486	A	0.1938	0.0489	-0.0058	0.012	0.00314	0.00322
rs9392172	6	7723962	C	0.0367	0.0302	-0.0034	0.0064	-0.00407	0.0017
rs9401090	6	119113317	T	0.0842	0.0362	0.016	0.0073	-0.01194	0.00196
rs9431431	1	221358796	G	0.1088	0.0298	-0.003	0.007	-0.0006	0.00187
rs9449350	6	82281417	C	0.1346	0.0287	-0.016	0.0067	-0.00108	0.00182
rs9456648	6	161712235	C	0.1459	0.029	0.007	0.0069	-0.00311	0.00182
rs9463706	6	51591160	C	0.1467	0.0252	0.02	0.0091	-0.00591	0.00243
rs9472135	6	43809802	T	0.1126	0.0333	-0.047	0.0069	0.00562	0.00186
rs9479200	6	152398505	A	0.1494	0.0418	-0.036	0.0099	0.0063	0.00267
rs9479509	6	153427265	G	0.0953	0.0293	-0.033	0.0069	0.00742	0.00186
rs9486916	6	109013930	T	0.066	0.0341	-0.005	0.0087	-0.00512	0.00214
rs9526707	13	51489186	G	0.0613	0.0334	-0.014	0.0068	0.00122	0.00182
rs9532243	13	32191408	A	0.1685	0.0303	0.0078	0.0064	-0.00161	0.0017
rs954767	5	3706050	C	0.107	0.034	0.0091	0.0072	-0.00023	0.00193
rs9549297	13	41397482	G	0.1611	0.0362	-0.0038	0.0084	-0.00011	0.00221
rs9549328	13	113636156	T	0.0711	0.033	-0.0008	0.0077	-0.00507	0.00203
rs956006	15	62808539	T	0.0425	0.0295	-0.0054	0.0067	-0.00125	0.00182
rs9563529	13	58316637	T	0.1014	0.0386	-0.032	0.008	0.00822	0.0021
rs9608690	22	28921347	G	0.1563	0.0544	0.0078	0.012	-0.00512	0.00335
rs9609429	22	32517431	T	0.1423	0.0307	0.013	0.0071	-0.00156	0.00189
rs9638084	7	156311745	A	0.0959	0.0314	-0.0012	0.0065	0.0067	0.00174
rs963920	18	12711052	T	0.0228	0.0336	-0.0042	0.0068	-0.00464	0.00181
rs9650416	8	26020517	G	0.1709	0.0201	0.0094	0.0072	-0.00407	0.00194
rs9662255	1	9441949	C	0.0156	0.0283	-0.0041	0.0064	0.00022	0.00173
rs9678851	2	27887034	C	0.0585	0.0278	-0.0096	0.0064	0.00247	0.00173
rs9687065	5	148391140	A	0.1789	0.0348	0.022	0.0081	0.00173	0.00216
rs9729719	1	38298207	G	0.0344	0.0311	0.0055	0.0069	0.00239	0.00188
rs9810888	3	53635595	G	0.128	0.0273	0.0093	0.0064	0.00262	0.0017
rs9815354	3	41912651	A	0.3264	0.0371	0.0044	0.0087	0.0033	0.00234
rs9827472	3	56726646	C	0.1426	0.0285	-0.0001	0.0066	0.00898	0.00176
rs9833313	3	157576791	A	0.0513	0.0367	-0.0031	0.0075	-0.00072	0.002
rs9860290	3	99839106	G	0.0168	0.0388	0.011	0.0079	-0.00404	0.00209
rs9865843	3	7489993	G	0.0856	0.0307	-0.0077	0.0063	-0.0012	0.0017
rs9875380	3	132780356	C	0.0663	0.0308	0.0012	0.0068	-0.0034	0.0017
rs9885577	5	121194226	T	0.0433	0.0327	-0.0042	0.0066	0.00084	0.00178
rs9885632	6	131311909	T	0.0261	0.0357	0.015	0.0072	0.00146	0.00192
rs9886665	9	22942770	T	0.1087	0.031	0.015	0.0072	0.00317	0.00192
rs9888615	14	53377540	C	0.081	0.0298	-0.022	0.007	0.00041	0.00188
rs9899540	17	30777924	A	0.0545	0.029	-0.0032	0.0066	-0.00226	0.0018
rs9904409	17	42680402	A	0.0196	0.0519	0.032	0.011	0.00041	0.00287
[truncated: 3 more rows]

## Sheet: TV to T2D adjust for Edu
ESM SNP data 5. Selected SNPs in the association analysis between TV watching and type 2 diabetes after adjusting for education
[truncated: 105 more rows]

[truncated: 1 more sheets: Smoking to T2D adjust for Edu]
